# Supplementary material for: Different patterns of supra­molecular aggregation in three amides containing N-(benzo[d]thia­zol­yl) substituents
Source: Acta Crystallogr E Crystallogr Commun. 2021 Apr 9;77(Pt 5):504–11. doi: 10.1107/S2056989021003637 (PMC8100275; doi:10.1107/S2056989021003637)
Supplement: Supplementary file 1 [file e-77-00504-sup1.cif]

##############################################################################
#                                                                            #
# This CIF contains the data in a paper accepted for publication in          #
# Acta Crystallographica Section E. It conforms to the requirements of       #
# Notes for Authors for Acta Crystallographica Section E, and has been       #
# peer reviewed under the auspices of the IUCr Commission on Journals.       #
#                                                                            #
# Full details of the Crystallographic Information File format               #
# are given in the paper "The Crystallographic Information File (CIF):       #
# a New Standard Archive File for Crystallography" by S. R. Hall, F. H.      #
# Allen and I. D. Brown [Acta Cryst. (1991), A47, 655-685].                  #
#                                                                            #
# The current version of the core CIF dictionary is obtainable from          #
# ftp://ftp.iucr.org/pub/cif_core.dic.                                       #
#                                                                            #
# Software is freely available for graphical display of the structure(s)     #
# in this CIF. For information consult the CIF software page                 #
# http://www.iucr.org/resources/cif/software.                                #
#                                                                            #
# This file may be used for bona fide research purposes within the           #
# scientific community so long as proper attribution is given to the journal # 
# article from which it was obtained.                                        #
#                                                                            #
##############################################################################
data_global
_audit_creation_method     'from SHELXL-2014'
_journal_date_recd_electronic     2021-04-02
_journal_date_accepted     2021-04-04
_journal_name_full     'Acta Crystallographica, Section E'
_journal_year     2021
_journal_volume     77
_journal_issue      5
_journal_page_first     504
_journal_page_last     511
_journal_paper_category     GO
_journal_paper_doi     10.1107/S2056989021003637
_journal_coeditor_code     HB7974
loop_
    _publ_contact_author_name
    _publ_contact_author_address
    _publ_contact_author_email
    'Yathirajan, Hemmige S.'
;  Department of Studies in Chemistry,
University of Mysore,
Manasagangotri, Mysuru-570 006,
India
;
 yathirajan@hotmail.com
_publ_contact_author_fax     ?
_publ_contact_author_phone     ?
_publ_section_title
;
Different patterns of supramolecular aggregation in three amides containing
<i>N</i>-(benzo[<i>d</i>]thiazolyl) substituents
;
loop_
    _publ_author_name
    _publ_author_footnote
    _publ_author_address
    'Mahesha, Ninganayaka' .
;  Department of Studies in Chemistry,
University of Mysore,
Manasagangotri, Mysuru-570 006,
India
;
    'Yathirajan, Hemmige S.' .
;  Department of Studies in Chemistry,
University of Mysore,
Manasagangotri, Mysuru-570 006,
India
;
    'Nagma Banu, Holalagudu A.' .
;  Department of Studies in Chemistry,
Mangalore University,
Mangalagangotri,
Mangalore-574199,
India
;
    'Kalluraya, Balakrishna' .
;  Department of Studies in Chemistry,
Mangalore University,
Mangalagangotri,
Mangalore-574199,
India
;
    'Foro, Sabine' .
; Institute of Materials Science,
Darmstadt University of Technology,
Alarich-Weiss-Strasse 2,
D-64287 Darmstadt,
Germany
;
    'Glidewell, Christopher' .
;    School of Chemistry, University of St Andrews,
     St Andrews, Fife KY16 9ST, UK
;
_publ_section_synopsis
;
In three amides, each containing a <i>N</i>-(benzo[<i>d</i>]thiazolyl)
substituent, different combinations of N---H...O, N---H...N, C---H...O and
C---H...N hydrogen bonds and Br...Br interactions lead to supramolecular
assemblies in one, two and three dimensions.
;
data_I
_audit_creation_method     SHELXL-2014
_chemical_name_systematic
;
<i>N</i>-(Benzo[<i>d</i>]thiazol-6-yl)-3-bromobenzamide
;
_chemical_name_common     ?
_chemical_formula_moiety     'C14 H9 Br N2 O S'
_chemical_formula_sum     'C14 H9 Br N2 O S'
_chemical_formula_iupac     'C14 H9 Br N2 O S'
_chemical_formula_weight     333.19
_chemical_melting_point     ?
_space_group_crystal_system     monoclinic
_space_group_name_H-M_alt     'P 21/c'
_space_group_name_Hall     '-P 2ybc'
loop_
    _space_group_symop_operation_xyz
    'x, y, z'
    '-x, y+1/2, -z+1/2'
    '-x, -y, -z'
    'x, -y-1/2, z-1/2'
_cell_length_a     24.2210(10)
_cell_length_b     4.9481(3)
_cell_length_c     10.9981(6)
_cell_angle_alpha     90
_cell_angle_beta     95.371(5)
_cell_angle_gamma     90
_cell_volume     1312.31(12)
_cell_formula_units_Z     4
_cell_measurement_reflns_used     2805
_cell_measurement_theta_min     2.534
_cell_measurement_theta_max     27.781
_cell_measurement_temperature     296(2)
_exptl_crystal_description     plate
_exptl_crystal_colour     colourless
_exptl_crystal_size_max     0.500
_exptl_crystal_size_mid     0.360
_exptl_crystal_size_min     0.080
_exptl_crystal_density_diffrn     1.686
_exptl_crystal_density_meas     ?
_exptl_crystal_density_method     ?
_exptl_crystal_F_000     664
_exptl_absorpt_coefficient_mu     3.283
_exptl_absorpt_correction_type     multi-scan
_exptl_absorpt_process_details
;
(CrysalisRed; Oxford Diffraction, 2009)
;
_exptl_absorpt_correction_T_min     0.168
_exptl_absorpt_correction_T_max     0.769
_exptl_special_details     ?
_diffrn_ambient_temperature     296(2)
_diffrn_source     'Enhance (Mo) X-ray Source'
_diffrn_radiation_type     MoK\a
_diffrn_radiation_wavelength     0.71073
_diffrn_radiation_monochromator     graphite
_diffrn_measurement_device_type     'Oxford Diffraction Xcalibur CCD'
_diffrn_measurement_method     '\w scans'
_diffrn_detector_area_resol_mean     ?
_diffrn_reflns_number     4839
_diffrn_reflns_av_R_equivalents     0.0313
_diffrn_reflns_av_unetI/netI     0.0352
_diffrn_reflns_theta_min     2.534
_diffrn_reflns_theta_max     27.781
_diffrn_reflns_theta_full     25.242
_diffrn_measured_fraction_theta_max     0.899
_diffrn_measured_fraction_theta_full     0.999
_diffrn_reflns_limit_h_min     -31
_diffrn_reflns_limit_h_max     24
_diffrn_reflns_limit_k_min     -4
_diffrn_reflns_limit_k_max     6
_diffrn_reflns_limit_l_min     -10
_diffrn_reflns_limit_l_max     14
_diffrn_standards_number     0
_diffrn_standards_interval_count     0
_diffrn_standards_interval_time     0
_diffrn_standards_decay_%     0
_refine_special_details     ?
_reflns_number_total     2805
_reflns_number_gt     2170
_reflns_threshold_expression     'I > 2\s(I)'
_refine_ls_structure_factor_coef     Fsqd
_refine_ls_matrix_type     full
_refine_ls_R_factor_all     0.0568
_refine_ls_R_factor_gt     0.0427
_refine_ls_wR_factor_gt     0.1173
_refine_ls_wR_factor_ref     0.1231
_refine_ls_goodness_of_fit_ref     1.033
_refine_ls_restrained_S_all     1.033
_refine_ls_number_reflns     2805
_refine_ls_number_parameters     175
_refine_ls_number_restraints     0
_refine_ls_hydrogen_treatment     mixed
_refine_ls_weighting_scheme     calc
_refine_ls_weighting_details
                      'w=1/[\s^2^(Fo^2^)+(0.0826P)^2^] where P=(Fo^2^+2Fc^2^)/3'
_atom_sites_solution_hydrogens     mixed
_atom_sites_solution_primary     difmap
_atom_sites_solution_secondary     ?
_refine_ls_shift/su_max     0.001
_refine_ls_shift/su_mean     0.000
_refine_diff_density_max     1.003
_refine_diff_density_min     -0.732
_refine_ls_extinction_method     none
_refine_ls_extinction_coef     .
loop_
    _atom_type_symbol
    _atom_type_description
    _atom_type_scat_dispersion_real
    _atom_type_scat_dispersion_imag
    _atom_type_scat_source
    'C' 'C' 0.0033 0.0016
                         'International Tables Vol C Tables 4.2.6.8 and 6.1.1.4'
    'H' 'H' 0.0000 0.0000
                         'International Tables Vol C Tables 4.2.6.8 and 6.1.1.4'
    'N' 'N' 0.0061 0.0033
                         'International Tables Vol C Tables 4.2.6.8 and 6.1.1.4'
    'O' 'O' 0.0106 0.0060
                         'International Tables Vol C Tables 4.2.6.8 and 6.1.1.4'
    'S' 'S' 0.1246 0.1234
                         'International Tables Vol C Tables 4.2.6.8 and 6.1.1.4'
    'Br' 'Br' -0.2901 2.4595
                         'International Tables Vol C Tables 4.2.6.8 and 6.1.1.4'
_computing_data_collection
;
CrysAlis CCD (Oxford Diffraction, 2009)
;
_computing_cell_refinement
;
CrysAlis RED (Oxford Diffraction, 2009)
;
_computing_data_reduction
;
CrysAlis RED (Oxford Diffraction, 2009)
;
_computing_structure_solution
;
SHELXT (Sheldrick, 2015a)
;
_computing_structure_refinement
;
SHELXL-2014 (Sheldrick, 2015b)
;
_computing_molecular_graphics
;
PLATON (Spek, 2020)
;
_computing_publication_material
;
SHELXL-2014 (Sheldrick, 2015b) and PLATON (Spek, 2020)
;
loop_
    _atom_site_type_symbol
    _atom_site_label
    _atom_site_fract_x
    _atom_site_fract_y
    _atom_site_fract_z
    _atom_site_U_iso_or_equiv
    _atom_site_adp_type
    _atom_site_calc_flag
    _atom_site_occupancy
    _atom_site_disorder_assembly
    _atom_site_disorder_group
    C C1 0.82689(14) 0.5633(6) 0.8202(3) 0.0285(7) Uani d 1 . .
    C C2 0.86414(13) 0.3673(6) 0.7894(3) 0.0292(7) Uani d 1 . .
    H H2 0.8588 0.2773 0.7150 0.035 Uiso calc 1 . .
    C C3 0.90946(13) 0.3081(7) 0.8714(3) 0.0300(7) Uani d 1 . .
    Br Br3 0.96192(2) 0.05035(8) 0.82512(3) 0.04011(16) Uani d 1 . .
    C C4 0.91689(15) 0.4331(7) 0.9832(3) 0.0387(8) Uani d 1 . .
    H H4 0.9468 0.3866 1.0383 0.046 Uiso calc 1 . .
    C C5 0.88018(16) 0.6257(8) 1.0131(3) 0.0422(9) Uani d 1 . .
    H H5 0.8855 0.7119 1.0884 0.051 Uiso calc 1 . .
    C C6 0.83486(14) 0.6942(7) 0.9320(3) 0.0375(8) Uani d 1 . .
    H H6 0.8101 0.8266 0.9525 0.045 Uiso calc 1 . .
    C C11 0.77814(13) 0.6452(7) 0.7322(3) 0.0307(7) Uani d 1 . .
    O O11 0.76470(12) 0.8823(5) 0.7208(3) 0.0490(7) Uani d 1 . .
    N N11 0.75247(12) 0.4425(6) 0.6688(3) 0.0327(6) Uani d 1 . .
    H H11 0.7634(15) 0.274(7) 0.689(3) 0.039 Uiso d 1 . .
    S S11 0.55928(5) 0.8448(3) 0.49883(12) 0.0659(4) Uani d 1 . .
    C C12 0.53824(18) 0.6976(10) 0.3595(4) 0.0604(12) Uani d 1 . .
    H H12 0.5048 0.7447 0.3163 0.072 Uiso calc 1 . .
    N N13 0.57051(15) 0.5206(8) 0.3178(3) 0.0594(10) Uani d 1 . .
    C C13A 0.61798(16) 0.4886(8) 0.4010(3) 0.0421(9) Uani d 1 . .
    C C14 0.66075(17) 0.3153(10) 0.3870(3) 0.0530(11) Uani d 1 . .
    H H14 0.6603 0.2073 0.3177 0.064 Uiso calc 1 . .
    C C15 0.70478(16) 0.3012(8) 0.4767(3) 0.0455(9) Uani d 1 . .
    H H15 0.7336 0.1800 0.4687 0.055 Uiso calc 1 . .
    C C16 0.70600(14) 0.4690(7) 0.5795(3) 0.0310(7) Uani d 1 . .
    C C17 0.66363(14) 0.6445(7) 0.5954(3) 0.0375(8) Uani d 1 . .
    H H17 0.6645 0.7552 0.6639 0.045 Uiso calc 1 . .
    C C17A 0.61882(14) 0.6514(8) 0.5046(3) 0.0397(8) Uani d 1 . .
loop_
    _atom_site_aniso_label
    _atom_site_aniso_U_11
    _atom_site_aniso_U_22
    _atom_site_aniso_U_33
    _atom_site_aniso_U_12
    _atom_site_aniso_U_13
    _atom_site_aniso_U_23
    C1 0.0266(16) 0.0218(16) 0.0363(16) 0.0008(13) -0.0016(12) 0.0046(14)
    C2 0.0307(17) 0.0245(16) 0.0313(16) -0.0011(13) -0.0026(12) 0.0009(13)
    C3 0.0270(16) 0.0284(17) 0.0338(16) 0.0008(14) -0.0008(12) 0.0076(14)
    Br3 0.0313(2) 0.0432(3) 0.0450(2) 0.01066(16) -0.00006(14) 0.00559(16)
    C4 0.040(2) 0.045(2) 0.0296(16) -0.0045(17) -0.0045(14) 0.0042(16)
    C5 0.047(2) 0.046(2) 0.0321(18) 0.0028(18) -0.0032(15) -0.0062(16)
    C6 0.038(2) 0.035(2) 0.0389(18) 0.0046(16) 0.0054(14) -0.0022(16)
    C11 0.0263(17) 0.0246(16) 0.0404(18) 0.0033(14) -0.0011(13) 0.0048(14)
    O11 0.0486(17) 0.0207(12) 0.0733(19) 0.0058(11) -0.0175(13) 0.0014(12)
    N11 0.0316(16) 0.0199(14) 0.0444(16) 0.0061(12) -0.0078(12) 0.0036(13)
    S11 0.0404(6) 0.0748(8) 0.0777(8) 0.0279(6) -0.0188(5) -0.0133(7)
    C12 0.038(2) 0.077(3) 0.062(3) 0.013(2) -0.0154(18) 0.006(2)
    N13 0.039(2) 0.087(3) 0.049(2) 0.0027(19) -0.0172(16) 0.0004(19)
    C13A 0.036(2) 0.054(2) 0.0348(18) 0.0020(17) -0.0072(15) 0.0039(16)
    C14 0.045(2) 0.069(3) 0.043(2) 0.008(2) -0.0041(16) -0.016(2)
    C15 0.036(2) 0.047(2) 0.052(2) 0.0107(18) -0.0015(16) -0.0086(19)
    C16 0.0284(17) 0.0274(17) 0.0358(17) 0.0020(14) -0.0047(13) 0.0043(14)
    C17 0.0339(19) 0.0341(18) 0.0426(19) 0.0060(16) -0.0063(14) -0.0040(16)
    C17A 0.0290(18) 0.041(2) 0.047(2) 0.0100(16) -0.0061(14) 0.0043(17)
_geom_special_details
;
 All esds (except the esd in the dihedral angle between two l.s. planes)
 are estimated using the full covariance matrix.  The cell esds are taken
 into account individually in the estimation of esds in distances, angles
 and torsion angles; correlations between esds in cell parameters are only
 used when they are defined by crystal symmetry.  An approximate (isotropic)
 treatment of cell esds is used for estimating esds involving l.s. planes.
;
loop_
    _geom_bond_atom_site_label_1
    _geom_bond_atom_site_label_2
    _geom_bond_site_symmetry_2
    _geom_bond_distance
    _geom_bond_publ_flag
    C1 C6 . 1.387(4) ?
    C1 C2 . 1.388(5) ?
    C1 C11 . 1.510(4) ?
    C2 C3 . 1.385(4) ?
    C2 H2 . 0.9300 ?
    C3 C4 . 1.373(5) ?
    C3 Br3 . 1.903(3) ?
    C4 C5 . 1.364(5) ?
    C4 H4 . 0.9300 ?
    C5 C6 . 1.390(5) ?
    C5 H5 . 0.9300 ?
    C6 H6 . 0.9300 ?
    C11 O11 . 1.221(4) ?
    C11 N11 . 1.341(4) ?
    N11 C16 . 1.429(4) ?
    N11 H11 . 0.90(4) ?
    S11 C17A . 1.727(4) ?
    S11 C12 . 1.730(5) ?
    C12 N13 . 1.287(6) ?
    C12 H12 . 0.9300 ?
    N13 C13A . 1.410(5) ?
    C13A C14 . 1.365(6) ?
    C13A C17A . 1.394(5) ?
    C14 C15 . 1.385(5) ?
    C14 H14 . 0.9300 ?
    C15 C16 . 1.400(5) ?
    C15 H15 . 0.9300 ?
    C16 C17 . 1.368(5) ?
    C17 C17A . 1.405(4) ?
    C17 H17 . 0.9300 ?
loop_
    _geom_angle_atom_site_label_1
    _geom_angle_atom_site_label_2
    _geom_angle_atom_site_label_3
    _geom_angle_site_symmetry_1
    _geom_angle_site_symmetry_3
    _geom_angle
    _geom_angle_publ_flag
    C6 C1 C2 . . 120.2(3) ?
    C6 C1 C11 . . 118.6(3) ?
    C2 C1 C11 . . 121.2(3) ?
    C3 C2 C1 . . 118.8(3) ?
    C3 C2 H2 . . 120.6 ?
    C1 C2 H2 . . 120.6 ?
    C4 C3 C2 . . 121.2(3) ?
    C4 C3 Br3 . . 120.4(2) ?
    C2 C3 Br3 . . 118.4(2) ?
    C5 C4 C3 . . 119.8(3) ?
    C5 C4 H4 . . 120.1 ?
    C3 C4 H4 . . 120.1 ?
    C4 C5 C6 . . 120.6(3) ?
    C4 C5 H5 . . 119.7 ?
    C6 C5 H5 . . 119.7 ?
    C1 C6 C5 . . 119.4(3) ?
    C1 C6 H6 . . 120.3 ?
    C5 C6 H6 . . 120.3 ?
    O11 C11 N11 . . 124.0(3) ?
    O11 C11 C1 . . 120.6(3) ?
    N11 C11 C1 . . 115.4(3) ?
    C11 N11 C16 . . 125.9(3) ?
    C11 N11 H11 . . 117(2) ?
    C16 N11 H11 . . 117(2) ?
    C17A S11 C12 . . 88.6(2) ?
    N13 C12 S11 . . 117.6(3) ?
    N13 C12 H12 . . 121.2 ?
    S11 C12 H12 . . 121.2 ?
    C12 N13 C13A . . 109.3(4) ?
    C14 C13A C17A . . 120.1(3) ?
    C14 C13A N13 . . 125.4(4) ?
    C17A C13A N13 . . 114.5(4) ?
    C13A C14 C15 . . 119.6(4) ?
    C13A C14 H14 . . 120.2 ?
    C15 C14 H14 . . 120.2 ?
    C14 C15 C16 . . 120.1(3) ?
    C14 C15 H15 . . 120.0 ?
    C16 C15 H15 . . 120.0 ?
    C17 C16 C15 . . 121.4(3) ?
    C17 C16 N11 . . 121.5(3) ?
    C15 C16 N11 . . 117.1(3) ?
    C16 C17 C17A . . 117.6(3) ?
    C16 C17 H17 . . 121.2 ?
    C17A C17 H17 . . 121.2 ?
    C13A C17A C17 . . 121.2(3) ?
    C13A C17A S11 . . 110.0(3) ?
    C17 C17A S11 . . 128.8(3) ?
loop_
    _geom_torsion_atom_site_label_1
    _geom_torsion_atom_site_label_2
    _geom_torsion_atom_site_label_3
    _geom_torsion_atom_site_label_4
    _geom_torsion_site_symmetry_1
    _geom_torsion_site_symmetry_2
    _geom_torsion_site_symmetry_3
    _geom_torsion_site_symmetry_4
    _geom_torsion
    _geom_torsion_publ_flag
    C6 C1 C2 C3 . . . . -0.8(5) ?
    C11 C1 C2 C3 . . . . 177.2(3) ?
    C1 C2 C3 C4 . . . . 2.2(5) ?
    C1 C2 C3 Br3 . . . . -177.3(2) ?
    C2 C3 C4 C5 . . . . -2.2(5) ?
    Br3 C3 C4 C5 . . . . 177.3(3) ?
    C3 C4 C5 C6 . . . . 0.8(6) ?
    C2 C1 C6 C5 . . . . -0.5(5) ?
    C11 C1 C6 C5 . . . . -178.6(3) ?
    C4 C5 C6 C1 . . . . 0.5(6) ?
    C6 C1 C11 O11 . . . . 39.0(5) ?
    C2 C1 C11 O11 . . . . -139.0(4) ?
    C6 C1 C11 N11 . . . . -141.9(3) ?
    C2 C1 C11 N11 . . . . 40.0(4) ?
    O11 C11 N11 C16 . . . . -0.2(6) ?
    C1 C11 N11 C16 . . . . -179.2(3) ?
    C17A S11 C12 N13 . . . . 0.3(4) ?
    S11 C12 N13 C13A . . . . 0.0(6) ?
    C12 N13 C13A C14 . . . . 179.3(4) ?
    C12 N13 C13A C17A . . . . -0.3(6) ?
    C17A C13A C14 C15 . . . . 0.4(7) ?
    N13 C13A C14 C15 . . . . -179.2(4) ?
    C13A C14 C15 C16 . . . . -1.7(7) ?
    C14 C15 C16 C17 . . . . 1.6(6) ?
    C14 C15 C16 N11 . . . . 179.6(4) ?
    C11 N11 C16 C17 . . . . -39.9(5) ?
    C11 N11 C16 C15 . . . . 142.2(4) ?
    C15 C16 C17 C17A . . . . -0.3(6) ?
    N11 C16 C17 C17A . . . . -178.1(3) ?
    C14 C13A C17A C17 . . . . 1.0(6) ?
    N13 C13A C17A C17 . . . . -179.4(4) ?
    C14 C13A C17A S11 . . . . -179.1(3) ?
    N13 C13A C17A S11 . . . . 0.6(5) ?
    C16 C17 C17A C13A . . . . -1.0(6) ?
    C16 C17 C17A S11 . . . . 179.0(3) ?
    C12 S11 C17A C13A . . . . -0.5(3) ?
    C12 S11 C17A C17 . . . . 179.5(4) ?
loop_
    _geom_hbond_atom_site_label_D
    _geom_hbond_atom_site_label_H
    _geom_hbond_atom_site_label_A
    _geom_hbond_site_symmetry_A
    _geom_hbond_distance_DH
    _geom_hbond_distance_HA
    _geom_hbond_distance_DA
    _geom_hbond_angle_DHA
    _geom_hbond_publ_flag
    N11 H11 O11 1_545 0.90(4) 1.97(3) 2.840(4) 164(3) no
    C12 H12 N13 2_655 0.93 2.62 3.512(6) 161 no
_shelx_space_group_comment
;
The symmetry employed for this shelxl refinement is uniquely defined
by the following loop, which should always be used as a source of
symmetry information in preference to the above space-group names.
They are only intended as comments.
;
_shelx_estimated_absorpt_T_min     0.291
_shelx_estimated_absorpt_T_max     0.779
_shelx_hkl_file
;
  -3   0   0 4693.74 24.5710   1
  -4   0   0 962.786 14.6333   1
  -4   0   0 1004.08 17.3043   4
  -5   0   0 2188.97 22.6771   1
  -5   0   0 2369.61 27.7461   4
  -6   0   0 4754.29 42.2802   4
  -6   0   0 4525.52 34.6908   1
  -7   0   0 864.115 18.9928   1
  -7   0   0 969.026 24.7468   4
  -8   0   0 8170.38 60.0396   4
  -8   0   0 8191.11 52.3228   1
  -9   0   0 470.260 19.9474   1
  -9   0   0 423.080 21.9120   4
 -10   0   0 33883.3 129.928   4
 -10   0   0 33954.7 113.374   1
 -11   0   0 8355.29 69.7338   4
 -11   0   0 8486.35 60.6232   1
 -12   0   0 12325.6 87.6116   4
 -12   0   0 12152.0 74.1404   1
 -13   0   0 4673.22 49.2501   1
 -13   0   0 5269.10 63.0699   4
 -14   0   0 11353.1 90.2496   4
 -14   0   0 10978.1 75.1036   1
 -15   0   0 28185.4 141.768   4
 -15   0   0 28430.4 122.252   1
 -16   0   0 3173.53 56.8254   4
 -17   0   0 5731.35 72.5448   4
 -18   0   0 295.510 36.4179   4
 -19   0   0 6765.93 83.6481   4
 -20   0   0 286.264 40.4426   4
 -21   0   0 3431.50 69.1579   4
 -22   0   0 267.070 42.5075   4
 -23   0   0 7319.29 97.1442   4
 -24   0   0 6407.93 92.5350   4
 -25   0   0 2338.47 65.4812   4
 -26   0   0 1418.62 58.4562   4
 -27   0   0 2693.69 72.0304   4
 -28   0   0 783.587 56.9672   4
 -29   0   0 995.957 60.5470   4
 -30   0   0 851.706 62.9349   4
   0   1   0 18.0662 5.51788   3
   0   1   0 36.4517 11.2176   5
   0   1   0 14.7375 5.24299   0
   0  -1   0 15.9885 5.73305   0
  -1   1   0 1716.22 17.5835   3
   1   1   0 1713.57 16.3454   3
  -1  -1   0 1694.96 13.3497   0
   1   1   0 1671.06 13.1160   0
  -1   1   0 1487.79 24.5738   5
   1   1   0 1541.93 24.7615   5
  -1   1   0 1729.20 15.3270   0
  -2   1   0 5221.27 30.1235   3
   2   1   0 4821.61 39.3979   5
  -2  -1   0 5348.55 26.8663   4
  -2   1   0 4622.83 40.6231   5
   2   1   0 5266.32 27.1711   3
  -3  -1   0 198.435 9.66918   4
  -3   1   0 205.326 10.2502   3
   3   1   0 185.335 12.6021   5
  -3   1   0 186.749 14.5457   5
   4  -1   0 51393.0 388.011   1
   4   1   0 50370.0 119.451   5
  -4  -1   0 49260.4 103.995   4
  -4   1   0 48061.9 128.051   5
  -4   1   0 48029.7 95.9000   3
  -5   1   0 39.5150 7.00787   4
  -5   1   0 14.3739 11.6511   5
   5  -1   0 36.4095 9.85398   1
   5   1   0 16.1854 9.71298   5
  -5  -1   0 38.4196 11.8352   4
   6  -1   0 1690.11 23.8203   1
  -6   1   0 1576.37 26.5761   5
  -6  -1   0 1574.11 26.3178   4
  -6   1   0 1759.29 19.9759   4
   6   1   0 1518.68 21.5147   5
  -7  -1   0 27.5738 16.0705   4
  -7   1   0 36.8262 11.7023   5
  -7   1   0 31.6772 9.94805   4
   7  -1   0 24.5848 12.4121   1
  -8   1   0 5739.79 40.1380   4
  -8  -1   0 5711.58 53.7208   4
  -8   1   0 5832.41 45.8689   5
   8  -1   0 5857.00 45.8644   1
  -9  -1   0 30.8994 16.9269   4
  -9   1   0 28.2756 13.0422   4
   9  -1   0 27.8161 13.2162   1
  10  -1   0-3.56546 15.4465   1
 -10   1   0 29.4076 12.1668   1
 -10   1   0 5.48434 14.7499   4
 -10  -1   0 2.99177 22.7288   4
 -11   1   0 1957.94 33.3701   1
 -11   1   0 1969.55 32.0968   4
 -11  -1   0 2337.32 43.3227   4
  11  -1   0 2308.73 37.5999   1
 -12  -1   0 29.0262 26.0250   4
  12  -1   0 19.5850 18.0035   1
 -12   1   0 11.0928 17.4906   4
 -12   1   0 19.0097 16.4848   1
 -13  -1   0 863.907 39.3762   4
 -13   1   0 649.220 24.4569   1
 -13   1   0 669.971 26.0960   4
 -14   1   0 1493.08 34.8092   4
 -14  -1   0 1809.94 48.6684   4
 -15   1   0 1617.72 38.4560   4
 -15  -1   0 1856.98 48.3325   4
 -16  -1   0 113.599 32.1068   4
 -16  -1   0 46.5420 18.9351   1
 -16   1   0 72.2038 24.8376   4
 -17   1   0 125.679 26.5647   4
 -17  -1   0 117.009 36.1116   4
 -17  -1   0 96.3439 22.2921   1
 -18   1   0 410.686 33.5463   4
 -18  -1   0 559.751 44.9501   4
 -19  -1   0 7296.39 95.9118   4
 -19   1   0 6157.44 73.9644   4
 -20  -1   0 1193.81 53.3668   4
 -20   1   0 1093.62 42.4876   4
 -21  -1   0 892.485 49.3115   4
 -21   1   0 772.576 42.8489   4
 -22  -1   0 48.2809 42.8226   4
 -22   1   0 37.1343 34.0970   4
 -23   1   0 512.864 43.7419   4
 -23  -1   0 472.508 50.3415   4
 -24   1   0 32.0428 42.1795   4
 -24  -1   0 11.0163 46.1143   4
 -25   1   0 0.88315 42.3419   4
 -25  -1   0 21.0718 47.5283   4
 -26   1   0 66.0498 41.0888   4
 -26  -1   0 27.4579 46.3317   4
 -27   1   0 25.9875 45.2986   4
 -27  -1   0 68.2498 48.3005   4
 -28   1   0-12.6632 48.9911   4
 -28  -1   0 16.2333 47.1161   4
 -29  -1   0 120.512 49.8450   4
 -29   1   0 152.706 47.6279   4
   0   2   0 7953.94 49.4542   3
   0   2   0 6748.14 67.8257   5
   0   2   0 7721.18 40.8543   0
   0  -2   0 7860.43 33.2162   4
  -1   2   0 10714.6 84.9294   5
   1   2   0 11570.0 47.1359   0
  -1   2   0 12026.2 51.9735   0
   1  -2   0 12238.5 36.9961   4
  -1  -2   0 12363.5 46.0471   4
   1   2   0 11206.1 86.7376   5
  -1  -2   0 12508.1 50.3756   0
  -1   2   0 12425.9 62.0159   3
   1   2   0 12391.7 59.6610   3
  -2  -2   0 5354.03 33.8302   4
  -2  -2   0 5347.42 32.5765   0
  -2   2   0 5314.73 42.9899   3
  -2   2   0 5286.05 36.5707   0
   2   2   0 4942.31 58.0125   5
  -2   2   0 4865.56 59.2647   5
   2   2   0 5274.31 40.0652   3
  -3   2   0 8572.05 48.5502   0
   3   2   0 8136.50 48.0656   3
  -3   2   0 8374.41 53.6969   3
   3   2   0 8359.62 73.8623   5
  -3  -2   0 8435.55 46.4422   4
  -3   2   0 7725.60 74.6070   5
  -3  -2   0 8506.67 40.6284   0
  -4  -2   0 5002.82 31.8238   0
  -4  -2   0 4907.09 39.2204   4
  -4   2   0 4686.72 58.6093   5
   4   2   0 4810.66 55.9781   5
   4   2   0 4714.34 37.1140   3
  -4   2   0 4834.56 42.3367   3
   5   2   0 4799.39 54.9684   5
  -5   2   0 4803.56 43.8983   3
  -5   2   0 4736.37 59.8848   5
  -5  -2   0 4980.07 32.5677   0
  -5  -2   0 4717.48 41.6911   4
   5   2   0 4667.38 30.5550   2
  -6   2   0 1316.32 26.5062   3
   6   2   0 1307.23 32.0128   5
  -6  -2   0 1259.66 25.5855   4
   6  -2   0 1346.86 23.9192   1
  -6   2   0 1302.78 35.1253   5
   6   2   0 1278.71 18.7955   2
  -7   2   0 29.9845 16.9296   3
  -7  -2   0 43.2086 16.1947   4
   7   2   0 46.8243 11.1214   2
  -7   2   0 44.9589 7.17169   4
  -7   2   0 76.8199 19.9527   5
   7   2   0 56.9577 16.2220   5
   7  -2   0 57.6198 13.2719   1
   8  -2   0 399.559 18.0243   1
  -8   2   0 350.642 21.4088   3
  -8   2   0 364.827 11.9512   4
  -8   2   0 417.243 25.4738   5
  -8  -2   0 391.088 22.3713   4
   9  -2   0 9143.66 64.9107   1
  -9  -2   0 8480.13 72.6787   4
  -9   2   0 8426.10 62.6017   3
  -9   2   0 8715.04 43.9112   4
  -9   2   0 8862.48 79.0386   5
 -10   2   0 2098.66 24.8292   4
 -10  -2   0 1988.47 41.7004   4
 -10   2   0 2035.91 35.9241   3
 -11   2   0 7616.70 47.7530   4
 -11  -2   0 7284.22 75.7104   4
 -11   2   0 6899.68 60.5124   3
 -12   2   0 3820.52 38.1876   4
 -12  -2   0 3787.23 60.3659   4
 -12   2   0 3620.61 46.5943   3
 -13   2   0 5721.31 58.9727   3
 -13  -2   0 6402.40 78.1809   4
 -13   2   0 6194.39 50.0201   4
 -14   2   0 3750.40 51.1387   3
 -14   2   0 3990.96 43.1647   4
 -14  -2   0 4459.61 70.7291   4
 -15   2   0 4378.08 55.7779   3
 -15   2   0 4776.14 49.8746   4
 -16   2   0 412.967 29.0653   3
 -16  -2   0 597.607 43.7973   4
 -16   2   0 417.299 24.3826   4
 -17  -2   0 424.194 39.9760   4
 -18  -2   0 1368.95 52.4824   4
 -19  -2   0 27.0700 40.0801   4
 -20  -2   0 83.8890 45.0978   4
 -21  -2   0 1338.12 62.7261   4
 -22  -2   0 229.520 48.7925   4
 -23  -2   0 1716.63 63.1985   4
 -24  -2   0 1564.67 64.9255   4
 -25  -2   0 1423.36 64.8652   4
 -26  -2   0 1479.30 66.8414   4
 -27  -2   0 537.439 59.1979   4
 -28  -2   0 1960.30 75.8110   4
   0   3   0-7.40770 12.2205   0
   0   3   0 1.12442 19.5543   3
   0   3   0 0.36609 26.6922   5
  -1   3   0 3.07745 26.2904   5
  -1   3   0 17.2436 19.8368   3
   1   3   0 6.15143 17.8671   3
  -1   3   0 6.59741 13.9575   0
   1   3   0 0.18135 26.9282   5
  -2   3   0 1564.10 47.8101   5
   2   3   0 1708.05 32.0228   3
   2   3   0 1702.58 47.7211   5
  -2   3   0 1732.10 27.8158   0
  -2  -3   0 1740.09 25.5496   4
  -2   3   0 1790.27 35.5636   3
  -3   3   0 2409.49 39.6660   3
  -3  -3   0 2509.28 32.5239   4
   3   3   0 2391.78 35.6743   3
   3   3   0 2617.36 55.5467   5
  -3   3   0 2339.59 56.8474   5
  -3   3   0 2614.68 35.2956   0
  -4   3   0 6198.99 83.2073   5
  -4  -3   0 6598.10 45.0307   0
  -4  -3   0 6294.03 51.2675   4
   4   3   0 6419.97 80.8414   5
  -4   3   0 6389.71 52.9276   0
  -4   3   0 6303.58 60.6459   3
   4   3   0 6028.61 52.5516   3
  -5  -3   0 5706.83 42.6566   0
  -5   3   0 5512.01 78.5256   5
  -5   3   0 5633.28 59.3483   3
   5   3   0 5483.43 50.6746   3
  -5  -3   0 5285.21 50.6387   4
  -6   3   0 2988.11 46.0914   3
  -6  -3   0 3162.59 33.2064   0
  -6  -3   0 2994.69 42.1160   4
  -6   3   0 3147.53 62.5988   5
  -7   3   0 4910.52 56.5432   3
  -7  -3   0 5059.65 41.2460   0
  -7  -3   0 4926.83 56.0076   4
  -8  -3   0 5505.86 62.0735   4
  -8   3   0 5678.53 62.4864   3
  -9  -3   0 5123.86 64.1616   4
  -9   3   0 5097.27 59.7513   3
 -10   3   0 437.244 30.3637   3
 -10  -3   0 419.833 30.5923   4
 -11  -3   0 1415.52 44.0178   4
 -11   3   0 1549.06 41.7634   3
 -12   3   0 138.047 29.2647   3
 -12  -3   0 104.635 31.7191   4
 -13   3   0 78.8166 28.7703   3
 -13  -3   0 36.0568 33.9593   4
 -14  -3   0 74.6371 37.9653   4
 -14   3   0 36.7873 27.6891   3
 -15   3   0 362.874 30.9382   3
 -15  -3   0 516.590 45.8596   4
 -16  -3   0 25.5404 38.3301   4
 -16   3   0 13.9846 29.4699   3
 -17   3   0 786.926 38.0719   3
 -17  -3   0 915.491 49.7868   4
 -18  -3   0 1359.96 55.7354   4
 -18   3   0 1047.86 41.8078   3
 -19   3   0 3411.03 63.3030   3
 -19  -3   0 5156.78 89.7759   4
 -20   3   0 654.224 39.8842   3
 -20  -3   0 1181.79 58.6822   4
 -21  -3   0 1612.27 67.2375   4
 -22  -3   0 1160.91 63.6120   4
 -23  -3   0 1192.64 64.0305   4
 -24  -3   0 1255.90 67.9440   4
 -25  -3   0-12.6089 55.8847   4
 -26  -3   0 149.877 62.3234   4
   0   4   0 229.170 30.3458   3
   1   4   0 209.411 28.2321   3
  -1   4   0 209.620 30.9360   3
  -2   4   0 610.003 35.8566   3
   2   4   0 595.022 29.3724   3
   3   4   0 819.556 32.7628   3
  -3   4   0 856.908 35.4856   3
   4   4   0 122.054 26.5095   3
  -4   4   0 83.2252 29.9409   3
  -5   4   0 26.5227 31.6350   3
  -6   4   0 83.6492 27.7858   3
  -7   4   0-15.7221 32.2050   3
  -8   4   0 554.889 38.3592   3
  -9   4   0 2391.04 53.8774   3
 -10   4   0 36.8337 29.4543   3
 -11   4   0 10.6569 30.1966   3
 -12   4   0 378.961 37.5103   3
 -13   4   0 130.049 37.5124   3
 -14   4   0 420.022 41.0599   3
 -15   4   0 87.0835 33.7440   3
 -16  -4   0 185.231 43.6657   4
 -16   4   0 237.224 40.4774   3
 -17   4   0 27.2564 33.3898   3
 -17  -4   0 53.1164 42.4386   4
 -18   4   0 74.8127 37.9318   3
 -18  -4   0 59.0919 44.1101   4
 -19  -4   0 449.205 51.4201   4
 -19   4   0 255.896 43.1027   3
 -20   4   0 425.070 44.6541   3
 -20  -4   0 698.068 53.3595   4
 -21  -4   0 17.0983 44.0101   4
 -21   4   0 25.6667 35.5636   3
 -22  -4   0 194.086 47.2446   4
 -23  -4   0-8.59935 49.8478   4
 -24  -4   0 447.014 60.3870   4
   0   5   0 5.98858 29.5093   3
   1   5   0 1182.41 44.0937   3
  -1   5   0 1267.86 50.3556   3
  -2   5   0 16.4514 32.9283   3
   2   5   0 10.5144 33.5915   3
   3   5   0 450.984 38.6402   3
  -3   5   0 497.146 44.4729   3
  -4   5   0 1058.29 45.6379   3
  -5   5   0 3756.58 71.5187   3
  -6   5   0 1823.23 57.6495   3
  -7   5   0 743.546 48.3567   3
  -8   5   0 450.040 43.8084   3
  -9   5   0 1206.61 52.3022   3
 -10   5   0 1176.15 53.9115   3
 -11   5   0 125.714 45.9840   3
 -12   5   0 56.6173 47.3356   3
 -13   5   0-9.67798 42.4263   3
 -14   5   0 55.2818 44.8586   3
 -15   5   0 316.788 52.7047   3
 -16   5   0 360.711 49.1507   3
 -17   5   0 438.829 52.4863   3
 -18   5   0 585.380 56.5216   3
 -19   5   0 294.312 46.0242   3
   0   6   0 42.1084 45.9177   3
  -1   6   0 282.656 45.7440   3
   1   6   0 254.960 40.4969   3
  -2   6   0 16.6768 38.1459   3
  -3   6   0 24.9760 45.7653   3
  -4   6   0 130.277 52.4319   3
  -5   6   0 29.1803 48.7881   3
  -6   6   0 15.8676 48.9275   3
 -31   0   1 40.9883 52.8138   4
 -30   0   1 0.17168 54.1171   4
 -29   0   1-50.2762 55.1170   4
 -28   0   1 32.7870 53.7019   4
 -27   0   1 5.39617 50.7821   4
 -26   0   1 29.7569 44.6517   4
 -25   0   1-5.21629 41.6800   4
 -24   0   1-10.0710 44.3697   4
 -23   0   1 33.4706 42.7359   4
 -22   0   1 51.6040 40.9105   4
 -21   0   1 28.1068 37.6669   4
 -20   0   1 24.0457 35.7296   4
 -19   0   1-3.63602 34.9696   4
 -18   0   1 11.3739 35.0574   4
 -17   0   1-5.74006 29.8514   4
 -16   0   1 10.1835 30.4116   4
 -15   0   1 11.7560 19.1399   1
 -15   0   1-17.6849 28.5816   4
 -14   0   1-10.9613 20.8219   1
 -14   0   1 0.04547 26.6214   4
 -13   0   1-20.9848 22.9257   4
 -13   0   1-1.20434 18.1752   1
 -12   0   1-11.6142 23.4370   4
 -12   0   1 5.61576 18.9215   1
 -11   0   1 13.9107 20.9887   4
 -10   0   1 9.46875 18.7527   4
  -9   0   1 12.9179 14.6536   4
  -8   0   1 15.4105 13.1185   4
  -7   0   1-0.55664 12.8639   4
  -6   0   1 25.9240 10.7986   4
  -5   0   1 32.4308 8.74436   4
  -4   0   1 10.1319 5.92396   4
  -2   0  -1 75.9184 3.98511   0
  -3   0  -1 44.8121 5.91394   4
   4   0   1 49.9372 6.18610   1
  -4   0  -1 85.2222 9.80385   4
   5   0   1 9.53176 7.52237   1
  -5   0  -1 10.6102 8.54166   4
  -6   0  -1 6.50127 12.1905   4
  -6   0  -1 8.31530 7.50566   1
   6   0   1-1.27434 9.91377   1
  -7   0  -1 5.29887 11.2282   4
  -7   0  -1 13.1662 8.24179   1
   7   0   1 2.93937 10.5898   1
  -8   0  -1 16.2698 8.81811   1
   8   0   1 6.49247 11.3527   1
  -8   0  -1 9.52293 12.2990   4
  -9   0  -1 4.01559 17.5841   4
   9   0   1 17.7192 12.6739   1
  -9   0  -1 23.1501 10.6964   1
 -10   0  -1-3.74772 16.2153   4
 -10   0  -1 7.58218 10.6795   1
 -11   0  -1 6.60142 10.9718   1
 -11   0  -1-9.97735 17.6383   4
 -12   0  -1-1.14667 19.1984   4
 -12   0  -1 10.2622 12.4901   1
 -13   0  -1 0.53207 15.1239   1
 -13   0  -1 3.54839 21.4094   4
 -14   0  -1 6.23978 26.4102   4
 -14   0  -1 1.12811 15.6410   1
 -15   0  -1-6.13541 25.7812   4
 -15   0  -1-4.68089 16.3717   1
 -16   0  -1 17.5958 17.6517   1
 -16   0  -1 11.1314 26.7332   4
 -17   0  -1 24.6990 30.5621   4
 -18   0  -1 2.70314 31.4636   4
 -19   0  -1 14.6414 33.3382   4
 -20   0  -1 18.6288 36.0616   4
 -21   0  -1 10.8147 34.1046   4
 -22   0  -1-5.74370 39.6252   4
 -23   0  -1-20.1036 42.4083   4
 -24   0  -1 5.63984 40.1544   4
 -25   0  -1 11.4836 41.8118   4
 -26   0  -1-36.2486 48.2031   4
 -27   0  -1-5.28344 50.7511   4
 -28   0  -1 14.8470 50.5796   4
 -29   0  -1 4.38068 48.3512   4
 -30   0  -1 3.62378 47.5905   4
 -30  -1   1 795.740 63.5313   4
 -29  -1   1 1218.07 69.0475   4
 -28   1   1 1243.94 56.6262   4
 -28  -1   1 1415.90 71.9428   4
 -27  -1   1 1517.40 70.6254   4
 -27   1   1 1526.12 59.7042   4
 -26  -1   1 1276.24 62.7658   4
 -26   1   1 1288.26 55.9937   4
 -25   1   1 1462.79 56.6746   4
 -25  -1   1 1387.43 57.6918   4
 -24   1   1 49.9234 40.2916   4
 -24  -1   1 105.657 45.7819   4
 -23  -1   1 1140.64 60.6227   4
 -23   1   1 1196.90 51.6684   4
 -22  -1   1 1233.68 56.5856   4
 -22   1   1 1271.55 51.7326   4
 -21   1   1 637.241 44.2273   4
 -21  -1   1 578.862 45.9287   4
 -20  -1   1 2773.64 68.6281   4
 -20   1   1 3058.80 62.8050   4
 -19   1   1 3731.86 64.4538   4
 -19  -1   1 3644.12 76.3937   4
 -18   1   1 10046.0 91.9112   4
 -18  -1   1 9539.76 105.827   4
 -17  -1   1 4528.98 74.2444   4
 -17   1   1 4907.49 65.4212   4
 -16   1   1 9472.68 81.8808   4
 -16  -1   1 8094.70 89.9961   4
 -15   1   1 4832.11 58.4076   4
 -15  -1   1 4218.63 65.1233   4
 -14  -1   1 5575.70 70.1042   4
 -14   1   1 6251.44 62.6792   4
 -13   1   1 2261.44 40.3821   4
 -13   1   1 2256.05 32.0687   5
 -13   1   1 2083.73 38.6609   1
 -13  -1   1 1988.77 44.0142   4
 -12   1   1 2753.77 42.5621   4
 -12   1   1 2432.91 31.8311   5
 -12  -1   1 2359.23 42.4625   4
 -12   1   1 2404.14 41.1115   1
 -11   1   1 108.198 19.7876   4
 -11   1   1 105.578 12.7951   5
 -11  -1   1 137.235 20.7495   4
 -11   1   1 181.959 20.1847   1
 -10   1   1 5198.93 51.2961   1
 -10  -1   1 5604.97 54.1724   4
 -10   1   1 5900.60 47.9716   5
 -10   1   1 5798.50 50.9138   4
  -9   1   1 212.603 16.3095   1
  -9  -1   1 219.666 17.4951   4
  -9   1   1 227.058 13.9968   5
  -9   1   1 211.437 12.8423   3
  -9   1   1 252.353 17.6206   4
  -8   1   1 14021.2 58.3634   3
  -8  -1   1 14555.5 72.4622   4
  -8   1   1 14673.1 74.5414   5
  -8   1   1 14655.3 69.0857   4
   8  -1  -1 13995.1 76.1934   1
  -7   1   1 6977.49 50.9754   1
  -7   1   1 7770.12 47.6181   4
  -7   1   1 7607.97 41.2771   3
  -7  -1   1 7547.44 49.4112   4
   7  -1  -1 7303.01 52.4612   1
  -6   1   1 30549.0 97.2510   1
   6  -1  -1 31816.4 102.344   1
  -6   1   1 32665.6 87.0269   4
  -6   1   1 31809.2 79.5462   3
  -6  -1   1 32344.4 92.6536   4
  -5   1   1 40351.7 104.585   1
  -5   1   1 40545.3 87.6675   3
   5  -1  -1 42316.9 111.680   1
  -5  -1   1 41515.2 97.7527   4
  -4   1   1 23568.5 64.2766   3
  -4   1   1 23390.4 71.7617   1
   4   1  -1 23486.8 53.2447   3
   4  -1  -1 24706.6 76.6548   1
  -4  -1   1 23676.4 68.4251   4
  -3   1   1 79823.5 482.366   1
  -3  -1   1 82347.7 466.968   4
  -3   1   1 81069.2 458.498   3
   3  -1  -1 80473.8 494.676   1
   3   1  -1 82672.8 398.759   3
   2   1  -1 277.416 8.20727   3
  -2  -1   1 289.168 9.15610   4
   2  -1  -1 310.592 10.4123   1
  -2   1   1 292.675 9.71090   3
   1   1  -1 541.846 10.8356   3
  -1   1   1 560.648 11.7624   3
  -1  -1   1 572.772 11.2250   0
  -1  -1   1 545.600 10.2922   4
   1  -1  -1 582.750 10.2215   1
   0  -1   1 5899.07 27.4305   4
   0   1  -1 5855.48 28.8141   0
   0   1   1 6019.32 30.9882   3
   0  -1   1 5813.03 28.5853   0
   0   1  -1 6172.70 31.0601   3
  -1   1  -1 20.8992 7.91833   0
   1   1   1 25.0290 3.91026   0
   1  -1   1 14.1489 6.52815   0
  -1   1  -1 18.4722 8.34280   3
   1  -1   1 22.9017 5.65682   4
  -2  -1  -1 59.0434 7.73790   4
   2   1   1 55.3807 7.06086   2
  -2   1  -1 44.7291 8.06161   0
   3   1   1 250.761 10.0173   2
  -3  -1  -1 264.560 11.2591   4
  -3   1  -1 265.560 10.7619   0
  -4   1  -1 880.752 11.8148   4
  -4  -1  -1 944.333 19.7018   4
  -5  -1  -1 13173.4 66.3296   4
  -5   1  -1 14143.5 46.7999   4
  -6   1  -1 10607.9 44.0489   4
  -6  -1  -1 9679.82 61.9513   4
  -7  -1  -1 16680.2 85.5479   4
   7  -1   1 17334.1 66.8342   1
  -7   1  -1 17821.3 62.5997   4
  -8   1  -1 6868.31 42.7480   4
   8  -1   1 6632.15 44.6459   1
  -8  -1  -1 6451.05 57.5987   4
   8   1   1 6374.80 42.8255   5
  -9   1  -1 25625.5 88.4345   4
  -9  -1  -1 25356.2 116.518   4
   9   1   1 25257.1 80.0082   5
   9  -1   1 26206.8 94.3604   1
  10  -1   1 12080.2 67.2120   1
  10   1   1 12101.4 54.2972   5
 -10   1  -1 12255.9 66.6845   4
 -10  -1  -1 11828.3 82.6428   4
 -11  -1  -1 14249.2 67.8412   1
 -11   1  -1 13845.4 76.5981   4
 -11  -1  -1 14041.5 93.6355   4
  11   1   1 13931.0 56.8420   5
  11  -1   1 14042.5 76.1726   1
 -12  -1  -1 10227.5 82.3085   4
  12  -1   1 10391.9 70.8973   1
 -12   1  -1 9887.63 69.4661   4
 -12  -1  -1 10777.2 62.6946   1
  13  -1   1 372.642 24.8978   1
 -13  -1  -1 397.700 18.9687   1
 -13   1  -1 339.897 23.5577   4
 -13  -1  -1 417.665 31.0402   4
 -14  -1  -1 1698.58 30.4314   1
 -14  -1  -1 1675.58 42.0133   4
 -14   1  -1 1430.78 35.1707   4
 -15  -1  -1 358.072 32.6854   4
 -15  -1  -1 286.613 20.0729   1
 -15   1  -1 242.374 27.3384   4
 -16  -1  -1 190.100 19.1329   1
 -16   1  -1 161.587 27.1731   4
 -16  -1  -1 186.202 35.1430   4
 -17  -1  -1 2700.81 58.3585   4
 -17   1  -1 2322.66 48.5938   4
 -18   1  -1 2912.22 55.6686   4
 -18  -1  -1 3393.21 65.0483   4
 -19   1  -1 2626.41 55.7882   4
 -19  -1  -1 3216.69 67.5916   4
 -20  -1  -1 6097.91 89.7655   4
 -20   1  -1 5166.50 73.4353   4
 -21   1  -1 6902.50 85.6991   4
 -21  -1  -1 7955.43 102.568   4
 -22  -1  -1 1032.81 55.1982   4
 -22   1  -1 925.574 47.6305   4
 -23   1  -1 1429.48 51.2960   4
 -23  -1  -1 1488.59 56.4091   4
 -24  -1  -1 4704.51 83.6575   4
 -24   1  -1 4603.35 79.7686   4
 -25  -1  -1 696.104 54.0879   4
 -25   1  -1 724.105 48.9508   4
 -26  -1  -1 580.524 56.3229   4
 -26   1  -1 596.337 49.6934   4
 -27  -1  -1 0.56994 53.9946   4
 -27   1  -1 3.85764 45.8111   4
 -28   1  -1 47.0143 42.7082   4
 -28  -1  -1-17.8280 54.8736   4
 -29   1  -1 35.4755 47.1378   4
 -29  -1  -1 37.0471 57.7899   4
 -30   1  -1 147.801 43.3939   4
 -28  -2   1 24.2464 53.1621   4
 -27  -2   1 2599.95 78.8464   4
 -26  -2   1 501.473 59.3116   4
 -25  -2   1 356.215 55.8215   4
 -24  -2   1 1812.22 66.7337   4
 -23  -2   1 1123.24 63.0960   4
 -22  -2   1 1589.98 66.4379   4
 -21  -2   1 755.862 52.8172   4
 -20  -2   1 77.8171 48.5691   4
 -19  -2   1 0.07335 44.0906   4
 -18   2   1 379.854 27.2733   3
 -18  -2   1 504.935 42.7318   4
 -17  -2   1 323.178 42.8879   4
 -17   2   1 315.562 25.4028   3
 -16   2   1 170.526 22.3239   3
 -16  -2   1 216.593 34.6273   4
 -15   2   1 87.6032 20.6750   3
 -15  -2   1 90.3386 33.7378   4
 -14  -2   1 3530.48 60.4716   4
 -14   2   1 3180.95 44.3917   3
 -14   2   1 3956.78 56.2823   5
 -13   2   1 1705.29 40.7456   5
 -13   2   1 1350.09 31.6573   3
 -13   2   1 1440.05 29.5127   4
 -13  -2   1 1473.37 41.1642   4
 -12   2   1 7893.04 54.5684   4
 -12   2   1 7149.69 59.8381   3
 -12  -2   1 7509.01 73.2895   4
 -11   2   1 541.381 23.2350   3
 -11   2   1 659.034 31.2399   5
 -11   2   1 581.569 18.1366   4
 -11  -2   1 601.680 28.4102   4
 -10   2   1 6043.88 52.8900   3
 -10   2   1 6699.68 71.7483   5
 -10  -2   1 6033.39 59.6388   4
 -10   2   1 6394.77 40.8925   4
  10  -2  -1 7060.70 66.4023   1
  -9   2   1 4132.74 44.7444   3
  -9  -2   1 4073.01 47.6651   4
  -9   2   1 4276.07 29.3677   4
   9  -2  -1 4344.95 47.3800   1
  -9   2   1 4394.68 58.4236   5
   8  -2  -1 14307.5 79.1907   1
  -8   2   1 13964.8 74.3265   3
  -8   2   1 14597.2 100.544   5
  -8  -2   1 14142.6 79.5049   4
  -8   2   1 14425.2 45.7110   4
   7  -2  -1 5894.23 49.0354   1
  -7  -2   1 5611.92 48.5438   4
  -7   2   1 5786.77 24.6326   4
  -7   2   1 5645.87 47.6392   3
  -7   2   1 5816.19 65.2012   5
   6   2  -1 9656.39 37.4080   2
  -6   2   1 9616.75 60.2583   3
  -6   2   1 9871.65 83.7237   5
   6   2  -1 9155.05 48.5264   3
   6  -2  -1 10221.3 61.3895   1
  -6  -2   1 9524.14 57.9026   4
   5  -2  -1 90.6291 12.7814   1
  -5   2   1 83.5265 15.5286   3
   5   2  -1 80.3544 10.9356   3
  -5   2   1 78.2312 22.0528   5
  -5  -2   1 101.547 13.8709   4
   5   2  -1 82.8488 6.45025   2
  -4   2   1 1960.18 41.3591   5
  -4  -2   1 2190.25 25.4526   0
  -4   2   1 2042.66 29.2112   3
   4   2  -1 1989.68 24.8084   3
   4  -2  -1 2138.55 26.8426   1
  -4  -2   1 2082.26 26.0414   4
   3   2  -1 3658.51 32.8364   3
  -3  -2   1 3868.47 31.9590   4
  -3  -2   1 3853.43 31.3822   0
   3  -2  -1 3906.91 32.7742   1
  -3   2   1 3604.65 36.6816   3
  -3   2   1 3564.72 52.5321   5
  -2   2   1 3169.06 33.2978   3
   2   2  -1 3130.31 31.8160   3
  -2  -2   1 3194.24 27.7018   4
  -2  -2   1 3341.08 29.3849   0
  -2   2   1 2936.41 48.4414   5
  -1  -2   1 178.481 12.2235   0
  -1   2   1 189.304 11.0058   0
  -1   2   1 166.314 23.0688   5
  -1   2   1 188.660 14.8370   3
  -1  -2   1 184.579 10.3561   4
   1   2  -1 186.045 12.3614   3
   0   2  -1 1187.73 21.3171   3
   0   2   1 1209.24 23.2515   3
   0   2   1 1074.38 33.5984   5
   0  -2   1 1203.69 16.6605   4
   0  -2   1 1196.66 19.3722   0
   0   2   1 1169.27 16.3662   0
   0   2  -1 1198.37 19.9408   0
  -1   2  -1 9486.14 55.3374   3
   1   2   1 8066.20 75.0645   5
   1   2   1 9048.12 52.5296   3
  -1  -2  -1 8291.81 43.0334   4
   1   2   1 8856.31 37.7866   0
  -1   2  -1 8987.90 47.9010   0
   1  -2   1 9172.97 41.0285   4
  -2  -2  -1 4410.87 36.3583   4
   2   2   1 4963.41 27.3049   0
   2  -2   1 5314.97 31.2341   4
   2   2   1 5337.18 41.3811   3
  -2   2  -1 5475.63 44.2835   3
  -2   2  -1 5104.37 38.2778   0
   2   2   1 4596.73 56.9486   5
   3  -2   1 7447.43 37.4428   4
  -3   2  -1 7532.11 47.3537   0
   3   2   1 7175.43 69.8131   5
  -3  -2  -1 6537.00 47.6265   4
  -3   2  -1 7698.46 52.6906   3
   4  -2   1 96.3188 9.33152   4
   4   2   1 129.718 20.1705   5
  -4  -2  -1 118.533 15.4734   4
   4   2   1 111.903 11.4895   2
  -4   2  -1 92.2757 14.2693   3
  -4   2  -1 102.547 14.4357   0
  -4  -2  -1 108.256 8.22974   0
   5   2   1 12348.7 57.8765   2
  -5  -2  -1 12930.8 42.4238   0
   5   2   1 12370.3 87.7909   5
  -5   2  -1 12849.7 72.1050   3
  -5  -2  -1 11867.8 73.4311   4
  -5   2  -1 12590.7 65.1776   0
   6   2   1 1542.57 34.3360   5
  -6  -2  -1 1645.37 17.0204   0
   6   2   1 1575.81 23.9668   2
  -6   2  -1 1552.42 30.0299   3
  -6  -2  -1 1501.11 31.4042   4
  -7  -2  -1 1382.87 31.9680   4
  -7   2  -1 1455.31 30.9277   3
   7   2   1 1475.85 24.6340   2
   7   2   1 1436.07 33.1669   5
  -8   2  -1 18.4116 9.48263   4
  -8   2  -1 3.42140 19.0685   3
   8   2   1-0.46561 13.8882   2
  -8  -2  -1 9.88041 19.4322   4
   8   2   1 10.3353 16.3302   5
  -9   2  -1 269.385 13.7314   4
   9   2   1 321.342 22.2042   5
  -9  -2  -1 254.638 25.4629   4
   9  -2   1 291.828 18.6026   1
  10   2   1 1926.29 37.8854   5
 -10  -2  -1 1750.67 40.1797   4
 -10   2  -1 1790.30 25.0724   4
 -11   2  -1 1537.35 25.6506   4
  11   2   1 1564.88 33.5212   5
 -11  -2  -1 1567.98 40.9127   4
 -12   2  -1 18.4159 16.0543   4
 -12  -2  -1-1.88299 28.5431   4
 -13  -2  -1 9222.95 90.2325   4
 -13   2  -1 8374.42 59.7920   4
 -14   2  -1 536.924 23.7903   4
 -14  -2  -1 672.001 38.9142   4
 -15   2  -1 4909.04 52.0567   4
 -15  -2  -1 5588.01 75.8729   4
 -16   2  -1 7501.10 65.5414   4
 -16  -2  -1 8926.88 94.2382   4
 -17  -2  -1 1901.94 53.6411   4
 -17   2  -1 1375.31 36.3996   4
 -18   2  -1 3.69344 23.5560   4
 -18  -2  -1 85.9277 39.0818   4
 -19  -2  -1 14.2341 39.7934   4
 -20  -2  -1 1797.01 58.1838   4
 -21  -2  -1 40.9668 41.2987   4
 -22  -2  -1 1237.47 57.7722   4
 -23  -2  -1 337.183 52.3991   4
 -24  -2  -1 9.03225 51.0570   4
 -25  -2  -1 110.157 53.9369   4
 -26  -2  -1 709.683 63.4849   4
 -27  -2  -1 195.557 60.8386   4
 -28  -2  -1 1049.35 70.8534   4
 -26  -3   1 43.6456 57.0305   4
 -25  -3   1 1040.20 64.8345   4
 -24  -3   1 108.691 51.7631   4
 -23  -3   1 320.556 56.9484   4
 -22  -3   1 212.890 55.5476   4
 -21  -3   1 879.323 58.6384   4
 -20  -3   1 201.776 49.9163   4
 -19   3   1 469.867 34.1536   3
 -19  -3   1 589.703 56.7931   4
 -18  -3   1 1386.88 60.6290   4
 -18   3   1 1240.80 43.1694   3
 -17  -3   1 2564.25 66.4035   4
 -17   3   1 2302.75 50.0406   3
 -16  -3   1 13.2607 40.6912   4
 -16   3   1 36.0033 28.6182   3
 -15   3   1 2121.85 46.0350   3
 -15  -3   1 2183.73 57.4368   4
 -14   3   1 446.894 31.0437   3
 -14  -3   1 484.560 39.7921   4
 -14   3   1 556.733 39.2121   5
 -13   3   1 1574.27 49.2041   5
 -13  -3   1 1539.90 45.3101   4
 -13   3   1 1383.75 39.9213   3
 -12   3   1 419.833 35.5149   5
 -12   3   1 428.112 30.7785   3
 -12  -3   1 411.950 33.6734   4
 -11   3   1 78.1559 24.9178   3
 -11   3   1 94.1043 32.4714   5
 -11  -3   1 77.2294 24.7572   4
 -10   3   1 15.6850 21.2143   3
 -10   3   1 17.5181 32.7113   5
 -10  -3   1 18.9959 22.4377   4
  -9   3   1 778.369 43.1483   5
  -9   3   1 691.429 31.1080   3
  -9  -3   1 624.429 29.3671   4
  -8  -3   1 260.622 18.4383   0
  -8  -3   1 229.827 23.9355   4
  -8   3   1 251.214 23.5027   3
  -8   3   1 281.622 35.1472   5
  -7  -3   1 5477.41 54.5882   4
  -7   3   1 5988.18 86.3561   5
  -7   3   1 5304.57 57.9128   3
  -7  -3   1 5962.25 48.2316   0
   6   3  -1 229.701 19.2645   3
  -6  -3   1 214.098 20.6163   4
  -6  -3   1 218.761 18.0509   0
  -6   3   1 217.220 26.2790   3
  -6   3   1 275.756 36.8369   5
   5  -3  -1 1580.49 29.0681   1
   5   3  -1 1427.86 28.3305   3
  -5   3   1 1422.98 35.9652   3
  -5  -3   1 1462.88 29.0923   4
  -5   3   1 1531.76 50.6842   5
  -5  -3   1 1526.82 26.9220   0
  -4  -3   1 1840.56 29.1723   0
   4  -3  -1 1798.04 29.9681   1
   4   3  -1 1719.57 31.5386   3
  -4   3   1 1676.35 36.0758   3
  -4   3   1 1813.18 31.0719   0
  -4  -3   1 1715.79 28.6523   4
  -4   3   1 1746.51 54.4148   5
   3   3  -1 2040.77 34.7511   3
  -3  -3   1 2017.31 29.5734   4
  -3   3   1 2033.47 30.3369   0
  -3   3   1 2023.38 55.0152   5
  -3  -3   1 2088.19 30.1016   0
  -3   3   1 1918.92 36.0349   3
   2   3  -1 5280.33 51.2736   3
  -2  -3   1 5277.38 42.0962   4
  -2   3   1 5000.97 77.9391   5
  -2  -3   1 5370.81 44.7480   0
  -2   3   1 5223.53 53.7727   3
  -2   3   1 5238.94 43.3768   0
   1   3  -1 1366.11 31.7490   3
  -1   3   1 1398.00 32.5437   3
  -1  -3   1 1357.26 22.5233   4
  -1   3   1 1279.51 45.3989   5
  -1   3   1 1309.59 23.6570   0
   0   3   1 3756.33 45.8662   3
   0   3  -1 3823.99 46.2693   3
   0   3   1 3662.61 34.1482   0
   0   3   1 3449.43 65.3833   5
   0  -3   1 3779.68 32.6822   4
   1   3   1 3.01823 15.8536   3
  -1   3  -1 1.82300 16.7335   3
   1   3   1 14.5123 25.6920   5
  -1   3  -1 3.35710 16.2085   0
   1   3   1 4.71123 11.7514   0
  -2   3  -1 67.9368 14.1156   0
   2   3   1 81.3803 18.8105   3
   2   3   1 88.4194 31.8588   5
  -2   3  -1 71.6080 22.2566   3
  -3   3  -1 7510.65 57.6664   0
   3   3   1 7848.75 93.8786   5
   3   3   1 7475.02 60.1587   3
  -3   3  -1 7812.33 66.0890   3
  -4  -3  -1 370.104 20.9810   4
  -4   3  -1 387.690 25.2608   3
   4   3   1 449.325 35.7815   5
  -5   3  -1 294.658 25.4240   3
   5   3   1 263.476 30.6739   5
  -5  -3  -1 234.021 21.1749   4
   6   3   1 7730.24 90.5993   5
  -6   3  -1 7197.52 69.8210   3
  -7  -3  -1 37.9886 22.1537   4
  -7   3  -1 27.2769 23.7088   3
   7   3   1 32.5384 29.6210   5
  -8   3  -1 4056.94 56.5150   3
   8   3   1 4236.19 43.4497   2
   8   3   1 4594.41 71.0094   5
  -8  -3  -1 3921.96 54.7552   4
  -9  -3  -1 317.019 30.0794   4
   9   3   1 338.571 30.1275   5
  -9   3  -1 349.030 27.2883   3
 -10  -3  -1 4610.37 63.6227   4
  10   3   1 5038.89 70.9340   5
 -10   3  -1 4463.10 59.9026   3
 -11  -3  -1 543.575 34.3008   4
  11   3   1 530.264 32.0571   5
 -11   3  -1 398.182 29.8240   3
 -12  -3  -1 836.243 39.9306   4
 -12   3  -1 726.045 33.9984   3
 -13   3  -1 1.83345 28.4846   3
 -13  -3  -1 1.80023 30.2977   4
 -14  -3  -1 104.173 33.7204   4
 -14   3  -1 35.2608 30.8502   3
 -15   3  -1 1092.35 40.3141   3
 -15  -3  -1 1512.86 50.4004   4
 -16   3  -1 596.441 39.7450   3
 -16  -3  -1 910.452 48.8591   4
 -17   3  -1 84.5617 33.8503   3
 -17  -3  -1 123.129 38.5957   4
 -18   3  -1 2550.34 56.7122   3
 -18  -3  -1 3732.25 72.0088   4
 -19   3  -1 92.8691 31.5519   3
 -19  -3  -1 174.550 41.0585   4
 -20  -3  -1 2097.07 64.9501   4
 -20   3  -1 1250.23 45.9968   3
 -21   3  -1 556.538 39.5338   3
 -21  -3  -1 1004.49 60.1335   4
 -22   3  -1 591.386 40.3605   3
 -22  -3  -1 1013.90 63.6529   4
 -23  -3  -1 706.245 63.4061   4
 -24  -3  -1 92.3558 58.7257   4
 -25  -3  -1 976.802 66.5803   4
 -26  -3  -1 68.5306 52.3628   4
 -24  -4   1 273.946 65.3738   4
 -23  -4   1 1547.31 73.4125   4
 -22  -4   1 510.204 56.0279   4
 -21  -4   1 884.530 59.8940   4
 -20  -4   1 87.2327 52.6322   4
 -19   4   1 119.234 33.4712   3
 -19  -4   1 215.750 56.4808   4
 -18  -4   1-29.7463 51.7653   4
 -18   4   1 28.8626 37.0954   3
 -17   4   1 308.137 38.2761   3
 -17  -4   1 309.968 49.7341   4
 -16   4   1 280.617 38.3166   3
 -16  -4   1 280.709 44.2282   4
 -15   4   1 674.239 39.4546   3
 -15  -4   1 615.441 48.7788   4
 -14   4   1 1198.47 48.0203   3
 -14  -4   1 1121.58 53.3967   4
 -13   4   1 3072.33 61.7982   3
 -12   4   1 1989.04 52.6212   3
 -11   4   1 2351.57 53.8736   3
 -10   4   1 1605.13 63.8403   5
 -10   4   1 1333.07 45.6265   3
  -9   4   1 3834.06 64.6926   3
  -9   4   1 4026.23 84.5320   5
  -8   4   1 2066.38 52.4152   3
  -8   4   1 2340.20 71.9309   5
  -7   4   1 141.450 43.8601   5
  -7   4   1 115.503 29.0625   3
   6   4  -1 476.577 26.3347   3
  -6   4   1 572.011 49.8269   5
  -6   4   1 468.977 35.4275   3
  -5   4   1 8.73384 36.3424   5
   5   4  -1 7.78870 23.3750   3
  -5   4   1-6.60650 27.3824   3
   4   4  -1 199.129 24.8852   3
  -4   4   1 179.449 44.3521   5
  -4   4   1 231.043 32.3685   3
   3   4  -1 512.785 31.5775   3
  -3   4   1 459.214 32.6518   3
  -3   4   1 551.916 51.3872   5
  -2   4   1 2833.12 75.2435   5
   2   4  -1 2842.16 47.6547   3
  -2   4   1 2903.17 50.7334   3
  -1   4   1 2557.03 70.9034   5
   1   4  -1 2593.72 47.6256   3
  -1   4   1 2613.74 48.3499   3
   0   4  -1 2044.62 45.0685   3
   0   4   1 2073.87 67.0827   5
   0   4   1 2085.88 43.7831   3
   1   4   1 4633.22 90.8489   5
  -1   4  -1 4881.96 63.2096   3
   1   4   1 4686.94 58.7233   3
  -2   4  -1 6370.57 71.5422   3
   2   4   1 5864.57 64.2048   3
   2   4   1 6215.31 99.7906   5
   3   4   1 1228.59 52.9024   5
  -3   4  -1 1164.25 38.9795   3
  -4   4  -1 2185.17 50.0435   3
   4   4   1 2184.58 67.3738   5
   5   4   1 1465.33 55.8400   5
  -5   4  -1 1444.16 44.7223   3
  -6   4  -1 3185.71 58.1542   3
   6   4   1 3474.49 76.8181   5
  -7   4  -1 56.0384 30.1780   3
   7   4   1 82.5642 38.7883   5
  -8   4  -1 26.1954 33.3207   3
  -9   4  -1 32.4226 35.4244   3
 -10   4  -1 167.064 36.4986   3
 -11   4  -1 18.1669 36.3033   3
 -12   4  -1 2142.64 56.9205   3
 -13   4  -1 689.452 40.9066   3
 -14   4  -1 3148.65 67.1163   3
 -15   4  -1 1823.87 56.8987   3
 -16   4  -1 2165.94 62.3465   3
 -17   4  -1 997.714 48.6628   3
 -18   4  -1 1032.86 54.5110   3
 -19   4  -1 615.803 49.2950   3
 -19  -4  -1 888.787 58.6088   4
 -20  -4  -1 448.826 55.2192   4
 -20   4  -1 244.531 42.7149   3
 -21  -4  -1 367.708 53.5006   4
 -21   4  -1 222.315 42.7916   3
 -22   4  -1 377.218 44.1870   3
 -22  -4  -1 692.401 59.0694   4
 -23  -4  -1-5.02955 56.3836   4
 -24  -4  -1 508.181 67.3826   4
 -20   5   1 13.9689 36.5336   3
 -19   5   1 1.91901 33.0742   3
 -18   5   1-12.6599 49.2824   3
 -17   5   1 4.68032 47.6815   3
 -16   5   1 12.8015 42.9599   3
 -15   5   1 79.2198 47.8395   3
 -14   5   1 63.7083 45.4846   3
 -13   5   1 125.008 39.3573   3
 -12   5   1 109.709 45.7731   3
 -11   5   1 92.5068 44.7578   3
 -10   5   1-9.81586 41.2489   3
  -9   5   1-10.0871 40.4820   3
  -8   5   1-1.72349 41.5657   3
  -7   5   1 68.5703 42.6718   3
  -6   5   1 4.17472 39.9668   3
   5   5  -1 120.680 33.8569   3
  -5   5   1 79.7360 36.2358   3
  -4   5   1 8.94141 36.6651   3
   4   5  -1 6.53435 33.1385   3
  -3   5   1 231.898 41.0254   3
   3   5  -1 261.383 36.2682   3
  -2   5   1 98.5430 31.4126   3
   2   5  -1 117.946 34.6736   3
  -1   5   1 82.8338 37.1175   3
   1   5  -1 40.9377 31.2897   3
   0   5   1 80.3110 34.6988   3
   0   5  -1 55.3943 32.8540   3
  -1   5  -1 0.27781 38.2225   3
   1   5   1 27.2097 30.9174   3
  -2   5  -1-18.4526 31.9342   3
  -3   5  -1-5.97403 38.8058   3
  -4   5  -1-18.4495 32.4032   3
  -5   5  -1-15.0677 39.4541   3
  -6   5  -1-11.8331 44.0609   3
  -7   5  -1 22.5648 43.4308   3
  -8   5  -1-8.19294 42.9910   3
  -9   5  -1 2.37070 43.5456   3
 -10   5  -1 97.6354 46.0703   3
 -11   5  -1-2.41745 46.0977   3
 -12   5  -1 72.1572 43.2283   3
 -13   5  -1 98.7417 40.1486   3
 -14   5  -1 557.468 54.1522   3
 -15   5  -1 115.706 40.1163   3
 -16   5  -1 54.2014 48.9410   3
 -17   5  -1 162.063 45.4152   3
 -18   5  -1 40.7149 43.3433   3
  -7   6   1 210.081 50.0465   3
  -6   6   1-5.29703 45.2743   3
  -5   6   1 90.2465 42.9043   3
  -4   6   1 31.8413 39.4977   3
  -3   6   1 129.181 42.2395   3
   3   6  -1 132.479 36.3331   3
  -2   6   1 348.920 50.4716   3
   2   6  -1 307.291 46.5146   3
   1   6  -1 162.556 42.0322   3
  -1   6   1 216.975 48.3836   3
   0   6  -1 460.298 49.4296   3
  -1   6  -1 1229.07 52.3599   3
  -2   6  -1 355.083 51.4099   3
  -3   6  -1 30.7945 50.2182   3
  -4   6  -1 341.361 49.9389   3
  -5   6  -1 204.184 44.3293   3
  -6   6  -1 414.410 46.3685   3
 -31   0   2 294.787 55.2952   4
 -30   0   2 15.0013 60.2820   4
 -29   0   2 91.6500 56.1973   4
 -28   0   2 1709.53 65.1551   4
 -27   0   2 100.253 48.9700   4
 -26   0   2 667.720 53.0204   4
 -25   0   2 600.869 48.0517   4
 -24   0   2 763.595 54.8894   4
 -23   0   2 3164.35 74.5927   4
 -22   0   2 12573.3 123.592   4
 -21   0   2 9445.11 110.227   4
 -20   0   2 2804.70 67.3277   4
 -19   0   2 4477.39 75.5759   4
 -18   0   2 955.194 45.4721   4
 -17   0   2 5349.52 72.9498   4
 -16   0   2 1135.74 39.7716   4
 -15   0   2 75.6138 25.6184   4
 -14   0   2 5652.97 62.4958   4
 -13   0   2 5621.73 58.0017   4
 -12   0   2 4759.17 50.6399   4
 -11   0   2 35954.0 122.981   4
 -10   0   2 10856.9 64.4580   4
  -9   0   2 7196.15 48.5964   4
  -8   0   2 4486.80 36.4009   4
  -7   0   2 56987.4 117.189   4
  -6   0   2 8957.88 43.7137   4
  -5   0   2 701.343 13.8019   4
  -4   0   2 13772.4 48.3169   4
  -3   0   2 54232.6 348.855   4
  -2   0   2 6933.13 31.0783   4
  -1   0   2 9623.37 36.0831   4
   0   0   2 223.257 8.24278   2
   1   0   2 51157.1 333.217   2
  -2   0  -2 4777.69 25.1946   4
   2   0   2 4841.11 20.5951   0
  -3   0  -2 57468.1 366.578   4
   3   0   2 55848.5 282.422   0
  -4   0  -2 37547.3 80.6519   4
  -4   0  -2 37715.6 255.736   0
  -5   0  -2 31960.6 82.0253   4
  -6   0  -2 15640.0 62.3081   4
   7   0   2 9386.21 41.7614   1
  -7   0  -2 9243.16 53.2603   4
  -8   0  -2 30520.0 103.904   4
   8   0   2 30396.5 82.0221   1
  -9   0  -2 1355.54 26.8760   4
   9   0   2 1391.73 21.7826   1
  10   0   2 5286.51 42.8308   1
 -10   0  -2 5064.62 50.9654   4
  11   0   2 11682.0 67.2070   1
 -11   0  -2 10843.2 75.1838   4
 -12   0  -2 1281.40 33.5102   4
  12   0   2 1221.74 26.4648   1
 -13   0  -2 2269.12 41.3011   4
 -14   0  -2 3999.55 55.4639   4
 -15   0  -2 2962.57 51.7566   4
 -16   0  -2 9467.41 86.8231   4
 -17   0  -2 2816.09 56.1706   4
 -18   0  -2 16064.9 117.206   4
 -19   0  -2 1609.01 50.8612   4
 -20   0  -2 4915.57 75.9815   4
 -21   0  -2 3188.95 67.8425   4
 -22   0  -2 93.7867 43.3892   4
 -23   0  -2 645.338 49.9547   4
 -24   0  -2 579.377 51.9731   4
 -25   0  -2 123.616 46.4592   4
 -26   0  -2 1820.38 67.4419   4
 -27   0  -2 228.850 46.8608   4
 -28   0  -2 1850.06 69.3217   4
 -29   0  -2 1451.35 69.3990   4
 -30  -1   2 510.296 58.8276   4
 -29  -1   2 78.2863 47.9006   4
 -28  -1   2 198.799 56.7120   4
 -27  -1   2 290.677 54.7341   4
 -26   1   2 187.036 50.4408   4
 -26  -1   2 149.328 51.6839   4
 -25   1   2 15.5442 44.1805   4
 -25  -1   2 50.6022 51.1941   4
 -24   1   2 54.5763 40.5044   4
 -24  -1   2 44.5544 42.8714   4
 -23   1   2 135.146 38.8007   4
 -23  -1   2 125.123 53.3660   4
 -22   1   2 272.571 40.0062   4
 -22  -1   2 168.996 43.6877   4
 -21  -1   2 704.352 52.6603   4
 -21   1   2 902.958 43.5888   4
 -20   1   2 927.670 42.7659   4
 -20  -1   2 720.825 45.5202   4
 -19   1   2 444.135 37.6010   4
 -19  -1   2 315.837 41.0838   4
 -18   1   2 1875.52 49.0987   4
 -18  -1   2 1422.64 51.7866   4
 -17   1   2 1319.58 42.8378   4
 -17  -1   2 1075.02 44.1052   4
 -16   1   2 240.097 32.1300   4
 -16  -1   2 194.346 30.3024   4
 -15   1   2 2772.51 32.9109   3
 -15  -1   2 3095.49 51.9696   4
 -14   1   2 84.6927 14.1286   3
 -14  -1   2 114.812 25.9266   4
 -14   1   2 92.8059 13.4871   5
 -14   1   2 101.507 25.0126   4
 -13   1   2 4748.59 56.9498   4
 -13   1   2 4170.02 36.2845   3
 -13  -1   2 4199.66 53.8772   4
 -12  -1   2 1393.74 32.3914   4
 -12   1   2 1549.18 34.3124   4
 -12   1   2 1427.23 22.4151   3
 -12   1   2 1755.24 38.2971   1
 -11   1   2 3028.27 44.1430   1
 -11   1   2 2622.66 27.5905   3
 -11  -1   2 2615.92 39.3382   4
 -11   1   2 2959.04 39.8887   4
 -10  -1   2 491.814 22.4045   4
 -10   1   2 527.971 14.8362   3
 -10   1   2 586.474 25.2121   1
 -10   1   2 584.181 20.8046   4
  -9   1   2 8194.50 51.9107   4
  -9   1   2 7649.48 41.8423   3
  -9   1   2 8278.61 65.9634   1
  -9  -1   2 7792.45 55.2094   4
  -8   1   2 2041.09 22.2016   3
  -8  -1   2 1975.05 28.9617   4
  -8   1   2 2214.41 36.8136   1
  -8   1   2 2087.66 24.9529   4
  -7   1   2 107.277 18.1824   1
  -7  -1   2 113.308 13.5593   4
  -7   1   2 107.376 9.63628   3
  -7   1   2 113.273 10.4035   4
  -6  -1   2 467.530 16.1477   4
  -6   1   2 477.107 12.7773   3
  -6   1   2 455.818 19.6696   1
  -6   1   2 523.856 11.7602   4
   6   1  -2 454.669 8.09698   3
  -5   1   2 1989.11 20.5424   3
  -5   1   2 1790.42 28.0958   1
   5   1  -2 1958.62 15.2179   3
  -5  -1   2 1952.97 23.8516   4
  -5   1   2 2019.85 16.7293   4
   4   1  -2 5950.55 26.7954   3
  -4   1   2 6374.27 34.2721   3
  -4   1   2 5285.37 41.9511   1
  -4  -1   2 6055.07 38.1055   4
  -3   1   2 56275.6 388.900   3
   3   1  -2 54298.9 329.711   3
  -2   1   2 218.524 12.3354   1
   2   1  -2 212.510 8.66331   3
  -2  -1   2 227.138 11.4599   4
  -1  -1   2 5273.21 32.4128   4
  -1   1   2 5360.29 30.0745   1
   0   1   2 6474.87 27.0403   1
   0  -1   2 6304.45 35.3084   4
   0  -1   2 6114.24 33.7763   0
   1   1   2 2192.90 12.3386   1
   1  -1   2 1803.36 19.0647   0
  -1  -1  -2 1957.95 15.3251   4
   1  -1   2 1970.52 21.1778   4
  -2  -1  -2 208.406 8.24273   4
  -2   1  -2 195.685 11.0845   0
   2   1   2 186.653 11.5460   2
   2  -1   2 185.414 10.7714   0
  -3   1  -2 874.135 16.5775   0
  -3  -1  -2 984.395 15.3696   4
   3  -1   2 849.393 15.2840   0
   3   1   2 834.413 15.9756   2
  -4  -1  -2 454.903 14.0131   4
  -4   1  -2 382.574 13.5173   0
   4   1   2 345.448 14.0913   2
  -5   1  -2 242.416 10.6561   4
  -5  -1  -2 274.057 13.5182   4
  -5   1  -2 255.597 12.9697   0
  -6   1  -2 810.465 16.1764   4
  -6  -1  -2 896.259 20.4929   4
  -7  -1  -2 5843.05 24.3733   1
  -7  -1  -2 6186.96 48.9176   4
  -7   1  -2 6155.35 40.1378   4
  -8   1  -2 1462.99 23.9293   4
  -8  -1  -2 1366.49 28.7270   4
  -8  -1  -2 1244.96 13.9977   1
  -9  -1  -2 219.741 19.1595   4
  -9   1  -2 244.991 15.3538   4
   9  -1   2 230.873 13.1369   1
  -9  -1  -2 192.533 8.92443   1
  10  -1   2 1437.16 25.3948   1
 -10  -1  -2 1298.71 32.2131   4
 -10   1  -2 1437.72 27.0110   4
 -10  -1  -2 1198.49 17.2160   1
 -11   1  -2 607.833 21.7963   4
  11  -1   2 679.287 20.9090   1
 -11  -1  -2 529.454 26.7696   4
 -11  -1  -2 549.751 14.2926   1
 -12   1  -2 3450.78 42.3903   4
 -12  -1  -2 3008.19 47.0552   4
  12  -1   2 3662.12 41.1263   1
 -12  -1  -2 3067.37 30.0502   1
 -13   1  -2 306.021 22.1087   4
 -13  -1  -2 281.975 14.3262   1
 -13  -1  -2 268.161 26.4746   4
  13  -1   2 295.211 20.9954   1
 -14   1  -2 215.834 22.6284   4
 -14  -1  -2 179.465 28.8570   4
 -14  -1  -2 193.245 14.2469   1
 -15   1  -2 1170.64 32.7920   4
 -15  -1  -2 1273.66 42.7249   4
 -16  -1  -2 3294.68 57.9044   4
 -16   1  -2 3003.88 48.3146   4
 -17  -1  -2 804.163 39.8026   4
 -17   1  -2 618.942 31.5457   4
 -18   1  -2 478.909 31.6422   4
 -18  -1  -2 581.125 41.6574   4
 -19  -1  -2 1105.75 45.4068   4
 -19   1  -2 837.362 38.6271   4
 -20  -1  -2 699.157 46.6739   4
 -20   1  -2 534.227 37.0075   4
 -21   1  -2 88.9604 31.3209   4
 -21  -1  -2 134.526 39.5556   4
 -22   1  -2 904.984 42.9793   4
 -22  -1  -2 1078.74 53.3445   4
 -23  -1  -2 321.717 50.2800   4
 -23   1  -2 229.391 40.1494   4
 -24  -1  -2 653.419 49.4424   4
 -24   1  -2 607.411 45.9777   4
 -25  -1  -2 37.2707 48.8512   4
 -25   1  -2 14.4926 35.5810   4
 -26  -1  -2 55.4654 53.7342   4
 -26   1  -2 68.5277 42.6396   4
 -27  -1  -2 555.267 56.0614   4
 -27   1  -2 541.874 45.9102   4
 -28   1  -2 21.4824 45.0529   4
 -28  -1  -2 20.6245 47.1167   4
 -29   1  -2 314.590 43.1696   4
 -29  -1  -2 351.194 61.6505   4
 -30   1  -2 189.604 41.3194   4
 -28  -2   2 54.7118 57.1951   4
 -27  -2   2 163.770 59.7187   4
 -26  -2   2 118.986 49.0125   4
 -25  -2   2 1611.40 72.1964   4
 -24  -2   2 1122.48 69.8871   4
 -23  -2   2 1063.06 63.0876   4
 -22  -2   2 1544.97 66.9379   4
 -21  -2   2 1957.89 65.5116   4
 -20  -2   2 2512.53 69.3341   4
 -19  -2   2 88.3656 41.9131   4
 -18  -2   2 3476.33 67.2127   4
 -17  -2   2 256.944 38.0049   4
 -16   2   2 341.282 23.2263   3
 -16  -2   2 419.881 37.3081   4
 -15  -2   2 214.472 30.1756   4
 -15   2   2 215.875 21.8254   3
 -14   2   2 709.484 25.6508   3
 -14  -2   2 707.903 35.5063   4
 -14   2   2 846.910 31.9946   5
 -13  -2   2 1204.21 37.7750   4
 -13   2   2 1128.92 28.4133   3
 -13   2   2 1387.33 38.4973   5
 -12   2   2 2830.79 38.4061   3
 -12   2   2 3212.77 53.1072   5
 -12  -2   2 2786.33 46.8127   4
 -11   2   2 3275.79 40.0083   3
 -11   2   2 3691.64 56.1069   5
 -11  -2   2 3201.85 46.3421   4
 -10   2   2 11486.1 79.1653   1
 -10   2   2 11585.2 58.4577   4
 -10   2   2 12353.1 71.6676   3
 -10  -2   2 12321.3 79.6930   4
   9  -2  -2 4383.09 52.6144   1
  -9   2   2 4733.70 45.1365   3
  -9  -2   2 4448.71 47.8583   4
  -9   2   2 4554.10 33.4209   4
  -9   2   2 4965.40 63.1299   5
  -8  -2   2 14603.6 79.7920   4
  -8   2   2 14577.6 74.6034   3
  -8   2   2 14862.4 49.7738   4
   8  -2  -2 14143.9 85.3344   1
  -8   2   2 16058.3 110.946   5
   7  -2  -2 1535.88 32.6689   1
   7   2  -2 1490.79 20.6721   3
  -7  -2   2 1574.16 29.5583   4
  -7   2   2 1592.01 29.2910   3
  -6  -2   2 9402.87 58.4127   4
   6  -2  -2 9910.23 66.1500   1
   6   2  -2 9158.54 47.6964   3
  -6   2   2 9704.90 59.6686   3
  -5  -2   2 234.294 15.4923   4
   5  -2  -2 247.146 18.7260   1
   5   2  -2 233.549 13.2708   3
  -5   2   2 230.172 15.1980   3
   4  -2  -2 36.0979 12.9317   1
  -4   2   2 57.7207 12.9839   3
  -4  -2   2 29.6880 12.4254   4
   4   2  -2 26.9979 10.3747   3
   3   2  -2 3238.86 31.2930   3
  -3  -2   2 3175.36 31.9089   4
  -3  -2   2 3377.05 33.2892   0
   3  -2  -2 3264.22 32.9602   1
  -3   2   2 3159.21 34.6459   3
  -2  -2   2 534.914 16.3088   4
   2   2  -2 558.459 17.2854   3
  -2   2   2 496.344 19.1161   3
   2  -2  -2 530.196 15.1622   1
  -2  -2   2 527.926 16.9708   0
   1   2  -2 1296.61 23.6414   3
  -1  -2   2 1212.58 20.7861   0
  -1  -2   2 1247.64 20.1417   4
  -1   2   2 1195.05 22.3393   3
   1  -2  -2 1275.31 19.0806   1
   0   2  -2 10338.0 58.2159   3
   0  -2   2 10320.5 53.1019   4
   0  -2  -2 10828.9 46.9113   1
   0  -2   2 10190.2 54.1285   0
   1   2   2 529.445 10.6698   0
   1  -2   2 547.092 17.0931   0
  -1  -2  -2 561.182 11.6835   1
  -1   2  -2 558.826 18.7943   3
  -1   2  -2 521.836 16.8659   0
   1  -2   2 548.471 15.6311   4
  -1  -2  -2 604.797 11.1155   4
  -2  -2  -2 4795.27 31.3010   4
  -2   2  -2 4626.05 42.5830   3
   2  -2   2 4362.91 37.2553   0
   2   2   2 4232.55 22.2895   0
   2  -2   2 4498.86 35.5852   4
  -2   2  -2 4211.03 37.6612   0
  -2  -2  -2 4519.61 24.9642   1
  -3   2  -2 12622.7 70.3342   3
  -3  -2  -2 12665.9 54.2769   4
  -3   2  -2 11785.6 62.5635   0
   3  -2   2 12047.9 56.3695   4
   4   2   2 5009.95 41.7620   2
  -4   2  -2 5408.44 49.3829   3
  -4  -2  -2 5266.40 40.1291   4
   4  -2   2 5178.83 38.3986   4
  -4   2  -2 5011.94 42.6739   0
  -5  -2  -2 9046.45 56.6670   4
   5   2   2 8690.16 55.0185   2
  -5   2  -2 8772.11 57.6231   0
  -6  -2  -2 12584.8 31.4436   0
  -6  -2  -2 12365.4 71.4695   4
  -6   2  -2 12597.2 70.5262   0
   6   2   2 12285.5 67.0784   2
  -7  -2  -2 7531.17 25.6953   0
   7   2   2 7388.92 54.3841   2
  -7   2  -2 7584.29 56.4211   0
  -7  -2  -2 7215.81 59.6443   4
   8   2   2 1676.37 36.9276   5
   8   2   2 1656.62 30.6227   2
  -8   2  -2 1639.63 32.2361   0
  -8  -2  -2 1394.46 33.1147   4
  -9  -2  -2 579.858 27.6066   4
   9   2   2 636.516 23.5375   2
   9   2   2 682.485 25.7869   5
 -10   2  -2 181.108 15.3118   4
 -10  -2  -2 135.008 23.8199   4
  10   2   2 151.049 19.0854   5
 -11   2  -2 5.61906 15.4684   4
 -11  -2  -2 4.64902 25.0628   4
  11   2   2-17.1567 17.3167   5
 -12  -2  -2 565.293 34.1741   4
 -12   2  -2 580.784 22.4572   4
 -13   2  -2 3382.84 41.8999   4
 -13  -2  -2 3377.20 57.7470   4
 -14  -2  -2 4822.12 68.9941   4
 -14   2  -2 4686.02 50.4487   4
 -15  -2  -2 7973.56 88.8261   4
 -15   2  -2 7312.14 65.2687   4
 -16  -2  -2 1740.59 50.6598   4
 -16   2  -2 1471.80 37.2751   4
 -17  -2  -2 2734.46 62.2661   4
 -17   2  -2 2321.51 44.5204   4
 -18  -2  -2 2730.81 61.4708   4
 -18   2  -2 2408.28 46.2552   4
 -19  -2  -2 482.668 46.6845   4
 -19   2  -2 377.188 30.5366   4
 -20  -2  -2 675.276 44.2556   4
 -20   2  -2 494.900 33.4573   4
 -21  -2  -2 1257.90 56.5974   4
 -22  -2  -2 386.552 51.3449   4
 -23  -2  -2 42.8856 40.4968   4
 -24  -2  -2 132.922 49.3684   4
 -25  -2  -2 57.6692 54.5476   4
 -26  -2  -2 157.307 56.0772   4
 -27  -2  -2 760.023 57.5477   4
 -26  -3   2 985.982 64.2115   4
 -25  -3   2 109.302 59.5857   4
 -24  -3   2 71.2840 60.4938   4
 -23  -3   2 87.9053 50.2584   4
 -22  -3   2-33.3635 53.8143   4
 -21  -3   2-17.1825 48.1342   4
 -20  -3   2 1104.97 59.1282   4
 -19  -3   2 938.544 55.6932   4
 -18  -3   2 1905.78 61.9172   4
 -17   3   2 1029.97 36.7204   3
 -17  -3   2 1164.48 51.4688   4
 -16   3   2 2302.99 47.0023   3
 -16  -3   2 2448.60 60.9301   4
 -15  -3   2 2190.89 53.0110   4
 -15   3   2 2202.63 46.1547   3
 -14  -3   2 3472.46 59.8870   4
 -14   3   2 3550.09 54.4991   3
 -13   3   2 2035.30 43.2411   3
 -13  -3   2 2110.28 50.4834   4
 -13   3   2 2492.46 63.9952   5
 -12  -3   2 1144.73 40.5556   4
 -12   3   2 1189.92 37.0128   3
 -12   3   2 1362.12 50.0065   5
 -11   3   2 646.312 32.2033   3
 -11   3   2 730.506 40.7210   5
 -11  -3   2 641.694 33.5913   4
 -10  -3   2-14.5115 24.6295   4
 -10   3   2 0.77744 21.9976   3
 -10   3   2 16.0310 28.6870   5
  -9   3   2 462.454 28.5829   3
  -9  -3   2 499.907 26.1602   4
  -9   3   2 505.878 36.3210   5
  -8   3   2 1744.95 37.8702   3
   8   3  -2 1681.55 28.6155   3
  -8  -3   2 1768.47 35.5156   4
  -8   3   2 1907.19 54.1916   5
  -7  -3   2 662.525 23.2891   0
  -7   3   2 630.818 42.1510   5
  -7   3   2 589.570 26.3068   3
   7   3  -2 577.766 20.5758   3
  -7  -3   2 629.877 24.6494   4
  -6  -3   2 1379.24 27.9149   0
  -6   3   2 1275.65 33.0840   3
   6   3  -2 1273.79 27.6550   3
   6  -3  -2 1445.33 30.0605   1
  -6   3   2 1409.05 50.3215   5
  -6  -3   2 1283.50 30.0110   4
  -5  -3   2 2494.46 36.3091   4
  -5   3   2 2625.13 61.6116   5
  -5  -3   2 2751.02 36.5684   0
   5   3  -2 2452.15 34.8982   3
  -5   3   2 2643.02 42.0232   3
   5  -3  -2 2639.31 37.6221   1
  -4  -3   2 4769.16 46.4804   0
   4   3  -2 4386.53 45.7953   3
  -4   3   2 4359.14 50.5341   3
   4  -3  -2 4839.87 47.1549   1
  -4   3   2 4468.88 76.2517   5
  -4  -3   2 4385.29 43.8834   4
   3  -3  -2 6902.01 53.9179   1
  -3  -3   2 6589.76 53.8359   0
   3   3  -2 6134.42 53.4149   3
  -3   3   2 6217.54 58.8938   3
  -3   3   2 6201.52 89.8580   5
  -3  -3   2 6334.79 50.2631   4
  -2   3   2 3889.56 72.3801   5
   2   3  -2 4146.06 46.1203   3
  -2  -3   2 4282.23 43.4367   0
  -2   3   2 4152.23 48.8853   3
  -2   3   2 4229.59 38.0553   0
   2  -3  -2 4595.87 42.7974   1
  -2  -3   2 4223.92 41.5219   4
   1   3  -2 3225.73 41.8243   3
  -1   3   2 3177.51 31.9404   0
  -1   3   2 2963.31 63.5283   5
  -1  -3   2 3241.02 38.0640   0
  -1   3   2 3112.72 42.7060   3
   1  -3  -2 3353.05 34.3126   1
  -1  -3   2 3224.32 35.5103   4
   0   3   2 2276.18 26.4069   0
   0   3  -2 2396.14 39.0644   3
   0   3   2 2023.24 53.9838   5
   0   3   2 2254.45 38.2429   3
   0  -3   2 2279.57 30.5610   4
   0  -3  -2 2363.17 28.2746   1
  -1   3  -2 3531.26 46.2885   3
   1   3   2 3115.32 64.9361   5
   1  -3   2 3088.22 32.0360   4
   1   3   2 3276.37 29.0315   0
  -2   3  -2 4523.21 52.6242   3
   2   3   2 4103.20 73.3245   5
   2  -3   2 4322.80 38.5293   4
   2   3   2 4015.00 30.4131   0
  -3   3  -2 13.3800 22.9818   3
   3  -3   2 9.73658 12.6049   4
   3   3   2 14.4268 27.5828   5
  -4   3  -2 90.3750 24.2633   3
   4   3   2 84.6457 30.3235   5
  -5  -3  -2-0.27735 16.0579   4
   5   3   2 14.4136 25.3452   5
  -5   3  -2 22.9471 23.5310   3
  -6   3  -2 25.2924 23.4924   3
   6   3   2 9.80684 28.2890   5
  -6  -3  -2 5.90643 18.6091   4
  -7  -3  -2 1707.18 35.5311   4
  -7   3  -2 1825.47 43.4737   3
   7   3   2 1896.03 50.5476   5
  -8  -3  -2 2943.77 46.4087   4
   8   3   2 3465.79 44.7686   2
   8   3   2 3536.70 64.2801   5
  -8   3  -2 3197.24 51.7649   3
  -9  -3  -2 3152.34 50.1543   4
  -9   3  -2 3566.11 55.8719   3
   9   3   2 3845.13 65.5671   5
   9   3   2 3715.51 46.5504   2
 -10   3  -2 6282.68 72.2868   3
  10   3   2 6674.31 63.3558   2
  10   3   2 7074.12 86.2032   5
 -11  -3  -2 5399.79 68.8548   4
 -11   3  -2 5498.37 69.9477   3
  11   3   2 5890.89 61.7894   2
 -12  -3  -2 6231.52 75.1142   4
 -12   3  -2 6154.72 75.9191   3
  12   3   2 6382.81 66.0372   2
 -13   3  -2 752.723 41.4646   3
 -13  -3  -2 809.418 39.5442   4
 -14  -3  -2 271.601 37.6811   4
 -14   3  -2 214.486 33.4530   3
 -15  -3  -2 75.9277 34.4383   4
 -15   3  -2 62.7073 33.7009   3
 -16   3  -2 647.017 43.7169   3
 -16  -3  -2 972.631 48.0309   4
 -17   3  -2 550.521 41.0201   3
 -17  -3  -2 745.290 46.8420   4
 -18  -3  -2 518.041 47.3780   4
 -18   3  -2 253.449 34.7202   3
 -19  -3  -2 160.282 41.0011   4
 -19   3  -2 83.5303 32.8711   3
 -20  -3  -2 387.679 50.6196   4
 -20   3  -2 222.910 35.5261   3
 -21   3  -2 69.2696 35.2500   3
 -21  -3  -2 58.6465 42.6931   4
 -22   3  -2 845.825 50.3559   3
 -22  -3  -2 1208.46 58.4409   4
 -23   3  -2 765.236 50.5251   3
 -23  -3  -2 1207.49 65.0421   4
 -24   3  -2 229.058 35.2117   3
 -24  -3  -2 325.007 53.1659   4
 -25  -3  -2 1266.02 61.2059   4
 -26  -3  -2 1004.69 65.9872   4
 -24  -4   2-12.4867 52.6633   4
 -23  -4   2 302.269 62.1874   4
 -22  -4   2-62.4082 62.0199   4
 -21  -4   2 156.526 56.9808   4
 -20  -4   2 108.985 48.7859   4
 -19  -4   2 43.6994 54.2947   4
 -18  -4   2 528.995 52.8273   4
 -18   4   2 491.498 43.7882   3
 -17  -4   2-4.96667 42.8069   4
 -17   4   2-14.2090 32.0641   3
 -16   4   2 450.173 42.0769   3
 -16  -4   2 518.044 49.1524   4
 -15   4   2 36.7708 43.9688   5
 -15  -4   2 51.8095 36.8689   4
 -15   4   2 16.2589 30.3729   3
 -14   4   2-23.2457 33.2393   3
 -14  -4   2 2.91347 37.4482   4
 -14   4   2 19.6679 44.4050   5
 -13   4   2 781.895 42.8784   3
 -13   4   2 1040.70 60.8256   5
 -13  -4   2 870.529 42.9142   4
 -12   4   2 30.7601 48.0564   5
 -12   4   2 7.65597 34.6479   3
 -12  -4   2 0.65185 32.8604   4
 -11  -4   2 102.587 32.8700   4
 -11   4   2 137.422 50.5474   5
 -11   4   2 101.217 34.8279   3
 -10   4   2 350.281 37.6033   3
 -10   4   2 528.896 54.0232   5
  -9   4   2 273.366 35.5065   3
  -9   4   2 364.442 46.7681   5
  -8   4   2 491.412 33.7514   3
  -8   4   2 545.637 57.0030   5
   8   4  -2 462.920 25.8943   3
   7   4  -2 2.51325 22.3048   3
  -7   4   2-5.80245 31.9027   3
  -7   4   2 24.7476 43.4193   5
  -6   4   2 1164.05 63.8864   5
  -6   4   2 1051.62 40.0366   3
   6   4  -2 985.608 32.9380   3
  -5   4   2 88.1266 30.6853   3
   5   4  -2 88.9101 24.3000   3
  -5   4   2 133.261 42.6192   5
  -4   4   2 582.698 53.5525   5
  -4   4   2 534.005 31.2725   3
   4   4  -2 515.023 29.0947   3
  -3   4   2 17.8299 27.8891   3
  -3   4   2 31.2171 46.7958   5
   3   4  -2 8.60116 25.2715   3
  -2   4   2 1739.23 43.1636   3
  -2   4   2 1681.38 68.0979   5
   2   4  -2 1767.72 42.1779   3
  -1   4   2 253.901 30.2277   3
   1   4  -2 268.306 27.5033   3
  -1   4   2 258.140 46.8721   5
   0   4   2 135.811 28.0360   3
   0   4   2 143.028 45.9918   5
   0   4  -2 138.820 26.0751   3
   1   4   2 60.2927 45.6363   5
  -1   4  -2 52.7137 26.5436   3
  -2   4  -2 1592.26 42.0489   3
   2   4   2 1632.23 66.0205   5
  -3   4  -2 880.785 39.1855   3
   3   4   2 835.755 51.1091   5
  -4   4  -2 32.3738 30.8766   3
   4   4   2 68.3692 44.9782   5
  -5   4  -2 288.662 34.2362   3
   5   4   2 234.426 41.8519   5
   6   4   2 455.203 49.7877   5
  -6   4  -2 433.105 36.0791   3
   7   4   2 423.602 47.2350   5
  -7   4  -2 365.446 38.6992   3
  -8   4  -2 589.478 41.1778   3
   8   4   2 663.942 46.9715   5
   9   4   2 8.16224 35.1868   5
  -9   4  -2 31.8780 35.8330   3
  10   4   2 83.2355 35.2145   5
 -10   4  -2 36.8169 38.0081   3
  11   4   2 8.24926 34.5882   5
 -11   4  -2 24.0288 37.8412   3
 -12   4  -2 129.584 38.8872   3
 -13   4  -2 894.136 44.5878   3
 -14   4  -2 199.594 43.2998   3
 -15   4  -2 454.550 41.4570   3
 -16   4  -2 37.0021 43.3357   3
 -17   4  -2 1018.35 52.3162   3
 -18   4  -2 8.10767 35.4881   3
 -19   4  -2 37.2065 40.1921   3
 -20   4  -2 41.8772 41.7007   3
 -21   4  -2 25.5314 42.3954   3
 -22   4  -2 73.4139 42.3152   3
 -22  -4  -2 86.6430 47.6059   4
 -23   4  -2 69.4095 33.2130   3
 -23  -4  -2 126.592 55.3932   4
 -24   4  -2 59.6222 33.7690   3
 -18   5   2 306.361 37.7844   3
 -17   5   2 1187.35 53.8758   3
 -16   5   2 1058.72 57.5671   3
 -15   5   2 342.559 42.9414   3
 -14   5   2 736.179 52.9061   3
 -13   5   2 281.423 46.0158   3
 -12   5   2 1459.54 53.5403   3
 -11   5   2 140.605 39.8861   3
 -10   5   2 39.1941 56.3216   5
 -10   5   2 19.8720 39.5522   3
  -9   5   2 85.9932 52.9712   5
  -9   5   2 58.1981 39.8865   3
  -8   5   2 9.96935 39.1173   3
  -8   5   2 27.7544 56.0007   5
  -7   5   2 77.2311 35.9538   3
   7   5  -2 75.5783 30.8995   3
  -7   5   2 89.1732 55.0711   5
   6   5  -2 1491.29 43.3952   3
  -6   5   2 1565.54 49.3857   3
  -6   5   2 1753.13 78.1321   5
  -5   5   2 2200.11 57.4701   3
   5   5  -2 2091.39 47.5449   3
  -5   5   2 2499.97 90.9089   5
  -4   5   2 1437.95 51.6113   3
   4   5  -2 1220.81 41.7291   3
  -4   5   2 1405.99 76.0200   5
   3   5  -2 130.668 30.6523   3
  -3   5   2 145.277 32.0970   3
  -3   5   2 168.928 52.5940   5
  -2   5   2 3532.58 96.2393   5
  -2   5   2 3469.32 66.3799   3
   2   5  -2 3339.34 60.0975   3
  -1   5   2 800.108 58.6646   5
   1   5  -2 820.927 42.0283   3
  -1   5   2 789.677 41.7128   3
   0   5   2 125.636 48.7798   5
   0   5  -2 93.5549 37.6213   3
  -1   5  -2 1035.48 46.0807   3
   1   5   2 1002.12 66.1174   5
   2   5   2 904.045 68.0301   5
  -2   5  -2 891.528 46.3653   3
  -3   5  -2 1366.77 51.9319   3
   3   5   2 1314.10 69.6368   5
  -4   5  -2 49.8555 41.0538   3
   4   5   2 51.2987 47.8090   5
  -5   5  -2 336.712 38.9398   3
   5   5   2 388.269 56.1435   5
  -6   5  -2 1248.28 52.5440   3
   6   5   2 1375.34 67.6254   5
   7   5   2 422.556 54.6293   5
  -7   5  -2 270.155 45.3849   3
  -8   5  -2 535.561 49.1299   3
  -9   5  -2 2001.25 63.6554   3
 -10   5  -2 1257.12 54.6824   3
 -11   5  -2 1100.76 53.4853   3
 -12   5  -2 783.893 56.2325   3
 -13   5  -2 1416.09 61.7617   3
 -14   5  -2 197.915 47.5775   3
 -15   5  -2 375.495 52.1611   3
 -16   5  -2 79.1741 49.6151   3
 -17   5  -2 75.0787 42.7785   3
  -6   6   2 25.7034 50.0947   3
   5   6  -2 22.3096 40.8703   3
  -5   6   2 74.4172 49.3128   3
   4   6  -2 16.0852 40.3920   3
  -4   6   2 41.9493 47.4877   3
   3   6  -2 3.22010 33.9666   3
   2   6  -2 11.7356 42.3356   3
   1   6  -2 36.7772 41.5828   3
   0   6  -2 133.768 48.3005   3
  -1   6  -2 15.3710 39.9406   3
  -2   6  -2 13.9505 49.3849   3
  -3   6  -2 8.30515 49.4341   3
  -4   6  -2 37.8071 44.2827   3
  -5   6  -2 14.3346 41.2499   3
 -31   0   3-40.9455 44.0981   4
 -30   0   3-19.6734 52.3056   4
 -29   0   3 28.8336 49.6886   4
 -28   0   3 33.9422 46.2064   4
 -27   0   3 44.8001 50.7481   4
 -26   0   3 20.7312 41.7799   4
 -25   0   3 15.3441 47.6353   4
 -24   0   3-7.24600 44.0822   4
 -23   0   3-8.10742 42.8694   4
 -22   0   3-16.5650 43.8487   4
 -21   0   3-5.63819 38.2841   4
 -20   0   3-25.7908 34.4305   4
 -19   0   3-15.7872 32.0146   4
 -18   0   3 17.6138 29.9348   4
 -17   0   3-7.92859 26.2656   4
 -16   0   3-3.43819 22.1124   4
 -15   0   3-6.08081 26.0232   4
 -14   0   3-16.9375 20.2155   4
 -13   0   3-11.2286 19.7508   4
 -12   0   3 1.92651 16.6003   4
 -11   0   3 0.11917 14.1867   4
 -10   0   3-8.55833 13.8952   4
  -9   0   3 3.74806 12.0195   4
  -8   0   3-11.7060 12.9040   4
  -7   0   3 6.26423 10.8658   4
  -6   0   3 4.35666 9.85732   4
  -5   0   3-0.87125 9.11703   4
  -4   0   3 3.59025 8.77106   4
  -3   0   3 2.09073 9.23940   4
  -2   0   3 4.71797 9.28070   4
  -1   0   3 39.5146 9.36311   4
   0   0   3 35.0235 9.06417   2
   1   0   3 13.0008 7.78445   2
   2   0   3-2.57431 8.35239   2
   2   0   3 3.91838 6.42062   0
  -3   0  -3 6.37849 9.31414   4
   3   0   3 2.56579 6.25479   0
  -4   0  -3 25.2859 8.96279   4
   4   0   3 22.2287 6.57207   0
  -4   0  -3 15.5396 7.21437   0
  -5   0  -3 13.6734 10.9228   4
  -5   0  -3 7.33624 7.39018   0
  -6   0  -3 9.80723 8.06190   0
  -6   0  -3 11.2000 10.0901   4
  -7   0  -3 10.2194 11.0367   4
  -7   0  -3-0.12936 8.77211   0
  -8   0  -3 7.71961 15.3348   4
   9   0   3 3.83241 9.62200   1
  -9   0  -3-15.0934 17.0420   4
  10   0   3 17.3632 11.4115   1
 -10   0  -3-9.07028 15.1558   4
  11   0   3 12.5429 12.1683   1
 -11   0  -3 26.0357 18.7872   4
 -12   0  -3 32.7857 20.6200   4
  12   0   3-13.2367 13.5971   1
  13   0   3-4.49019 15.5860   1
 -13   0  -3 20.2248 21.0250   4
 -14   0  -3 11.1712 22.4538   4
  14   0   3-25.6812 17.5028   1
  15   0   3-3.63752 18.6650   1
 -15   0  -3 12.2026 25.3175   4
 -16   0  -3 7.65994 27.6500   4
 -17   0  -3-4.38775 28.7977   4
 -18   0  -3-0.44664 28.8931   4
 -19   0  -3-6.20867 30.5962   4
 -20   0  -3-13.0766 35.1657   4
 -21   0  -3-11.7430 38.8130   4
 -22   0  -3-16.4213 38.6305   4
 -23   0  -3-1.28784 35.4061   4
 -24   0  -3 0.47282 42.3974   4
 -25   0  -3-7.67591 45.1092   4
 -26   0  -3 5.32571 39.5919   4
 -27   0  -3 10.8286 48.9178   4
 -28   0  -3 54.0948 44.5549   4
 -29   0  -3 25.4247 51.2464   4
 -30  -1   3 450.454 65.7960   4
 -29  -1   3 224.362 52.4997   4
 -28  -1   3 1874.06 77.5688   4
 -27  -1   3 1912.47 71.4319   4
 -26  -1   3 2591.38 86.0402   4
 -25  -1   3 3673.81 86.0947   4
 -24  -1   3 847.016 60.3044   4
 -24   1   3 958.289 50.4763   4
 -23  -1   3 940.743 57.1977   4
 -23   1   3 1292.44 55.6854   4
 -22  -1   3 4.42048 38.5228   4
 -22   1   3 88.4841 36.8910   4
 -21  -1   3 387.191 44.1143   4
 -21   1   3 483.513 42.0223   4
 -20  -1   3 57.4706 38.5731   4
 -20   1   3 108.838 36.0876   4
 -19   1   3 1054.06 46.6376   4
 -19  -1   3 875.740 45.2928   4
 -18  -1   3 852.759 41.3708   4
 -18   1   3 943.333 41.5995   4
 -17  -1   3 5177.06 68.9172   4
 -17   1   3 5679.95 72.5853   4
 -16  -1   3 3874.47 58.3032   4
 -16   1   3 4203.44 61.0131   4
 -15  -1   3 4680.20 59.0436   4
 -15   1   3 5375.55 62.5717   4
 -14  -1   3 3711.01 51.6706   4
 -14   1   3 4077.34 52.0229   4
 -13  -1   3 9296.05 71.9667   4
 -13   1   3 9901.72 50.3116   3
 -13   1   3 10498.1 72.1760   4
 -12  -1   3 3612.38 45.7850   4
 -12   1   3 3891.51 31.6714   3
 -12   1   3 4020.85 44.0256   4
 -11   1   3 11365.3 65.1213   4
 -11  -1   3 10234.7 69.8982   4
 -11   1   3 10966.1 50.3741   3
 -10  -1   3 9385.22 63.8832   4
 -10   1   3 10592.4 82.0414   1
 -10   1   3 9866.57 46.8369   3
 -10   1   3 10034.9 57.0420   4
  -9   1   3 233.895 14.1803   4
  -9  -1   3 247.346 18.8664   4
  -9   1   3 231.147 23.8652   1
  -9   1   3 250.787 11.2738   3
  -8   1   3 2516.92 23.8661   3
  -8   1   3 2498.77 26.1769   4
  -8  -1   3 2391.83 32.5455   4
   7   1  -3 1293.67 11.6104   3
  -7   1   3 1578.38 19.4668   3
  -7   1   3 1461.47 19.2553   4
  -7  -1   3 1420.14 25.2042   4
   6   1  -3 4109.57 20.8726   3
  -6   1   3 4452.70 30.4076   3
  -6  -1   3 4077.82 38.0443   4
  -6   1   3 4180.81 28.2547   4
   5   1  -3 8052.94 31.0193   3
  -5   1   3 8079.01 36.6195   4
  -5  -1   3 8132.50 50.0963   4
   4   1  -3 17299.9 48.5723   3
  -4   1   3 16062.6 50.1853   4
  -4  -1   3 16061.4 66.6897   4
  -3   1   3 6956.46 32.6212   4
  -3  -1   3 7344.92 46.3694   4
  -2  -1   3 27446.5 85.2399   4
  -2   1   3 27169.6 63.8353   4
  -1  -1   3 11293.3 35.0361   2
  -1  -1   3 11663.4 55.9070   4
   0  -1   3 42535.4 73.7379   2
   0  -1   3 42995.3 104.294   4
   1  -1   3 4476.25 32.5258   0
  -1  -1  -3 4366.42 26.2223   4
   1  -1   3 4631.72 37.0625   4
   2  -1   3 26090.1 75.3777   0
  -2  -1  -3 26419.2 66.3846   4
   2   1   3 26371.6 84.8688   2
   3  -1   3 10093.2 47.7386   0
  -3   1  -3 10758.9 51.2478   0
  -3  -1  -3 10502.7 46.5443   4
   3   1   3 10154.2 56.2090   2
  -4  -1  -3 1922.95 22.7889   4
   4   1   3 1905.84 27.4499   2
   4  -1   3 1803.72 22.7850   0
  -4   1  -3 1926.26 24.8762   0
  -5   1  -3 162.713 12.7711   0
   5   1   3 159.934 15.7664   2
  -5  -1  -3 167.633 12.8666   4
   6   1   3 3072.45 36.3781   2
  -6  -1  -3 3224.93 33.0971   4
  -6   1  -3 3122.12 30.9545   4
  -6   1  -3 3270.42 32.8125   0
  -7   1  -3 341.097 16.4942   4
  -7   1  -3 338.739 15.1180   0
  -7  -1  -3 353.650 17.2930   4
  -7  -1  -3 340.404 6.41805   0
  -8  -1  -3 6137.03 51.9035   4
  -8   1  -3 5864.81 45.6630   4
  -8   1  -3 5951.99 44.8810   0
  -9  -1  -3 225.313 19.3250   4
  -9   1  -3 227.711 18.0257   4
  -9   1  -3 224.449 18.0882   0
 -10   1  -3 17429.3 83.2912   4
 -10  -1  -3 17527.4 95.3625   4
  11  -1   3 3739.55 38.1329   1
 -11  -1  -3 4078.66 51.9724   4
 -11   1  -3 4034.57 45.1142   4
 -12  -1  -3 7068.17 69.8523   4
 -12   1  -3 7486.57 61.8890   4
  12  -1   3 7067.99 53.5499   1
 -13  -1  -3 13323.5 96.5788   4
 -13   1  -3 13986.0 84.8054   4
 -14  -1  -3 5202.11 65.7461   4
 -14   1  -3 5573.41 58.5748   4
 -15   1  -3 7684.29 70.3740   4
 -15  -1  -3 7152.70 78.3331   4
 -16  -1  -3 72.2006 32.1095   4
 -16   1  -3 45.1163 26.7419   4
 -17  -1  -3 2811.54 57.7010   4
 -17   1  -3 2555.77 47.9472   4
 -18  -1  -3 470.292 38.5463   4
 -18   1  -3 383.422 33.2826   4
 -19   1  -3 27.7471 31.0622   4
 -19  -1  -3 38.5243 37.9637   4
 -20   1  -3 598.398 37.8023   4
 -20  -1  -3 777.184 49.4793   4
 -21  -1  -3 467.931 45.7452   4
 -21   1  -3 280.526 34.3723   4
 -22   1  -3 101.522 33.3103   4
 -22  -1  -3 141.869 45.2259   4
 -23  -1  -3 3006.99 74.4036   4
 -23   1  -3 2368.06 58.5691   4
 -24  -1  -3 2239.47 66.4178   4
 -24   1  -3 1920.30 57.2180   4
 -25  -1  -3 3435.67 81.8458   4
 -25   1  -3 2935.52 67.5917   4
 -26  -1  -3 1277.41 61.6916   4
 -26   1  -3 1116.34 49.8289   4
 -27  -1  -3 1441.36 67.4980   4
 -27   1  -3 1314.35 56.4194   4
 -28   1  -3 631.909 53.4790   4
 -28  -1  -3 571.120 61.6477   4
 -29   1  -3 256.599 42.8860   4
 -28  -2   3 272.640 55.3977   4
 -27  -2   3-21.5368 65.7133   4
 -26  -2   3 169.130 51.8526   4
 -25  -2   3 162.801 57.9534   4
 -24  -2   3 241.859 48.2068   4
 -23  -2   3 1664.14 68.1431   4
 -22  -2   3 544.035 52.8751   4
 -21  -2   3 868.443 49.5159   4
 -20  -2   3 457.819 45.5738   4
 -19  -2   3 2651.90 62.3527   4
 -18  -2   3 374.238 37.7939   4
 -17  -2   3 350.258 38.1969   4
 -16  -2   3 166.031 33.1177   4
 -15  -2   3 18.9945 29.5845   4
 -15   2   3 71.2719 22.3858   5
 -14  -2   3 16.8419 28.2962   4
 -14   2   3 11.8230 23.0888   5
 -14   2   3 20.7341 17.4113   3
 -13  -2   3 3033.43 47.8953   4
 -13   2   3 3261.66 40.9682   3
 -12   2   3 251.255 20.5576   3
 -12  -2   3 263.021 26.4883   4
 -11  -2   3 198.407 22.2046   4
 -11   2   3 244.223 19.1162   3
 -10  -2   3 1101.54 30.0868   4
 -10   2   3 1189.07 26.6699   3
  -9   2   3 5501.04 48.0085   3
  -9   2   3 5071.70 55.1185   1
   9   2  -3 5045.66 33.5809   3
  -9  -2   3 5239.51 52.0153   4
  -8   2   3 5356.00 46.6740   3
   8   2  -3 4816.00 33.8284   3
  -8   2   3 4932.88 52.0977   1
  -8  -2   3 4969.93 48.9611   4
   7   2  -3 1828.13 22.9406   3
  -7   2   3 1989.94 31.0365   3
  -7   2   3 2164.79 34.8669   1
  -7  -2   3 1885.27 33.3411   4
   6   2  -3 26214.8 80.1230   3
  -6   2   3 26805.8 98.0133   3
  -6   2   3 26345.8 104.281   1
  -6  -2   3 25842.1 100.733   4
   5   2  -3 2172.77 25.4547   3
  -5   2   3 2201.22 31.0367   3
  -5  -2   3 2229.92 32.1608   4
  -5   2   3 2395.41 32.2210   1
  -4   2   3 4514.71 39.6866   1
   4   2  -3 4098.25 34.9875   3
  -4   2   3 4130.78 40.5310   3
  -4  -2   3 4129.07 41.0800   4
   3   2  -3 83.5921 12.5865   3
  -3  -2   3 61.3414 12.8411   4
  -2   2   3 67.7342 5.27342   4
  -2  -2   3 69.7188 13.0103   4
   2   2  -3 84.4350 12.6224   3
  -2  -2   3 67.0042 14.8484   0
  -1  -2   3 27.5325 15.1624   0
   1   2  -3 13.8484 11.9486   3
  -1  -2   3 18.4657 12.9612   4
   0   2  -3 621.589 20.8324   3
   0  -2   3 594.685 19.6106   0
   0  -2  -3 510.364 9.33359   4
   0  -2   3 589.154 19.3348   4
  -1   2  -3 1718.47 29.8659   3
  -1  -2  -3 1460.75 15.8495   4
   1  -2   3 1604.38 26.2660   4
   1  -2   3 1544.08 25.5257   0
  -2  -2  -3 4314.20 28.2655   4
   2   2   3 4228.26 19.6188   0
   2  -2   3 4314.89 38.2954   0
   2  -2   3 4370.20 40.0478   4
   3   2   3 557.487 6.56549   0
  -3   2  -3 598.899 19.0991   0
  -3  -2  -3 609.260 14.3972   4
   3  -2   3 596.961 17.9631   0
   3  -2   3 646.335 20.3245   4
  -4  -2  -3 10723.2 53.5261   4
   4   2   3 10422.2 65.4548   2
   4  -2   3 10824.0 62.5638   4
  -4   2  -3 10631.4 64.1912   0
  -5  -2  -3 1707.41 25.9931   4
  -5   2  -3 1676.33 31.2510   0
   5   2   3 1642.64 30.3516   2
  -6   2  -3 15324.2 80.4677   0
  -6  -2  -3 15752.0 77.2604   4
   6   2   3 14378.3 79.9928   2
  -7  -2  -3 617.965 22.6323   4
   7   2   3 517.960 22.7186   2
  -8  -2  -3 2213.07 36.5348   4
   8   2   3 2121.56 36.3873   2
  -9  -2  -3 2925.76 43.2857   4
   9   2   3 3013.16 43.5219   2
 -10  -2  -3 861.091 29.5816   4
  10   2   3 876.773 30.8312   2
 -11  -2  -3 1864.35 40.2302   4
  11   2   3 2033.41 40.2495   2
 -11   2  -3 2068.70 33.3156   4
 -12  -2  -3 1339.13 37.6533   4
 -12   2  -3 1541.27 31.7405   4
 -13  -2  -3 2883.31 52.0877   4
 -13   2  -3 3338.19 44.4246   4
 -14   2  -3 76.4259 22.8021   4
 -14  -2  -3 55.5408 30.7189   4
 -15  -2  -3 619.838 38.5305   4
 -15   2  -3 701.326 29.5851   4
 -16  -2  -3 1282.55 45.7730   4
 -16   2  -3 1327.45 36.3224   4
 -17   2  -3 948.529 35.1706   4
 -17  -2  -3 923.567 42.5294   4
 -18  -2  -3 971.814 46.4401   4
 -18   2  -3 932.003 35.9301   4
 -19  -2  -3 962.232 49.9490   4
 -19   2  -3 802.788 36.4912   4
 -20  -2  -3 658.539 46.3103   4
 -20   2  -3 587.719 36.8288   4
 -21  -2  -3 3658.68 76.1515   4
 -21   2  -3 2862.44 57.4810   4
 -22   2  -3 26.3511 30.1011   4
 -22  -2  -3 32.5679 44.2415   4
 -23  -2  -3 966.280 57.2587   4
 -24  -2  -3 374.183 54.9541   4
 -25  -2  -3 74.4089 55.6137   4
 -26  -2  -3 39.8758 47.9194   4
 -27  -2  -3 310.004 64.1689   4
 -26  -3   3 142.906 57.7666   4
 -25  -3   3 67.8627 61.1687   4
 -24  -3   3 988.629 66.3659   4
 -23  -3   3 244.464 56.6714   4
 -22  -3   3 161.143 48.9773   4
 -21  -3   3 682.206 56.9699   4
 -20  -3   3 40.5312 37.7994   4
 -19  -3   3-21.2067 41.6508   4
 -18  -3   3 687.650 46.7148   4
 -17  -3   3 139.280 34.0864   4
 -16  -3   3 901.743 44.0676   4
 -15  -3   3 354.362 38.3089   4
 -15   3   3 352.070 30.9590   3
 -15   3   3 443.567 39.4045   5
 -14   3   3 1899.36 43.8168   3
 -14   3   3 2337.20 60.1025   5
 -14  -3   3 1976.02 50.6473   4
 -13  -3   3 2472.67 51.9240   4
 -13   3   3 2481.25 46.9192   3
 -13   3   3 3057.36 70.0612   5
 -12  -3   3 1399.53 40.2386   4
 -12   3   3 1453.75 37.8735   3
 -12   3   3 1755.68 57.8327   5
 -11  -3   3 660.454 31.1947   4
 -11   3   3 691.985 30.0485   3
 -11   3   3 758.354 42.4921   5
 -10   3   3 136.518 32.4062   5
 -10  -3   3 135.967 26.1535   4
 -10   3   3 110.132 25.9598   3
  -9  -3   3 2768.99 44.7408   4
  -9   3   3 2886.80 45.3038   3
   9   3  -3 2647.62 33.6031   3
  -9   3   3 3203.30 67.6818   5
  -8  -3   3 479.971 26.7113   4
  -8   3   3 544.033 40.3736   5
  -8   3   3 493.967 27.9462   3
   8   3  -3 451.039 19.5994   3
  -7  -3   3 84.3212 20.1694   4
   7   3  -3 65.6908 15.6612   3
  -7   3   3 94.1797 24.4279   3
  -7   3   3 58.3708 34.1928   5
   6  -3  -3 524.450 23.6008   1
   6   3  -3 591.229 21.7890   3
  -6   3   3 604.176 27.8665   3
  -6   3   3 634.460 38.9384   5
  -6  -3   3 640.580 25.0419   4
   5  -3  -3 659.391 24.8462   1
   5   3  -3 822.921 24.3677   3
  -5   3   3 757.640 27.9652   3
  -5   3   3 892.576 46.3352   5
  -5  -3   3 766.952 25.8863   4
   4  -3  -3 884.733 26.1297   1
   4   3  -3 975.284 26.6989   3
  -4   3   3 998.622 30.8315   3
  -4   3   3 1019.03 44.4839   5
  -4  -3   3 989.742 27.1814   4
   3   3  -3 2580.27 37.3414   3
   3  -3  -3 2480.81 36.6318   1
  -3   3   3 2680.85 64.1357   5
  -3   3   3 2701.00 42.6151   3
  -3  -3   3 2647.03 37.1894   4
   2   3  -3 697.526 24.6143   3
   2  -3  -3 657.431 22.5544   1
  -2   3   3 686.820 43.8338   5
  -2  -3   3 713.800 24.2750   4
   1   3  -3 4576.47 50.2457   3
  -1   3   3 4055.85 75.3720   5
  -1   3   3 4222.38 35.0857   0
  -1  -3   3 4243.35 43.4412   4
   0   3  -3 2460.47 40.6014   3
   0   3   3 1980.08 57.0896   5
   0  -3   3 2365.26 34.2982   4
  -1   3  -3 3875.02 49.6918   3
   1  -3   3 3746.08 41.4642   4
   1   3   3 3484.97 70.0096   5
  -2   3  -3 218.322 22.5656   3
   2   3   3 174.250 34.5981   5
   2  -3   3 195.772 17.7612   4
  -3   3  -3 4070.14 52.5574   3
   3   3   3 3674.71 69.8906   5
   3  -3   3 3868.13 42.0790   4
  -4   3  -3 33.9956 24.1002   3
   4  -3   3 9.14620 16.1098   4
   4   3   3 27.4351 31.6720   5
   5  -3   3 53.8456 16.9491   4
   5   3   3 45.8686 27.4711   5
  -5   3  -3 40.4884 26.8840   3
   6  -3   3 4.37562 17.1912   4
   6   3   3 35.5220 30.7825   5
  -6   3  -3 12.9086 24.1846   3
  -7   3  -3 2151.38 47.4794   3
  -7  -3  -3 2075.81 34.8970   4
   7   3   3 2200.92 55.0800   5
   8   3   3 12.1731 21.8259   2
   8   3   3-0.70034 29.0215   5
  -8   3  -3 5.38315 30.9298   3
  -8  -3  -3 9.03306 19.6983   4
  -9   3  -3 3467.81 59.9504   3
  -9  -3  -3 3341.30 47.3725   4
   9   3   3 3517.17 50.3718   2
   9   3   3 3890.51 69.3090   5
 -10   3  -3 816.220 40.6395   3
 -10  -3  -3 718.163 31.3486   4
  10   3   3 920.023 42.9586   5
  10   3   3 820.550 32.7755   2
 -11   3  -3 5028.67 71.0927   3
 -11  -3  -3 4629.76 59.9202   4
  11   3   3 5307.17 63.6347   2
  11   3   3 5756.39 80.8797   5
 -12   3  -3 772.666 44.5272   3
 -12  -3  -3 709.993 34.6334   4
  12   3   3 772.387 35.3315   2
  13   3   3 48.9801 28.0355   2
 -13  -3  -3 42.8132 27.0787   4
 -14  -3  -3 324.738 32.7816   4
  14   3   3 404.688 33.5334   2
 -15  -3  -3 1177.75 42.9927   4
  15   3   3 1427.87 46.7188   2
  16   3   3 214.971 33.7769   2
 -16  -3  -3 211.019 34.9741   4
 -17  -3  -3 57.4991 35.9226   4
 -18  -3  -3 1288.97 54.0423   4
 -19  -3  -3 425.285 45.6547   4
 -20  -3  -3 58.3131 41.4539   4
 -21  -3  -3 1726.13 64.1542   4
 -22  -3  -3 561.543 49.2762   4
 -23  -3  -3 241.943 54.9904   4
 -24  -3  -3 901.424 58.5236   4
 -25   3  -3 102.328 38.7276   3
 -25  -3  -3 109.734 57.0556   4
 -23  -4   3 240.905 64.1612   4
 -22  -4   3 836.530 66.5368   4
 -21  -4   3 694.113 60.1047   4
 -20  -4   3 1484.16 70.1939   4
 -19  -4   3 931.145 55.8331   4
 -18  -4   3 523.403 52.7355   4
 -17  -4   3 1078.05 50.5900   4
 -16   4   3 241.682 34.2101   3
 -16   4   3 325.712 53.1833   5
 -16  -4   3 322.961 42.7404   4
 -15   4   3 254.036 37.0042   3
 -15  -4   3 288.094 41.2602   4
 -15   4   3 338.186 49.8626   5
 -14   4   3 415.444 38.8768   3
 -14   4   3 493.047 53.5886   5
 -14  -4   3 342.744 38.3904   4
 -13   4   3 315.158 35.4376   3
 -13   4   3 415.476 51.5827   5
 -13  -4   3 332.399 39.3009   4
 -12   4   3 478.927 37.4105   3
 -12   4   3 623.108 52.9418   5
 -12  -4   3 491.807 39.2694   4
 -11   4   3 234.180 33.4077   3
 -11   4   3 309.709 47.3871   5
 -11  -4   3 292.727 35.0672   4
 -10  -4   3 1092.37 39.7826   4
 -10   4   3 1126.92 43.5241   3
 -10   4   3 1305.70 64.2206   5
  -9  -4   3 2788.83 51.2552   4
  -9   4   3 2926.45 58.1476   3
  -9   4   3 3281.99 86.3760   5
  -8   4   3 2975.69 79.3191   5
  -8   4   3 2868.18 55.4821   3
   8   4  -3 2373.78 39.9092   3
   7   4  -3 1933.95 38.6958   3
  -7   4   3 1981.43 46.7311   3
  -7   4   3 2257.90 74.8808   5
  -6   4   3 210.870 41.9843   5
   6   4  -3 243.245 24.3406   3
  -6   4   3 233.465 33.5919   3
  -5   4   3 5559.33 103.010   5
   5   4  -3 5240.99 59.5717   3
  -5   4   3 5287.77 66.3615   3
   4   4  -3 1464.86 37.8435   3
  -4   4   3 1489.96 44.4688   3
  -4   4   3 1581.10 65.8535   5
   3   4  -3 688.596 32.6437   3
  -3   4   3 733.957 50.3551   5
  -3   4   3 723.394 35.7656   3
   2   4  -3 1887.80 41.7594   3
  -2   4   3 1673.97 63.7866   5
   1   4  -3 1140.52 38.8148   3
  -1   4   3 1045.93 55.7773   5
   0   4  -3 410.598 32.3742   3
   0   4   3 346.034 43.3439   5
  -1   4  -3 2334.99 49.5619   3
   1   4   3 1914.86 64.2833   5
  -2   4  -3 1297.03 40.9251   3
   2   4   3 1222.79 58.9230   5
  -3   4  -3 2841.84 55.0957   3
   3   4   3 2809.69 77.7115   5
  -4   4  -3 1135.65 44.1037   3
   4   4   3 1120.90 54.1067   5
  -5   4  -3 4439.71 67.1882   3
   5   4   3 4549.99 91.5970   5
  -6   4  -3 3504.50 62.8716   3
   6   4   3 3555.13 80.7119   5
  -7   4  -3 5184.57 78.1003   3
   7   4   3 5370.49 97.0057   5
  -8   4  -3 896.751 47.4480   3
   8   4   3 932.134 55.4005   5
  -9   4  -3 644.954 46.3488   3
   9   4   3 757.687 52.1495   5
 -10   4  -3 261.898 42.0131   3
  10   4   3 289.563 46.2220   5
 -11   4  -3 41.0164 34.6122   3
 -12   4  -3 367.819 43.1324   3
 -13   4  -3-19.7875 41.8121   3
 -14   4  -3 114.519 39.1910   3
 -15   4  -3 743.330 52.2180   3
 -16   4  -3 507.917 51.3895   3
 -17   4  -3 551.576 46.9630   3
 -18   4  -3 308.889 43.4796   3
 -19   4  -3 1495.92 60.9282   3
 -20   4  -3 909.651 56.1160   3
 -21   4  -3 431.023 50.8422   3
 -22   4  -3 1584.15 64.1946   3
 -17   5   3 30.2345 35.1136   3
 -16   5   3 8.79723 37.0094   3
 -15   5   3 90.5912 45.1814   3
 -15   5   3 93.5533 57.4971   5
 -14   5   3 9.09429 41.7656   3
 -14   5   3-21.7194 56.0565   5
 -13   5   3 10.3003 36.2614   3
 -13   5   3 41.5489 62.0611   5
 -12   5   3 20.0892 41.6231   3
 -12   5   3 46.3427 63.6434   5
 -11   5   3-0.81251 52.8947   5
 -11   5   3 12.9477 42.5639   3
 -10   5   3 376.299 45.6686   3
 -10   5   3 413.820 68.0483   5
  -9   5   3 44.0775 39.7207   3
  -9   5   3 86.6629 64.3557   5
  -8   5   3 28.7069 38.2033   3
  -8   5   3 35.1360 57.3649   5
   7   5  -3 4.73569 26.2564   3
  -7   5   3 43.1558 39.9388   3
  -7   5   3 70.0832 60.6220   5
   6   5  -3 5.10516 28.8790   3
  -6   5   3 38.3209 38.9960   3
  -6   5   3 14.2360 61.7697   5
   5   5  -3-16.0138 32.8460   3
  -5   5   3 18.6338 34.7558   3
  -5   5   3-3.75967 50.7389   5
   4   5  -3 18.0300 34.1419   3
  -4   5   3 16.7962 54.6673   5
   3   5  -3 8.30237 35.3373   3
  -3   5   3-18.1122 57.8521   5
  -2   5   3 174.608 61.1871   5
   2   5  -3 143.790 36.9913   3
   1   5  -3 14.9502 34.7901   3
  -1   5   3-9.02957 56.1324   5
   0   5   3-14.9503 56.0669   5
   0   5  -3-0.95072 31.3286   3
  -1   5  -3 32.4768 38.6437   3
   1   5   3 50.7204 52.5723   5
  -2   5  -3 200.794 40.0884   3
   2   5   3 217.495 53.4785   5
   3   5   3 245.147 60.2912   5
  -3   5  -3 205.623 43.0126   3
   4   5   3 8.82912 56.8106   5
  -4   5  -3 2.22441 34.5592   3
  -5   5  -3 156.292 42.6032   3
   5   5   3 153.749 51.4133   5
   6   5   3 115.685 56.6924   5
  -6   5  -3 164.887 44.9630   3
   7   5   3 80.6935 54.3702   5
  -7   5  -3 72.8037 45.8141   3
   8   5   3 243.052 51.3027   5
  -8   5  -3 271.967 49.5284   3
   9   5   3 47.5316 49.5739   5
  -9   5  -3-1.42772 46.5102   3
 -10   5  -3 136.351 47.4821   3
  10   5   3 94.4566 51.1055   5
 -11   5  -3 82.7711 39.5023   3
 -12   5  -3 118.606 51.7543   3
 -13   5  -3 63.2554 48.2851   3
 -14   5  -3-11.3372 47.9356   3
 -15   5  -3 13.8356 48.5054   3
 -16   5  -3 107.131 54.9808   3
   6   6  -3 538.721 47.0228   3
   5   6  -3 514.182 45.9577   3
   4   6  -3 97.0705 37.5297   3
   3   6  -3 118.411 39.2398   3
   2   6  -3 180.643 47.7610   3
  -2   6   3 202.992 75.2966   5
   1   6  -3 39.3979 38.1426   3
  -1   6   3 88.4828 68.9505   5
   0   6  -3 108.690 49.5693   3
   0   6   3 283.444 73.9099   5
  -1   6  -3 213.098 43.2666   3
   1   6   3 252.192 71.2883   5
  -2   6  -3 285.696 51.5952   3
   2   6   3 358.280 66.2503   5
  -3   6  -3 463.733 56.6687   3
 -31   0   4 1029.10 58.6340   4
 -30   0   4 1353.93 67.2736   4
 -29   0   4 757.683 64.5019   4
 -28   0   4 878.588 55.7268   4
 -27   0   4 35.8531 50.1690   4
 -26   0   4 92.8759 53.0792   4
 -25   0   4 147.374 44.1292   4
 -24   0   4 360.415 47.9911   4
 -23   0   4 978.960 54.8156   4
 -22   0   4 1531.41 56.8762   4
 -21   0   4 2117.45 59.1651   4
 -20   0   4 2929.28 60.6807   4
 -19   0   4 2166.86 50.9395   4
 -18   0   4 6661.98 73.7500   4
 -17   0   4 3036.98 52.0175   4
 -16   0   4 11789.4 87.5289   4
 -15   0   4 524.136 28.0386   4
 -14   0   4 12939.8 82.1891   4
 -13   0   4 4619.19 49.5527   4
 -12   0   4 4785.86 48.8203   4
 -11   0   4 2673.91 35.3003   4
 -10   0   4 4269.41 41.5519   4
  -9   0   4 269.047 17.1250   4
  -8   0   4 13367.4 65.8923   4
  -7   0   4 12691.7 62.7955   4
  -6   0   4 17415.8 69.5347   4
  -5   0   4 4677.00 37.2958   4
  -4   0   4 11946.7 58.4276   4
  -3   0   4 57774.2 125.512   4
  -2   0   4 6355.89 42.2196   4
  -1   0   4 2029.50 26.4881   4
   0   0   4 406.245 14.3168   2
   1   0   4 745.630 17.0056   2
   2   0   4 289.424 13.3518   2
   3   0   4 4220.42 37.4068   2
   3   0   4 3989.81 26.2932   0
   4   0   4 7563.06 36.0796   0
   4   0   4 7956.22 51.6586   2
   5   0   4 7604.61 36.6431   0
  -5   0  -4 7905.84 49.2707   4
  -6   0  -4 528.324 14.0633   0
  -6   0  -4 490.364 18.1647   4
  -7   0  -4 46247.0 126.338   4
  -7   0  -4 46635.8 101.084   0
  -8   0  -4 16755.8 63.1047   0
  -8   0  -4 16393.8 79.2101   4
  -9   0  -4 13047.8 75.4381   4
  -9   0  -4 13567.3 59.6551   0
  10   0   4 9226.21 49.0676   1
 -10   0  -4 9033.52 66.1496   4
 -10   0  -4 9301.07 51.6088   0
 -11   0  -4 4935.87 51.4516   4
 -11   0  -4 5156.05 40.6693   0
  11   0   4 5278.80 40.0710   1
 -12   0  -4 1287.89 32.1370   4
 -12   0  -4 1368.97 24.8417   0
  12   0   4 1533.06 26.1546   1
 -13   0  -4 410.926 26.9333   4
  13   0   4 526.582 19.3332   1
 -14   0  -4 442.940 28.2670   4
  14   0   4 520.677 21.4771   1
 -15   0  -4 1659.93 41.7467   4
 -16   0  -4 365.756 31.8364   4
 -17   0  -4 2873.51 54.5322   4
 -18   0  -4 607.764 35.9248   4
 -19   0  -4 4306.16 66.5725   4
 -20   0  -4 3578.76 64.9235   4
 -21   0  -4 4490.24 72.8265   4
 -22   0  -4 2113.08 57.1934   4
 -23   0  -4 679.988 43.0311   4
 -24   0  -4 1797.96 56.6690   4
 -25   0  -4 93.3669 45.4749   4
 -26   0  -4 883.259 53.5674   4
 -27   0  -4 84.5021 40.0553   4
 -28   0  -4 125.135 52.6209   4
 -29  -1   4 217.074 60.5935   4
 -28  -1   4-10.3862 59.5531   4
 -27  -1   4 30.9303 48.0373   4
 -26  -1   4 25.9559 53.9858   4
 -25  -1   4 167.654 50.6703   4
 -24  -1   4 52.4573 41.4395   4
 -23  -1   4-15.2328 42.4439   4
 -22  -1   4 858.506 50.1730   4
 -22   1   4 968.205 52.2915   4
 -21  -1   4 33.6482 37.1323   4
 -21   1   4 2.95336 36.5982   4
 -20  -1   4 355.475 38.3169   4
 -20   1   4 315.868 37.3148   4
 -19  -1   4 229.212 36.5615   4
 -19   1   4 276.670 33.4987   4
 -18   1   4 134.808 29.8774   4
 -18  -1   4 111.838 32.1612   4
 -17   1   4 44.0216 26.8015   4
 -17  -1   4 22.7347 25.5492   4
 -16  -1   4 511.860 32.9965   4
 -16   1   4 574.691 29.0594   4
 -15   1   4 166.130 23.1881   4
 -15  -1   4 131.238 24.3442   4
 -14  -1   4 1779.34 39.6608   4
 -14   1   4 2000.31 36.8911   4
 -13   1   4-4.70608 17.8213   4
 -13  -1   4 5.64489 22.6014   4
 -12  -1   4 2912.42 42.8297   4
 -12   1   4 3047.12 37.0702   4
 -11   1   4 708.912 21.5527   4
 -11   1   4 735.074 15.6664   3
 -11  -1   4 654.392 26.3258   4
 -10   1   4 4117.97 38.4561   4
 -10  -1   4 3861.58 43.8245   4
  -9  -1   4 946.528 26.1883   4
  -9   1   4 966.324 20.4416   4
  -8  -1   4 412.342 20.7782   4
  -8   1   4 456.084 15.5822   4
   7   1  -4 672.918 9.60050   3
  -7   1   4 664.213 16.0260   4
  -7  -1   4 650.391 21.1435   4
   6   1  -4 490.030 9.70355   3
  -6  -1   4 460.724 19.2915   4
  -6   1   4 448.245 13.2748   4
  -5   1   4 65.2848 9.77945   4
  -5  -1   4 70.8391 13.4080   4
  -4   1   4 1877.98 21.8996   4
  -4  -1   4 2005.50 28.8890   4
  -3   1   4 1620.91 20.6636   4
  -3  -1   4 1652.09 27.5660   4
  -2   1   4 995.002 17.3994   4
  -2  -1   4 1054.98 22.6606   4
  -1  -1   4 380.959 17.9891   4
   0  -1   4 1038.40 22.7115   4
   0  -1   4 989.026 15.5526   2
   1  -1   4 12001.6 56.4859   0
   1  -1   4 12119.6 65.3455   4
   1  -1   4 11673.5 49.7982   2
   2  -1   4 135.776 12.4413   0
   2   1   4 132.339 15.0110   2
   3  -1   4 1692.93 24.1661   0
  -3  -1  -4 1689.80 22.2529   4
   3   1   4 1777.66 29.5710   2
   4   1   4 56.3337 15.0843   2
  -4  -1  -4 68.7674 11.4728   4
   4  -1   4 53.0165 11.0968   0
   4   1   4 64.0665 4.25245   0
  -5   1  -4 7396.52 48.5947   0
  -5  -1  -4 7154.04 47.4110   4
   5  -1   4 6900.47 43.8769   0
   5   1   4 7118.58 55.1401   2
   6   1   4 1421.96 30.3917   2
  -6  -1  -4 1440.51 26.0399   4
  -6   1  -4 1481.22 25.4546   0
   7   1   4 342.795 22.5899   2
  -7  -1  -4 330.423 17.4233   4
  -7   1  -4 366.473 16.1503   0
   7   1   4 409.239 8.42250   1
  -8  -1  -4 755.929 23.7293   4
  -8   1  -4 751.114 23.6074   4
   8   1   4 985.970 14.9037   1
  -8   1  -4 747.633 20.6556   0
  -9  -1  -4 60.4268 17.5069   4
  -9   1  -4 71.5132 16.4252   4
  -9   1  -4 62.9117 17.4539   0
  -9  -1  -4 78.0435 7.16450   0
 -10  -1  -4 240.155 22.8399   4
 -10   1  -4 240.819 21.0997   4
 -10   1  -4 247.411 18.4708   0
 -11  -1  -4 2579.10 41.6145   4
 -11   1  -4 2628.87 40.1777   4
 -11   1  -4 2724.90 37.4017   0
 -12  -1  -4 28.9043 22.6306   4
 -12   1  -4 24.9058 19.8899   4
 -13  -1  -4 795.163 31.6710   4
 -13   1  -4 789.169 31.1774   4
 -14  -1  -4 340.338 28.5554   4
 -14   1  -4 415.028 28.8595   4
 -15  -1  -4 2734.32 51.4429   4
 -15   1  -4 3033.35 50.3854   4
 -16  -1  -4 488.183 35.0581   4
 -16   1  -4 553.837 34.4772   4
 -17  -1  -4 555.598 37.0197   4
 -17   1  -4 607.295 35.7723   4
 -18  -1  -4 776.821 39.4444   4
 -18   1  -4 865.591 38.9170   4
 -19  -1  -4 223.623 34.7236   4
 -19   1  -4 253.441 35.1551   4
 -20  -1  -4 1172.01 47.6308   4
 -20   1  -4 1110.74 45.5599   4
 -21  -1  -4 80.1435 39.7896   4
 -21   1  -4 79.2667 33.3024   4
 -22  -1  -4 35.4646 44.6215   4
 -22   1  -4 44.3559 32.8760   4
 -23  -1  -4 385.610 45.7971   4
 -23   1  -4 321.132 37.8688   4
 -24  -1  -4 86.2232 40.0110   4
 -24   1  -4 65.3065 36.0789   4
 -25  -1  -4 191.419 51.1057   4
 -25   1  -4 156.277 38.2220   4
 -26  -1  -4 102.537 45.2017   4
 -26   1  -4 80.8963 42.3962   4
 -27  -1  -4 119.797 52.3282   4
 -27   1  -4 103.467 48.1062   4
 -28   1  -4 168.673 48.0008   4
 -27  -2   4 289.364 61.1733   4
 -26  -2   4-9.96786 50.1980   4
 -25  -2   4-66.7182 53.1199   4
 -24  -2   4 13.8714 45.8117   4
 -23  -2   4 334.049 46.1306   4
 -22  -2   4 1221.62 56.4846   4
 -21  -2   4 968.898 51.4941   4
 -20  -2   4 801.299 47.2827   4
 -19  -2   4 1615.51 52.4011   4
 -18  -2   4 1027.96 45.2638   4
 -17  -2   4 3058.16 59.0489   4
 -16  -2   4 1958.19 49.1626   4
 -15  -2   4 1679.07 43.3065   4
 -14  -2   4 525.724 30.5349   4
 -13  -2   4 360.253 29.5492   4
 -13   2   4 350.511 20.8459   3
 -12  -2   4 771.202 31.5032   4
 -12   2   4 793.060 24.2930   3
 -11   2   4-1.74620 16.6577   3
 -11  -2   4-4.84228 20.2410   4
 -10   2   4 610.890 22.0100   3
 -10  -2   4 572.155 25.8567   4
  -9   2   4 36.2084 21.4744   1
  -9   2   4 47.1374 16.5593   3
  -9  -2   4 17.1950 19.8076   4
   8   2  -4 7880.38 42.4824   3
  -8   2   4 7395.39 67.8672   1
  -8  -2   4 8159.10 64.3239   4
   7   2  -4 16619.5 62.6283   3
  -7   2   4 15407.8 91.4438   1
  -7  -2   4 16602.5 87.8699   4
   6   2  -4 2744.48 27.9943   3
  -6   2   4 2757.03 39.9817   1
  -6  -2   4 2709.49 39.3449   4
  -5   2   4 7949.44 60.0733   1
   5   2  -4 7835.86 47.1792   3
  -5   2   4 7218.40 32.9208   4
  -5  -2   4 7693.65 59.5707   4
  -4   2   4 6752.96 53.4667   1
   4   2  -4 6037.51 42.6727   3
  -4   2   4 5897.12 31.1294   4
  -4  -2   4 5774.60 50.1101   4
   3   2  -4 5272.29 42.1971   3
  -3   2   4 5017.65 29.2521   4
  -3  -2   4 5137.43 48.8235   4
  -2   2   4 1970.46 19.7434   4
   2   2  -4 2198.04 30.4512   3
  -2  -2   4 2306.83 33.8422   0
  -2   2   4 2531.96 28.7454   1
  -2  -2   4 2159.70 33.5671   4
  -1  -2   4 1329.07 27.4556   0
   1   2  -4 1337.87 26.3631   3
  -1  -2   4 1291.35 27.3037   4
  -1   2   4 1517.65 20.8126   1
   0  -2   4 1560.97 15.4765   2
   0  -2   4 1645.36 28.6657   0
   0  -2   4 1703.23 30.2620   4
   1  -2   4 2183.89 30.2831   0
   1  -2   4 2333.23 34.7303   4
  -2  -2  -4 1151.91 17.6018   4
   2  -2   4 1346.44 27.7748   4
   2  -2   4 1241.09 25.5259   0
  -3  -2  -4 649.021 15.7412   4
   3  -2   4 613.692 21.8816   0
   3  -2   4 646.818 23.3074   4
  -4  -2  -4 716.525 17.9076   4
   4  -2   4 759.037 24.6154   4
  -5  -2  -4 723.751 19.1647   4
   5   2   4 738.727 26.6488   2
  -6  -2  -4 3363.06 36.6030   4
   6   2   4 3507.40 45.6896   2
  -7  -2  -4 6207.91 50.7763   4
   7   2   4 6540.95 61.5388   2
  -8  -2  -4 9171.06 64.2000   4
   8   2   4 9446.76 74.9922   2
  -9  -2  -4 2891.24 40.6521   4
   9   2   4 2958.71 47.7323   2
 -10  -2  -4 3592.56 47.7120   4
  10   2   4 3693.49 53.8451   2
 -11  -2  -4 1820.35 39.6321   4
  11   2   4 1802.39 42.1355   2
 -12  -2  -4 4755.47 58.7626   4
  12   2   4 5140.71 64.7504   2
 -13   2  -4 21.6520 21.8123   4
  13   2   4 29.3035 29.3282   2
 -13  -2  -4 20.4979 25.4848   4
 -14   2  -4 27.9101 23.0232   4
 -14  -2  -4 17.3999 27.1930   4
 -15   2  -4 345.267 28.4443   4
 -15  -2  -4 322.868 35.6045   4
 -16  -2  -4 4581.17 69.8818   4
 -16   2  -4 5454.71 64.5051   4
 -17  -2  -4 1035.76 45.5020   4
 -17   2  -4 1219.75 39.9872   4
 -18  -2  -4 1888.10 55.3417   4
 -18   2  -4 2138.91 48.6995   4
 -19  -2  -4 581.488 46.0274   4
 -19   2  -4 640.561 35.6289   4
 -20  -2  -4 2101.50 63.1132   4
 -20   2  -4 2045.35 51.2530   4
 -21  -2  -4 984.123 51.8755   4
 -21   2  -4 989.145 43.4573   4
 -22  -2  -4 985.468 51.5296   4
 -22   2  -4 812.867 44.1554   4
 -23  -2  -4 1010.83 58.8344   4
 -23   2  -4 684.081 41.4998   4
 -24  -2  -4 120.359 48.4448   4
 -25  -2  -4 145.062 48.7166   4
 -26  -2  -4 11.8490 51.9110   4
 -25  -3   4 676.496 58.2752   4
 -24  -3   4 220.187 56.9668   4
 -23  -3   4 590.301 57.2473   4
 -22  -3   4 428.631 48.9776   4
 -21  -3   4 243.840 47.1354   4
 -20  -3   4 169.919 43.1035   4
 -19  -3   4 151.825 38.4339   4
 -18  -3   4 38.4278 36.7955   4
 -17  -3   4 407.145 40.6387   4
 -16  -3   4 206.706 36.7473   4
 -15  -3   4 471.035 37.9647   4
 -15   3   4 576.213 42.9999   5
 -14  -3   4 998.966 40.5347   4
 -14   3   4 1075.83 35.5287   3
 -14   3   4 1199.09 52.2414   5
 -13  -3   4 1014.61 38.3672   4
 -13   3   4 1437.12 55.5273   5
 -13   3   4 1145.84 36.8436   3
 -12  -3   4 4308.65 60.4534   4
 -12   3   4 4585.54 58.1886   3
 -11  -3   4 5148.73 64.1465   4
 -11   3   4 5216.04 59.5747   3
 -10  -3   4 3364.78 51.8020   4
 -10   3   4 3623.14 50.8707   3
  -9   3   4 1693.42 37.3418   3
  -9  -3   4 1604.56 39.1898   4
   8   3  -4 1349.17 26.5284   3
  -8   3   4 1487.69 36.3722   3
  -8  -3   4 1438.76 36.0300   4
   7   3  -4 60.9908 16.3690   3
  -7   3   4 102.539 21.9253   3
  -7  -3   4 90.3101 21.6015   4
  -6   3   4 123.050 23.6987   3
  -6  -3   4 137.160 21.7893   4
   6   3  -4 120.724 17.3934   3
   5   3  -4 394.065 20.7852   3
  -5  -3   4 429.931 24.7172   4
   4   3  -4 2015.80 34.1102   3
  -4  -3   4 1966.87 37.1535   4
   3   3  -4 3393.27 43.8130   3
  -3  -3   4 3458.49 45.4515   4
   2   3  -4 3392.13 44.8943   3
  -2  -3   4 3029.65 40.0595   4
   1   3  -4 781.554 27.4780   3
  -1  -3   4 747.855 25.8186   4
   0   3  -4 3051.07 46.0533   3
   0  -3   4 3000.35 42.0490   4
  -1   3  -4 5875.22 60.9830   3
   1  -3   4 5729.57 56.3989   4
  -2   3  -4 2849.68 47.1244   3
   2  -3   4 2667.18 40.7338   4
  -3   3  -4 2639.47 48.1257   3
   3  -3   4 2530.25 39.8938   4
  -4   3  -4 2053.94 44.5196   3
   4  -3   4 1975.92 37.5170   4
  -5   3  -4 2821.10 51.2472   3
   5  -3   4 2682.60 41.6510   4
  -6   3  -4 634.180 32.4658   3
   6  -3   4 605.900 26.9896   4
  -7   3  -4 91.7361 28.6371   3
   7  -3   4 103.332 21.9175   4
   8   3   4 256.065 28.6619   2
   8  -3   4 236.348 24.5774   4
   9   3   4 178.871 27.4111   2
  -9  -3  -4 173.731 21.5042   4
  10   3   4 4.10137 28.2082   2
 -10  -3  -4 29.4562 21.9936   4
  10   3   4 3.17577 31.5173   5
  11   3   4 1857.41 54.4537   5
 -11  -3  -4 1607.51 39.3997   4
  11   3   4 1765.50 46.0208   2
 -12  -3  -4 4574.93 60.6567   4
  12   3   4 5041.44 68.5241   2
 -13  -3  -4 1928.75 46.2170   4
  13   3   4 2104.97 52.1909   2
 -14  -3  -4 393.295 33.8334   4
  14   3   4 518.489 38.4983   2
 -15  -3  -4 2714.82 56.9941   4
  15   3   4 3193.40 62.5945   2
 -16  -3  -4 3275.96 64.2246   4
  16   3   4 3825.58 68.8838   2
 -17  -3  -4 777.674 45.5054   4
  17   3   4 904.950 49.3318   2
 -18  -3  -4 793.404 48.7823   4
  18   3   4 967.794 51.9605   2
  19   3   4 351.852 44.2954   2
 -19  -3  -4 252.873 45.1626   4
 -20  -3  -4 88.1849 43.1919   4
  20   3   4 95.3748 38.6279   2
 -21  -3  -4 48.3181 40.4739   4
 -22  -3  -4 103.056 47.3149   4
 -23  -3  -4-29.1208 48.5120   4
 -24  -3  -4 4.41222 44.1414   4
 -22  -4   4-71.2778 56.0891   4
 -21  -4   4 39.7786 47.3207   4
 -20  -4   4 237.429 50.7493   4
 -19  -4   4 249.818 47.9237   4
 -18  -4   4 32.0208 37.5235   4
 -17  -4   4 270.656 49.9624   4
 -16  -4   4 93.1986 42.3894   4
 -16   4   4 132.267 50.4988   5
 -15   4   4 516.379 52.4436   5
 -15  -4   4 374.811 40.4356   4
 -14   4   4 78.7422 35.4365   3
 -14  -4   4 59.6243 33.9022   4
 -14   4   4 58.8076 43.7006   5
 -13   4   4 16.0014 32.5169   3
 -13  -4   4 2.32626 34.1870   4
 -13   4   4-2.82985 41.1326   5
 -12   4   4 261.645 47.0615   5
 -12   4   4 243.181 32.0489   3
 -12  -4   4 219.633 35.7202   4
 -11   4   4 60.0505 29.3561   3
 -11  -4   4 50.1827 31.9732   4
 -11   4   4 16.8577 46.3980   5
 -10   4   4 4.38420 29.4700   3
 -10  -4   4-6.51474 29.6540   4
 -10   4   4 9.47312 49.7394   5
  -9   4   4 70.7775 32.6273   3
  -9  -4   4 23.1336 28.6510   4
  -9   4   4 56.7693 50.1973   5
  -8  -4   4 276.046 30.3514   4
  -8   4   4 312.432 34.4967   3
  -8   4   4 323.201 48.2587   5
  -7   4   4 315.133 55.0779   5
  -7  -4   4 338.165 30.3240   4
   7   4  -4 293.785 25.1511   3
  -7   4   4 344.585 31.3285   3
   6   4  -4 8.01865 22.4107   3
  -6   4   4 26.7809 41.5147   5
   5   4  -4 2489.63 44.9092   3
  -5   4   4 2748.64 83.5245   5
   4   4  -4 21.1990 25.7440   3
  -4   4   4 85.4961 51.0145   5
  -3   4   4 119.708 46.2875   5
   3   4  -4 89.1378 26.5263   3
  -2   4   4 39.5973 39.4656   5
   2   4  -4 7.44957 23.6549   3
  -1   4   4 56.6764 38.5822   5
   1   4  -4 3.24419 27.8833   3
   0   4  -4 1598.09 44.2410   3
   0   4   4 1387.32 59.9099   5
   1   4   4 97.1208 42.3903   5
  -1   4  -4 134.405 30.2548   3
   2   4   4-3.99464 44.1786   5
  -2   4  -4 8.52151 26.8649   3
  -3   4  -4 229.506 37.0160   3
   3   4   4 168.803 47.7131   5
  -4   4  -4 143.618 32.4666   3
   4   4   4 150.140 40.4658   5
  -5   4  -4 871.135 45.6149   3
   5   4   4 885.738 58.9791   5
  -6   4  -4 1770.84 54.7275   3
   6   4   4 1887.14 69.3132   5
   7   4   4 122.795 47.6673   5
  -7   4  -4 131.076 38.1517   3
   8   4   4 15.1968 44.7547   5
  -8   4  -4 18.1239 39.3319   3
   9   4   4 154.182 43.7165   5
  -9   4  -4 132.730 41.9721   3
 -10   4  -4 211.529 44.5739   3
  10   4   4 242.891 44.3376   5
 -11   4  -4 39.8652 39.2783   3
 -12   4  -4 177.961 43.1301   3
 -13   4  -4 226.712 46.4765   3
 -14   4  -4-5.02203 43.8106   3
 -15   4  -4 40.1044 41.1015   3
 -16   4  -4 1206.80 62.7315   3
 -17   4  -4 58.9574 50.1789   3
 -18   4  -4 384.772 52.5936   3
 -19   4  -4 1.07196 46.4875   3
 -20   4  -4 4.04218 46.8909   3
 -21   4  -4 179.433 52.0933   3
 -16   5   4 507.507 64.3452   5
 -15   5   4 281.870 35.0716   3
 -15   5   4 391.067 63.8340   5
 -14   5   4 63.0740 37.5474   3
 -14   5   4 105.725 59.5987   5
 -13   5   4 1410.95 53.8712   3
 -13   5   4 1827.38 90.4300   5
 -12   5   4 1623.98 91.2728   5
 -12   5   4 1276.06 54.6262   3
 -11   5   4 1060.33 81.9694   5
 -11   5   4 836.427 49.5552   3
 -10   5   4 352.160 66.6634   5
 -10   5   4 260.357 41.7095   3
  -9   5   4 1309.17 86.6657   5
  -9   5   4 1081.36 49.1336   3
  -8   5   4 1394.41 80.1497   5
  -7   5   4 326.281 69.1894   5
   6   5  -4 8.18490 32.0008   3
  -6   5   4-43.0096 61.0647   5
   5   5  -4-2.77046 32.8117   3
  -5   5   4-15.0285 50.7570   5
   4   5  -4 43.5634 32.7019   3
  -4   5   4 28.5522 59.0918   5
   3   5  -4 1777.88 50.0889   3
  -3   5   4 1849.12 89.0356   5
   2   5  -4 973.338 46.0257   3
  -2   5   4 870.135 73.2877   5
   1   5  -4 1041.85 49.4106   3
  -1   5   4 943.401 73.5699   5
   0   5   4 315.880 62.1575   5
   0   5  -4 425.063 40.9888   3
  -1   5  -4 531.388 43.3932   3
   1   5   4 397.995 60.2843   5
  -2   5  -4 1952.95 58.3406   3
   2   5   4 1705.51 78.8052   5
  -3   5  -4 1535.92 55.9192   3
   3   5   4 1607.73 80.2832   5
  -4   5  -4 1393.04 51.9507   3
   4   5   4 1437.14 80.2726   5
   5   5   4 20.9404 50.4517   5
  -5   5  -4 33.5953 41.4349   3
  -6   5  -4 333.366 49.9950   3
   6   5   4 434.425 69.2062   5
   7   5   4 216.821 54.8244   5
  -7   5  -4 152.471 48.2329   3
   8   5   4-47.3764 54.1878   5
  -8   5  -4 34.8726 49.8327   3
   9   5   4-19.2465 56.2763   5
  -9   5  -4 21.5953 46.6180   3
 -10   5  -4 36.7190 38.5265   3
 -11   5  -4 315.218 53.5721   3
 -12   5  -4 1393.17 67.8601   3
 -13   5  -4 651.053 54.9458   3
 -14   5  -4 1366.96 70.8894   3
   4   6  -4 27.1027 45.1127   3
   3   6  -4-3.51940 44.5953   3
   2   6  -4 58.8593 38.2304   3
   1   6  -4 36.9423 48.6837   3
   0   6  -4 37.3433 41.7163   3
  -1   6  -4-8.26376 49.3141   3
 -30   0   5 7.99082 44.6260   4
 -29   0   5 31.7490 50.1832   4
 -28   0   5-57.1139 51.5272   4
 -27   0   5-80.8106 52.9757   4
 -26   0   5-22.9758 48.0152   4
 -25   0   5-44.2716 42.7614   4
 -24   0   5-12.1120 38.1527   4
 -23   0   5 10.1563 35.8473   4
 -22   0   5 2.64104 32.2219   4
 -21   0   5-5.03861 30.0758   4
 -20   0   5-23.8324 33.6158   4
 -19   0   5-23.2198 31.3309   4
 -18   0   5-20.5524 26.0603   4
 -17   0   5-16.8644 26.7440   4
 -16   0   5-24.2198 24.1058   4
 -15   0   5-5.47670 21.8898   4
 -14   0   5-18.3736 20.4423   4
 -13   0   5-14.5151 20.1803   4
 -12   0   5-3.00190 18.4211   4
 -11   0   5-9.08368 18.1296   4
 -10   0   5-3.93545 17.1011   4
  -9   0   5 1.78780 15.9871   4
  -8   0   5 2.59771 14.2357   4
  -7   0   5-2.28616 12.5480   4
  -6   0   5-3.23558 12.9307   4
  -5   0   5-1.69926 13.9317   4
  -4   0   5 0.86927 14.1936   4
  -3   0   5 4.73508 12.5235   4
  -2   0   5 6.99228 13.9624   4
  -1   0   5 8.15799 12.3956   4
   0   0   5-1.68533 13.1528   4
   1   0   5 4.04561 13.3257   2
   2   0   5-1.79262 13.8273   2
   3   0   5 6.25196 12.6799   2
   3   0   5 3.31146 9.60012   0
   4   0   5 3.72843 9.15625   0
   4   0   5-0.99662 15.0709   2
   5   0   5-0.32829 8.96024   0
   5   0   5-1.01539 15.4597   2
  -6   0  -5-7.47958 16.0214   4
  -7   0  -5-1.76601 15.5582   4
  -8   0  -5-6.36155 18.3781   4
  -8   0  -5-11.6905 12.4178   0
  -9   0  -5 6.91562 19.0454   4
  -9   0  -5-9.14048 12.3948   0
 -10   0  -5 9.99702 20.8958   4
 -10   0  -5 6.64712 13.0683   0
 -11   0  -5 6.16410 22.1898   4
 -11   0  -5 1.46354 13.7146   0
 -12   0  -5-10.9975 24.7159   4
  12   0   5 11.1205 12.5099   1
 -13   0  -5 0.83709 24.8925   4
 -14   0  -5-11.3111 26.0460   4
 -15   0  -5 5.18673 29.2007   4
 -16   0  -5-2.62522 31.0668   4
 -17   0  -5-12.2535 28.7046   4
 -18   0  -5-19.6208 33.9609   4
 -19   0  -5-1.06023 33.1373   4
 -20   0  -5-1.73534 30.5726   4
 -21   0  -5-16.2826 34.0151   4
 -22   0  -5-28.6082 37.1334   4
 -23   0  -5-18.5709 39.6458   4
 -24   0  -5 6.42046 38.8720   4
 -25   0  -5 28.0190 37.2132   4
 -26   0  -5 53.9174 41.2844   4
 -27   0  -5 76.8844 49.3830   4
 -29  -1   5 1.14698 52.5853   4
 -28  -1   5 17.1712 50.8852   4
 -27  -1   5 63.3375 53.7541   4
 -26  -1   5 1078.80 63.4610   4
 -25  -1   5 1075.59 56.3998   4
 -24  -1   5 907.611 49.6342   4
 -23  -1   5 1247.93 51.9018   4
 -22  -1   5 2367.64 59.3082   4
 -21  -1   5 1776.95 52.4010   4
 -20  -1   5 2082.58 52.5764   4
 -20   1   5 2377.47 54.5367   4
 -19  -1   5 2531.47 54.0322   4
 -19   1   5 2816.52 54.2171   4
 -18   1   5 301.266 30.4118   4
 -18  -1   5 236.849 34.2394   4
 -17  -1   5 212.366 28.0991   4
 -17   1   5 235.899 27.7322   4
 -16  -1   5 377.557 30.1830   4
 -16   1   5 394.230 27.4056   4
 -15  -1   5 1709.19 39.8319   4
 -15   1   5 1784.79 36.1599   4
 -14  -1   5 1870.13 40.0947   4
 -14   1   5 1935.32 35.2444   4
 -13   1   5 1552.75 31.2194   4
 -13  -1   5 1477.16 36.1461   4
 -12   1   5 3873.94 42.6777   4
 -12  -1   5 3712.25 48.4039   4
 -11  -1   5 7895.56 64.8060   4
 -11   1   5 8364.02 56.6835   4
 -10  -1   5 6828.76 60.0134   4
 -10   1   5 7029.73 50.3026   4
  -9  -1   5 6226.96 55.9207   4
  -9   1   5 6420.95 47.3367   4
  -8  -1   5 5610.20 52.7472   4
  -8   1   5 5657.85 43.7403   4
  -7   1   5 9311.14 50.7394   4
  -7  -1   5 9656.86 64.7099   4
  -6   1   5 3615.42 33.9896   4
  -6  -1   5 3496.37 40.6997   4
  -5   1   5 405.102 16.0652   4
  -5  -1   5 396.007 19.9171   4
  -4   1   5 188.854 13.7597   4
  -4  -1   5 198.064 19.2280   4
  -3   1   5 243.987 13.9826   4
  -3  -1   5 273.716 18.2501   4
  -2   1   5 3089.19 32.1662   4
  -2  -1   5 3234.73 39.2718   4
  -1   1   5 3172.04 32.9527   4
  -1  -1   5 3348.43 40.2145   4
   0  -1   5 71.0034 10.8727   2
   0  -1   5 68.7174 16.4099   4
   1  -1   5 7033.15 48.2434   0
   1  -1   5 6670.71 43.0465   2
   1  -1   5 7262.28 57.5461   4
   2  -1   5 7005.00 46.8639   2
   2  -1   5 7140.69 58.7192   4
   2  -1   5 7017.18 47.5342   0
   2   1   5 7267.73 57.4126   2
   3  -1   5 17688.7 73.1631   0
   3  -1   5 17717.0 75.2035   2
   3   1   5 17730.5 88.5142   2
   4   1   5 15363.6 40.7032   0
  -4  -1  -5 15537.7 70.0631   4
   4   1   5 16172.8 87.3299   2
   4  -1   5 15279.2 68.3274   0
   5   1   5 10497.5 33.0230   0
  -5  -1  -5 10627.3 60.7249   4
   5   1   5 10839.5 73.8292   2
   5  -1   5 10406.3 56.8455   0
  -6  -1  -5 2553.19 34.1495   4
   6   1   5 2561.51 40.0906   2
  -7  -1  -5 5225.96 48.1970   4
   7   1   5 5157.14 56.2919   2
  -7   1  -5 5374.21 46.4045   0
  -8   1  -5 2576.50 35.2104   0
   8   1   5 2412.08 43.0810   2
  -8  -1  -5 2376.98 36.7800   4
   9   1   5 275.206 25.8228   2
  -9  -1  -5 268.355 22.2930   4
  -9   1  -5 302.460 21.2975   0
 -10  -1  -5 91.7485 20.7347   4
 -10   1  -5 83.0401 20.0918   4
  10   1   5 86.2879 23.6299   2
 -11  -1  -5 664.436 29.3951   4
 -11   1  -5 648.900 27.1375   4
 -12  -1  -5 810.021 32.5108   4
 -12   1  -5 901.235 32.1539   4
 -13  -1  -5 6024.44 66.3642   4
 -13   1  -5 6196.48 64.5908   4
 -14  -1  -5 3741.17 56.6688   4
 -14   1  -5 4073.28 56.1434   4
 -15  -1  -5 1492.23 42.1925   4
 -15   1  -5 1724.53 44.0583   4
 -16  -1  -5 3622.26 60.8078   4
 -16   1  -5 3932.69 60.0882   4
 -17  -1  -5 2905.13 57.3773   4
 -17   1  -5 3367.51 57.7463   4
 -18  -1  -5 4225.58 67.0987   4
 -18   1  -5 5155.50 70.6780   4
 -19  -1  -5 60.7552 36.2024   4
 -19   1  -5 130.306 34.8083   4
 -20  -1  -5 590.605 44.1075   4
 -20   1  -5 642.291 41.5508   4
 -21  -1  -5 564.399 46.0405   4
 -21   1  -5 583.712 38.6289   4
 -22  -1  -5 41.3618 41.3660   4
 -22   1  -5 24.4242 36.7731   4
 -23  -1  -5 131.472 42.3591   4
 -23   1  -5 58.8720 40.5521   4
 -24   1  -5 257.165 45.4436   4
 -24  -1  -5 303.470 41.2569   4
 -25  -1  -5 78.4227 43.4549   4
 -25   1  -5 44.5656 44.4105   4
 -26  -1  -5 624.564 55.8673   4
 -26   1  -5 485.421 50.9146   4
 -27   1  -5 258.773 49.5300   4
 -27  -2   5-23.8320 57.3029   4
 -26  -2   5 332.983 60.1463   4
 -25  -2   5 159.901 45.3488   4
 -24  -2   5 99.6849 41.6167   4
 -23  -2   5 1.14325 41.9083   4
 -22  -2   5 122.509 43.1851   4
 -21  -2   5-32.6400 41.3107   4
 -20  -2   5 992.787 50.2801   4
 -19  -2   5 752.047 45.7154   4
 -18  -2   5 711.661 43.1106   4
 -17  -2   5 898.868 40.8914   4
 -16  -2   5 1445.35 42.2001   4
 -15  -2   5 1941.96 47.2999   4
 -14  -2   5 573.426 32.3847   4
 -13  -2   5 946.509 35.9134   4
 -12  -2   5 75.4295 23.1035   4
 -11  -2   5 1383.21 35.7181   4
 -10  -2   5 481.145 27.0671   4
  -9  -2   5 30.2643 20.5822   4
  -8   2   5 123.009 22.7038   1
  -8  -2   5 136.281 21.7228   4
   7   2  -5 2084.45 25.3054   3
  -7   2   5 1827.47 39.4023   1
  -7  -2   5 2055.43 38.6867   4
   6   2  -5 639.838 17.4654   3
  -6   2   5 490.852 25.9188   1
  -6  -2   5 627.993 26.0402   4
   5   2  -5 6302.18 44.7990   3
  -5   2   5 5255.36 54.7867   1
  -5  -2   5 5721.76 55.0187   4
   4   2  -5 422.351 18.0815   3
  -4   2   5 397.561 20.6007   1
  -4  -2   5 388.336 22.8481   4
   3   2  -5 3314.45 37.3314   3
  -3   2   5 2934.97 28.1250   4
  -3   2   5 3052.22 38.1172   1
  -3  -2   5 3191.54 43.6430   4
  -2   2   5 2039.91 29.9341   1
  -2   2   5 1783.66 23.4349   4
  -2  -2   5 1956.70 36.3647   4
  -1   2   5 6524.96 45.1591   1
  -1  -2   5 6131.61 57.4619   4
   0   2   5 986.929 18.1901   1
   0  -2   5 837.784 28.8357   4
   1  -2   5 774.749 27.9842   4
   2  -2   5 791.309 16.8938   2
   2  -2   5 826.574 26.9629   4
  -3  -2  -5 97.5999 12.7220   4
   3  -2   5 95.1133 21.7456   4
  -4  -2  -5 21.4465 12.5065   4
   4  -2   5 26.5741 20.3814   4
  -5  -2  -5 3247.03 35.8574   4
   5   2   5 3435.28 48.4631   2
   5  -2   5 3569.50 48.6502   4
  -6  -2  -5 98.9333 16.4170   4
   6   2   5 93.2471 23.1510   2
  -7  -2  -5 1988.86 33.4902   4
   7   2   5 2173.73 43.7887   2
  -8  -2  -5 290.985 22.3413   4
   8   2   5 304.213 26.1589   2
  -9  -2  -5 2013.12 36.1742   4
   9   2   5 2094.42 46.2544   2
 -10  -2  -5 4501.78 52.5373   4
  10   2   5 4650.81 62.9803   2
 -11  -2  -5 417.263 27.2003   4
  11   2   5 424.108 36.2702   2
 -12  -2  -5 4456.74 56.9040   4
  12   2   5 5186.83 71.1812   2
 -13  -2  -5 1486.72 40.5376   4
  13   2   5 1608.49 47.1996   2
 -14  -2  -5 1284.21 42.4333   4
  14   2   5 1514.06 48.6733   2
 -15  -2  -5 15.0655 27.9416   4
  15   2   5 49.7034 37.2815   2
 -16  -2  -5 81.9731 31.9574   4
  16   2   5 83.9783 38.0152   2
 -17  -2  -5 19.0753 33.8823   4
 -17   2  -5 42.7716 28.1027   4
  17   2   5 11.0339 39.4667   2
 -18  -2  -5-21.5096 32.6892   4
 -18   2  -5 32.8242 29.0115   4
 -19  -2  -5 39.9428 32.2352   4
 -19   2  -5 92.9657 31.1752   4
 -20  -2  -5 463.544 39.4868   4
 -20   2  -5 588.549 40.7019   4
 -21  -2  -5-15.5143 36.8035   4
 -21   2  -5 27.0304 32.6942   4
 -22  -2  -5 873.553 51.1051   4
 -22   2  -5 1001.78 48.3213   4
 -23   2  -5 155.777 37.5900   4
 -23  -2  -5 113.177 45.7190   4
 -24  -2  -5 967.892 56.9237   4
 -24   2  -5 754.915 44.0260   4
 -25   2  -5 177.119 34.6445   4
 -25  -2  -5 396.147 45.4292   4
 -25  -3   5 385.045 62.0447   4
 -24  -3   5 51.0750 46.4968   4
 -23  -3   5 321.363 48.3283   4
 -22  -3   5 286.189 48.8569   4
 -21  -3   5 236.828 50.3116   4
 -20  -3   5 1080.55 52.7383   4
 -19  -3   5 169.970 38.3436   4
 -18  -3   5 285.005 36.6757   4
 -17  -3   5 13.3626 31.4659   4
 -16  -3   5 411.536 35.5163   4
 -16   3   5 427.238 43.0174   5
 -15  -3   5 20.7576 28.8397   4
 -14  -3   5 105.540 31.3850   4
 -13  -3   5 1593.88 46.5547   4
 -12  -3   5 570.134 35.3770   4
 -12   3   5 702.567 31.9051   3
 -11   3   5 3109.52 48.9710   3
 -11  -3   5 2714.21 50.2182   4
 -10  -3   5 5158.94 64.5741   4
  -9  -3   5 915.101 35.4961   4
  -8  -3   5 2233.51 43.7742   4
  -7  -3   5 21.9852 25.0208   4
   6   3  -5 296.733 20.3010   3
  -6  -3   5 319.774 28.0745   4
   5   3  -5 699.349 24.6497   3
  -5  -3   5 683.150 31.1470   4
   4   3  -5 436.351 23.3052   3
  -4  -3   5 428.084 28.1995   4
   3   3  -5 235.053 22.3086   3
  -3  -3   5 191.214 23.5468   4
   2   3  -5 909.616 29.0842   3
  -2  -3   5 864.797 29.4633   4
  -1  -3   5 135.007 22.9447   4
   1   3  -5 135.229 24.1357   3
   0   3  -5 2277.64 42.3504   3
   0  -3   5 2232.90 42.3912   4
  -1   3  -5 245.405 26.6684   3
   1  -3   5 213.095 25.4649   4
  -2   3  -5 3122.91 51.7135   3
   2  -3   5 2915.40 46.4832   4
  -3   3  -5 1123.14 38.9141   3
   3  -3   5 1050.33 33.8506   4
  -4   3  -5 4462.77 63.7848   3
   4  -3   5 4237.55 56.2695   4
   5  -3   5 1555.94 38.8071   4
   6  -3   5 128.341 26.2481   4
   7  -3   5 845.360 34.6173   4
   8  -3   5-3.03060 26.0112   4
   9   3   5 1289.03 43.4688   2
   9  -3   5 1296.40 40.8496   4
  10   3   5 3152.01 58.3773   2
 -11  -3  -5 334.234 27.7896   4
  11   3   5 407.052 35.8215   2
 -12  -3  -5 35.0227 25.4523   4
  12   3   5 24.7936 34.8675   2
 -13  -3  -5 3092.17 53.2156   4
  13   3   5 3646.40 67.0179   2
 -14  -3  -5 317.658 32.5422   4
  14   3   5 412.708 40.3771   2
 -15  -3  -5 313.433 32.2516   4
  15   3   5 330.168 39.2293   2
 -16  -3  -5 294.370 34.2081   4
  16   3   5 319.841 43.5009   2
 -17  -3  -5 479.669 40.0890   4
  17   3   5 594.598 47.5261   2
 -18  -3  -5 126.833 37.8577   4
  18   3   5 124.787 43.9678   2
 -19  -3  -5 965.859 48.8668   4
  19   3   5 1319.80 60.1915   2
 -20  -3  -5 80.6805 40.8858   4
  20   3   5 102.220 46.7481   2
 -21  -3  -5-10.2557 43.6882   4
  21   3   5-9.33374 42.7204   2
 -22  -3  -5 3.79744 43.6589   4
  22   3   5-14.6471 37.0283   2
 -23  -3  -5 50.7231 45.0876   4
 -22  -4   5 7.69906 47.8649   4
 -21  -4   5 442.436 52.8878   4
 -20  -4   5 261.046 51.1318   4
 -19  -4   5 283.531 44.9448   4
 -18  -4   5 588.159 51.0389   4
 -17  -4   5 606.413 52.2537   4
 -16  -4   5 2808.54 69.0669   4
 -16   4   5 3452.42 92.2724   5
 -15  -4   5 2121.36 58.6950   4
 -15   4   5 2774.87 89.3387   5
 -14  -4   5 1127.31 46.0277   4
 -14   4   5 1635.26 78.5646   5
 -13   4   5 59.1611 32.2628   3
 -13  -4   5 27.2483 32.8352   4
 -13   4   5 19.2526 53.4765   5
 -12  -4   5 618.550 38.2700   4
 -12   4   5 725.515 39.8883   3
 -12   4   5 882.985 65.9943   5
 -11   4   5 61.5082 49.8897   5
 -11  -4   5 7.92517 30.1026   4
 -10   4   5 66.0227 45.0002   5
 -10  -4   5 93.4792 30.0714   4
  -9   4   5 387.567 54.3116   5
  -9  -4   5 343.570 33.6544   4
  -8   4   5 221.742 50.0835   5
  -8  -4   5 214.593 32.5542   4
  -7   4   5 796.938 61.3872   5
  -7  -4   5 637.223 34.2889   4
  -6   4   5 4094.14 97.0387   5
  -6  -4   5 3677.19 56.5581   4
   5   4  -5 401.564 30.5776   3
  -5   4   5 409.741 58.1253   5
  -5  -4   5 424.961 33.2615   4
   4   4  -5 840.665 33.2498   3
  -4   4   5 800.787 57.2108   5
   3   4  -5 621.264 33.4429   3
  -3   4   5 533.986 51.6457   5
   2   4  -5 2770.59 51.3683   3
  -2   4   5 2756.59 83.6736   5
   1   4  -5 2720.47 52.2742   3
  -1   4   5 2323.35 79.5739   5
   0   4  -5 3062.74 55.9066   3
   0   4   5 2655.29 82.9595   5
  -1   4  -5 1012.89 42.9101   3
   1   4   5 965.726 59.6997   5
  -2   4  -5 33.9077 32.9035   3
   2   4   5-19.9263 41.8442   5
  -3   4  -5 242.915 36.6271   3
   3   4   5 177.479 49.3934   5
   4   4   5-11.6077 47.0124   5
  -4   4  -5-14.4627 32.7499   3
   5   4   5 31.4457 41.5136   5
  -5   4  -5 24.2931 37.6560   3
  -6   4  -5 1606.23 55.5974   3
   6   4   5 1550.86 67.1273   5
  -7   4  -5 1041.36 53.1379   3
   7   4   5 1060.02 60.9347   5
  -8   4  -5 3679.63 74.8482   3
   8   4   5 3839.61 87.9250   5
  -9   4  -5 4111.64 79.2358   3
   9   4   5 4545.08 93.6784   5
 -10   4  -5 888.669 51.3149   3
  10   4   5 1055.61 59.3324   5
 -11   4  -5 689.010 51.8111   3
 -12   4  -5 1001.85 59.2154   3
 -13   4  -5 842.290 54.8939   3
 -14   4  -5 79.6419 45.7923   3
 -15   4  -5 199.620 53.5972   3
 -16   4  -5 4.55484 51.3760   3
 -17   4  -5-28.4831 45.1939   3
 -18   4  -5 92.6464 43.9772   3
 -19   4  -5-28.6834 43.1115   3
 -16   5   5 25.9329 60.8092   5
 -15   5   5 56.0708 64.5154   5
 -14   5   5 74.4755 69.6836   5
 -13   5   5-59.5216 68.7924   5
 -12   5   5 62.2618 67.7819   5
 -11   5   5 38.8253 56.9299   5
 -10   5   5 10.5318 67.0527   5
  -9   5   5 34.7640 57.4817   5
  -8   5   5-60.5040 65.0181   5
  -7   5   5-49.1781 52.1143   5
  -6   5   5 3.50218 63.2534   5
  -5   5   5 21.9774 60.8615   5
   4   5  -5 13.0685 34.6350   3
  -4   5   5 41.3809 51.7590   5
   3   5  -5 6.58928 35.0050   3
  -3   5   5 48.9817 50.1981   5
  -2   5   5 43.4101 51.8662   5
   2   5  -5-14.9702 38.8861   3
  -1   5   5 54.3085 52.2079   5
   1   5  -5 25.9068 39.2356   3
   0   5   5 195.497 54.2285   5
   0   5  -5 142.182 35.9146   3
  -1   5  -5 357.526 43.5544   3
   1   5   5 372.594 55.3986   5
   2   5   5 3.67322 57.3546   5
  -2   5  -5-10.1412 34.7900   3
   3   5   5 204.984 64.7306   5
  -3   5  -5 200.182 46.0216   3
   4   5   5 114.030 53.4828   5
  -4   5  -5 157.566 44.3832   3
  -5   5  -5 25.8573 40.1198   3
   5   5   5-45.8547 57.3153   5
   6   5   5 13.6705 52.7171   5
  -6   5  -5 35.2110 38.7992   3
   7   5   5 34.6856 56.8946   5
  -7   5  -5 16.0265 39.2666   3
  -8   5  -5 35.1374 43.4499   3
   8   5   5 20.3521 45.9280   5
   9   5   5-44.2709 52.7321   5
  -9   5  -5 57.0114 50.6179   3
 -10   5  -5 64.6321 54.5557   3
 -11   5  -5 241.442 51.2479   3
 -12   5  -5 40.9694 57.4556   3
   2   6  -5 665.987 55.2556   3
   1   6  -5 102.203 41.4081   3
 -30   0   6 225.584 50.8437   4
 -29   0   6 541.881 53.2822   4
 -28   0   6 1012.39 62.8267   4
 -27   0   6 357.735 48.1198   4
 -26   0   6 642.513 50.7345   4
 -25   0   6 2236.94 63.9101   4
 -24   0   6 562.815 42.0828   4
 -23   0   6 648.117 41.1021   4
 -22   0   6-35.0149 33.1029   4
 -21   0   6 24.8336 34.2272   4
 -20   0   6 60.8647 32.2569   4
 -19   0   6 1094.71 39.1915   4
 -18   0   6 1900.97 44.6562   4
 -17   0   6 2458.78 46.3016   4
 -16   0   6 597.023 30.0592   4
 -15   0   6 5653.54 60.9112   4
 -14   0   6 6756.88 63.4177   4
 -13   0   6 7649.74 65.0701   4
 -12   0   6 2847.28 41.4171   4
 -11   0   6 1457.49 32.2043   4
 -10   0   6 4498.60 48.3644   4
  -9   0   6 485.306 22.5108   4
  -8   0   6 479.144 20.7244   4
  -7   0   6 6576.70 54.6325   4
  -6   0   6 1473.98 29.8597   4
  -5   0   6 1321.00 29.6675   4
  -4   0   6 4700.60 46.5730   4
  -3   0   6 3736.21 43.1626   4
  -2   0   6 26036.8 104.229   4
  -1   0   6 4667.24 48.2864   4
   0   0   6 23735.6 102.236   4
   1   0   6 5052.10 47.7809   2
   2   0   6 12665.2 73.7262   2
   3   0   6 73.2117 18.7946   2
   3   0   6 70.6528 11.6789   0
   4   0   6 1243.78 20.4674   0
   4   0   6 1342.31 30.6598   2
   5   0   6 1038.29 19.1251   0
   5   0   6 1173.31 31.1651   2
   6   0   6 2376.71 40.3704   2
   6   0   6 2197.30 25.1462   0
   7   0   6 419.258 25.6151   2
   8   0   6 16414.9 99.9063   2
  -9   0  -6 412.290 24.8678   4
 -10   0  -6 9298.23 73.5843   4
 -11   0  -6 755.292 32.7049   4
 -12   0  -6 7354.82 70.3400   4
 -13   0  -6 4501.64 59.5824   4
 -14   0  -6 2438.26 49.5396   4
 -15   0  -6 5957.71 71.7197   4
 -16   0  -6 247.385 31.6505   4
 -17   0  -6 3576.69 62.7685   4
 -18   0  -6 1.07106 33.1534   4
 -19   0  -6 46.1567 36.5096   4
 -20   0  -6 453.900 38.0989   4
 -21   0  -6 302.145 42.2294   4
 -22   0  -6 1013.47 53.3489   4
 -23   0  -6 1907.56 63.7049   4
 -24   0  -6 636.107 52.7306   4
 -25   0  -6 2014.48 68.6064   4
 -26   0  -6 359.211 54.5487   4
 -28  -1   6-23.7932 45.5803   4
 -27  -1   6 25.6143 46.0376   4
 -26  -1   6 86.3181 46.2759   4
 -25  -1   6-10.8568 44.5705   4
 -24  -1   6 47.9552 41.2210   4
 -23  -1   6 164.929 43.9317   4
 -22  -1   6 130.797 41.6069   4
 -21  -1   6 209.437 39.0667   4
 -20  -1   6-14.0702 30.8071   4
 -19  -1   6 316.036 34.3313   4
 -18   1   6-21.7895 27.5539   4
 -18  -1   6-5.65959 31.6508   4
 -17  -1   6 530.066 32.0468   4
 -17   1   6 561.244 30.9588   4
 -16  -1   6 682.615 35.4181   4
 -16   1   6 672.547 29.9434   4
 -15   1   6 319.718 25.0440   4
 -15  -1   6 363.770 28.7703   4
 -14  -1   6 28.1477 22.7611   4
 -14   1   6 27.6728 20.3543   4
 -13  -1   6 275.346 24.8553   4
 -13   1   6 317.080 21.7761   4
 -12  -1   6 497.451 26.7118   4
 -12   1   6 562.583 23.2196   4
 -11  -1   6 874.914 30.4240   4
 -11   1   6 879.132 24.4563   4
 -10  -1   6 417.469 27.2324   4
 -10   1   6 411.272 19.9798   4
  -9  -1   6 252.842 23.1951   4
  -9   1   6 265.438 17.7858   4
  -8   1   6 71.7997 15.6638   4
  -8  -1   6 81.8777 22.3480   4
  -7   1   6 24.8119 14.5951   4
  -7  -1   6 16.1454 18.3590   4
  -6   1   6 3950.12 40.6244   4
  -6  -1   6 3764.18 46.3403   4
  -5   1   6 226.999 16.8534   4
  -5  -1   6 267.623 23.2724   4
  -4   1   6 633.473 20.9567   4
  -4  -1   6 666.451 26.9875   4
  -3   1   6 601.404 20.1857   4
  -3  -1   6 621.989 26.0320   4
  -2  -1   6 2103.48 37.7748   4
  -2   1   6 2151.42 31.2835   4
  -1   1   6 204.863 17.5036   4
  -1  -1   6 188.229 22.8143   4
   0  -1   6 259.831 15.2610   2
   0  -1   6 270.205 22.7235   4
   1  -1   6 314.151 19.4051   0
   1  -1   6 284.341 16.1378   2
   1  -1   6 302.801 21.9505   4
   2  -1   6 1709.01 28.0566   2
   2  -1   6 1776.98 36.5112   4
   2  -1   6 1665.49 28.4332   0
   3  -1   6 1666.77 26.8022   0
   3  -1   6 1711.36 29.4016   2
   3   1   6 1756.04 36.1693   2
   4  -1   6 6487.81 53.6269   2
   4   1   6 6813.66 63.2313   2
   4  -1   6 6456.98 48.8642   0
   5  -1   6 252.554 20.2992   2
   5   1   6 281.006 25.9014   2
   5  -1   6 253.239 18.2826   0
  -6  -1  -6 1486.01 29.5807   4
   6  -1   6 1477.66 26.1242   0
   6   1   6 1624.83 38.5964   2
  -7  -1  -6 666.260 25.4178   4
   7   1   6 647.270 29.5383   2
  -8  -1  -6 1423.01 32.4247   4
   8   1   6 1471.77 40.1342   2
   9   1   6 467.863 34.2662   2
  -9  -1  -6 513.386 26.9563   4
 -10  -1  -6 70.5566 24.1154   4
  10   1   6 67.0135 29.7212   2
 -11  -1  -6 69.6015 24.1925   4
  11   1   6 72.9897 29.0516   2
  12   1   6 2889.82 56.6951   2
 -12  -1  -6 2794.11 47.8531   4
 -13  -1  -6 2007.36 45.3330   4
 -13   1  -6 2102.79 44.4595   4
 -14  -1  -6 104.115 28.6478   4
 -14   1  -6 102.236 29.9316   4
 -15  -1  -6 387.331 32.9274   4
 -15   1  -6 446.396 35.1949   4
 -16  -1  -6 381.244 37.9748   4
 -16   1  -6 451.949 36.6040   4
 -17  -1  -6 55.3071 33.3071   4
 -17   1  -6 68.6540 32.9313   4
 -18  -1  -6 233.480 38.8659   4
 -18   1  -6 284.290 33.6517   4
 -19  -1  -6 849.954 42.7654   4
 -19   1  -6 1106.77 46.9141   4
 -20  -1  -6 60.3520 36.7530   4
 -20   1  -6 67.9871 34.1156   4
 -21  -1  -6 602.536 47.5229   4
 -21   1  -6 703.150 46.7609   4
 -22  -1  -6-0.20418 43.0313   4
 -22   1  -6 26.0349 36.2226   4
 -23  -1  -6 384.338 50.0912   4
 -23   1  -6 392.649 41.6623   4
 -24  -1  -6 31.9459 46.5077   4
 -24   1  -6 9.80954 41.7060   4
 -25  -1  -6 32.1268 46.3243   4
 -25   1  -6-28.2777 45.9995   4
 -26   1  -6-8.65389 47.8395   4
 -26  -2   6 521.327 57.1849   4
 -25  -2   6 737.722 56.7710   4
 -24  -2   6 572.998 49.6234   4
 -23  -2   6 384.121 42.3811   4
 -22  -2   6 50.6540 36.6343   4
 -21  -2   6 59.4056 34.4883   4
 -20  -2   6 287.142 36.4990   4
 -19  -2   6 74.5133 34.4422   4
 -18  -2   6 806.348 42.5693   4
 -17  -2   6 908.381 42.9688   4
 -16  -2   6 1440.24 43.6621   4
 -15  -2   6 1345.13 43.4100   4
 -14  -2   6 2565.36 50.6561   4
 -13  -2   6 2617.53 49.9321   4
 -12  -2   6 46.3274 25.6271   4
 -11  -2   6 2953.18 49.5534   4
 -10  -2   6 1787.54 41.6886   4
  -9  -2   6 394.788 29.9568   4
  -8  -2   6 550.185 30.7443   4
  -7   2   6 42.2991 19.9513   1
  -7  -2   6 44.4803 23.2050   4
  -6   2   6 460.451 24.9942   1
  -6  -2   6 543.772 26.2531   4
   5   2  -6 4099.76 39.7305   3
  -5  -2   6 3838.64 50.4522   4
  -4   2   6 1294.64 32.0361   1
  -4  -2   6 2073.08 41.3547   4
  -3  -2   6 3759.01 51.2905   4
  -2   2   6 3643.17 37.2479   4
  -2  -2   6 3783.71 51.2636   4
  -1   2   6 7844.76 53.3031   4
  -1  -2   6 8423.99 71.8276   4
   0  -2   6 4215.56 53.8393   4
   1  -2   6 5909.69 63.3695   4
   2  -2   6 815.696 31.8594   4
   3  -2   6 65.5975 23.9913   4
   4  -2   6 337.171 26.8248   4
  -5  -2  -6 4.28817 15.4936   4
   5  -2   6-9.25969 23.5542   4
  -6  -2  -6 88.3391 17.5752   4
   6   2   6 86.6459 28.6102   2
  -7  -2  -6 1522.30 31.5946   4
   7   2   6 1631.25 42.0761   2
  -8  -2  -6 389.993 23.5018   4
   8   2   6 374.694 33.3529   2
  -9  -2  -6 1369.89 33.9570   4
   9   2   6 1426.82 44.7899   2
 -10  -2  -6 4469.08 54.4467   4
  10   2   6 4516.87 68.2408   2
 -11  -2  -6 2205.27 43.4589   4
  11   2   6 2339.86 53.8746   2
 -12  -2  -6 349.167 30.1090   4
  12   2   6 360.854 35.8791   2
 -13  -2  -6 4438.24 61.5722   4
  13   2   6 4712.64 74.5094   2
 -14  -2  -6 1589.92 43.7231   4
  14   2   6 1782.50 55.9413   2
 -15  -2  -6 1084.45 41.3602   4
  15   2   6 1251.80 49.9447   2
  16   2   6 762.252 45.6962   2
 -16  -2  -6 682.100 40.6460   4
 -17  -2  -6-1.82415 33.0586   4
  17   2   6-9.00293 37.2205   2
 -18  -2  -6-25.9216 32.9796   4
  18   2   6 8.79107 40.5245   2
  19   2   6 540.413 53.4285   2
 -19  -2  -6 398.044 43.0719   4
 -20  -2  -6-6.34117 39.5268   4
  20   2   6 12.4559 43.7288   2
  21   2   6 714.886 57.1807   2
 -21  -2  -6 624.764 48.3978   4
 -21   2  -6 792.960 43.8333   4
  22   2   6 476.786 52.1718   2
 -22  -2  -6 470.528 48.5612   4
 -22   2  -6 579.265 46.4895   4
  23   2   6 780.169 62.5050   2
 -23  -2  -6 708.375 53.8263   4
 -23   2  -6 834.208 47.5768   4
 -24  -2  -6 345.963 51.6778   4
  24   2   6 367.310 56.8400   2
 -24   2  -6 338.248 43.3902   4
 -25   2  -6 419.399 42.0933   4
 -24  -3   6 585.185 55.7431   4
 -23  -3   6 403.096 48.1304   4
 -22  -3   6 620.837 51.3149   4
 -21  -3   6 882.108 55.0356   4
 -20  -3   6 526.292 50.3149   4
 -19  -3   6 979.169 52.4143   4
 -18  -3   6 211.384 42.6617   4
 -17  -3   6 226.470 40.6601   4
 -16  -3   6 24.2559 35.8298   4
 -15  -3   6 14.5985 34.2812   4
 -14  -3   6 15.2371 30.3162   4
 -13  -3   6 274.405 30.9440   4
 -12  -3   6 172.599 33.4393   4
 -11  -3   6 879.698 38.5554   4
 -10  -3   6 1844.60 46.0995   4
  -9  -3   6 2568.11 49.9864   4
  -8  -3   6 70.8207 29.8863   4
  -7  -3   6 2040.90 45.1488   4
  -6  -3   6 4200.12 58.5899   4
  -5  -3   6 3639.53 55.2555   4
   4   3  -6 2255.12 39.0629   3
  -4  -3   6 2102.04 44.7317   4
   3   3  -6 312.781 24.1502   3
  -3  -3   6 287.211 29.4886   4
   2   3  -6 247.636 23.7823   3
  -2  -3   6 223.558 27.6959   4
   1   3  -6 498.836 28.3379   3
  -1  -3   6 462.721 30.1596   4
   0   3  -6 615.858 32.1365   3
   0  -3   6 537.617 30.9762   4
  -1   3  -6 1867.58 42.8780   3
   1  -3   6 1690.21 41.1167   4
  -2   3  -6 739.647 36.0700   3
   2  -3   6 710.372 33.4426   4
   3  -3   6 440.078 30.8043   4
   4  -3   6 3000.93 53.4420   4
   5  -3   6 3736.74 57.9563   4
   6  -3   6 2722.77 52.1999   4
   7  -3   6 597.387 37.7433   4
   8  -3   6 1008.37 40.8814   4
   9  -3   6 3419.66 60.4433   4
  10   3   6 761.567 41.4315   2
  10  -3   6 701.718 39.3405   4
  11   3   6 31.1666 35.2874   2
  12   3   6 35.8176 36.9362   2
 -13  -3  -6 124.736 29.3210   4
  13   3   6 140.903 36.3462   2
 -14  -3  -6 132.339 29.0811   4
  14   3   6 161.269 41.8520   2
 -15  -3  -6 262.415 35.5790   4
  15   3   6 340.276 44.9749   2
 -16  -3  -6 187.804 34.3707   4
  16   3   6 304.549 44.6248   2
 -17  -3  -6 869.140 45.5446   4
  17   3   6 1035.71 53.4342   2
 -18  -3  -6 594.767 41.6053   4
  18   3   6 751.179 52.9660   2
 -19  -3  -6 1865.58 56.4328   4
  19   3   6 2512.83 73.7282   2
 -20  -3  -6 734.031 48.9293   4
  20   3   6 944.355 60.6739   2
 -21  -3  -6 407.345 47.9017   4
  21   3   6 528.275 52.6287   2
 -22  -3  -6 85.3653 45.8362   4
  22   3   6 56.0409 45.0640   2
  23   3   6 63.0002 39.8522   2
 -20  -4   6 62.3644 51.7446   4
 -19  -4   6-3.20616 49.5879   4
 -18  -4   6 21.2425 43.7682   4
 -17  -4   6-12.6121 38.6172   4
 -16  -4   6 684.874 47.8223   4
 -16   4   6 1032.87 70.6041   5
 -15  -4   6 44.1780 42.8967   4
 -15   4   6 36.2259 56.6429   5
 -14  -4   6 20.1644 41.0755   4
 -14   4   6 71.1549 56.5592   5
 -13  -4   6 6.53705 39.5352   4
 -13   4   6 117.342 55.5928   5
 -12  -4   6 41.0628 37.3610   4
 -12   4   6 38.8284 53.0890   5
 -11  -4   6 287.868 37.8680   4
 -11   4   6 341.037 54.1017   5
 -10  -4   6 20.2763 32.2355   4
 -10   4   6 83.2414 57.2907   5
  -9  -4   6 32.5006 30.0865   4
  -8  -4   6 71.5414 30.7804   4
  -7  -4   6 215.360 35.0524   4
  -6  -4   6 278.850 33.4876   4
  -5  -4   6 301.822 32.0512   4
  -4  -4   6 524.585 37.0984   4
  -3  -4   6 12.8911 29.4355   4
   3   4  -6-4.63207 27.0787   3
   2   4  -6 42.4100 26.2542   3
   1   4  -6 551.417 34.2284   3
   0   4  -6 2.46336 32.3343   3
  -1   4  -6 154.179 36.1034   3
  -2   4  -6 20.8783 30.1332   3
  -3   4  -6 244.715 39.3101   3
  -4   4  -6 175.538 37.4864   3
  -5   4  -6 268.364 37.0756   3
  -6   4  -6 213.962 36.9887   3
  -7   4  -6 489.854 42.4023   3
  -8   4  -6 69.4772 39.0886   3
   8   4   6 56.8885 50.9476   5
   9   4   6-4.22626 43.1101   5
  -9   4  -6 17.0955 46.8079   3
 -10   4  -6 605.105 54.6826   3
  10   4   6 668.625 53.1587   5
 -11   4  -6 569.691 49.0972   3
 -12   4  -6 6.10783 51.8470   3
 -13   4  -6 104.071 47.9300   3
 -14   4  -6 56.4316 47.3017   3
 -15   4  -6-38.9615 56.1428   3
 -16   4  -6-57.4856 56.4543   3
 -17   4  -6 97.4408 54.5925   3
 -16   5   6 33.8520 69.1607   5
 -15   5   6 342.490 73.0470   5
 -14   5   6 26.5941 57.4789   5
 -13   5   6-26.7359 56.8569   5
 -12   5   6 128.595 69.4986   5
 -11   5   6 119.528 71.0592   5
 -10   5   6 629.883 71.1985   5
  -9   5   6 1181.46 89.3412   5
  -8   5   6 1298.34 81.1817   5
  -7   5   6 477.516 77.2137   5
  -6   5   6 359.150 75.7318   5
  -5   5   6 1433.89 82.3527   5
  -4   5   6 262.050 64.4562   5
  -3   5   6 271.510 70.4582   5
  -2   5   6-82.6157 64.4576   5
   2   5  -6 12.3879 33.2229   3
  -1   5   6 7.29697 64.6593   5
   1   5  -6-12.0494 35.5721   3
   0   5   6-78.8135 64.6967   5
   0   5  -6-3.43489 41.9395   3
   1   5   6-3.36009 63.1819   5
  -1   5  -6 130.012 37.6038   3
  -2   5  -6 825.887 52.4612   3
   2   5   6 763.921 68.7784   5
  -3   5  -6 2112.19 63.8987   3
   3   5   6 2231.38 97.8469   5
  -4   5  -6 650.481 47.4615   3
   4   5   6 701.119 75.2117   5
  -5   5  -6 1242.69 57.4414   3
   5   5   6 1311.94 74.7758   5
  -6   5  -6 674.543 54.2510   3
   6   5   6 793.687 75.6121   5
   7   5   6 151.643 54.2538   5
  -7   5  -6 198.359 47.3760   3
   8   5   6 280.472 63.2477   5
  -8   5  -6 151.202 44.0077   3
  -9   5  -6 536.718 57.8259   3
   9   5   6 557.406 68.4221   5
 -10   5  -6 147.653 58.0566   3
 -29   0   7-15.3081 44.0016   4
 -28   0   7-64.4788 43.5763   4
 -27   0   7 10.1340 47.0904   4
 -26   0   7-28.3979 43.4599   4
 -25   0   7 64.0485 40.2979   4
 -24   0   7 3.87514 40.2502   4
 -22   0   7-43.3358 35.8861   4
 -21   0   7-8.70526 30.3648   4
 -20   0   7-25.6141 31.7880   4
 -19   0   7-7.95155 26.9395   4
 -18   0   7-29.2970 29.3398   4
 -17   0   7-16.6577 25.5262   4
 -16   0   7-11.8471 23.3471   4
 -15   0   7 3.94097 22.9033   4
 -14   0   7-5.23023 22.7133   4
 -13   0   7-20.4754 21.0480   4
 -12   0   7-6.62444 22.9364   4
 -11   0   7-2.39077 20.0863   4
 -10   0   7-1.24177 21.7352   4
  -9   0   7-5.23573 18.0915   4
  -8   0   7-6.74719 17.8457   4
  -7   0   7 1.17346 18.4549   4
  -6   0   7 2.75805 19.4035   4
  -5   0   7 0.45283 18.8669   4
  -4   0   7-1.76506 18.7399   4
  -3   0   7-13.1002 19.7153   4
  -2   0   7-4.06810 19.8182   4
  -1   0   7 7.78539 21.3805   4
   0   0   7 14.6654 19.5621   4
   1   0   7-1.56448 20.8216   4
   2   0   7 3.11464 20.4327   2
   3   0   7-4.45921 18.3094   2
   3   0   7 6.52945 12.6623   0
   4   0   7-6.87257 19.6047   2
   4   0   7 1.69200 12.9250   0
   5   0   7-9.33372 20.5575   2
   5   0   7 10.0761 12.5374   0
   6   0   7 6.21047 12.7939   0
   6   0   7-12.8266 22.9648   2
   7   0   7-1.15915 24.3622   2
   8   0   7 7.14344 26.3320   2
   9   0   7 14.4077 28.1966   2
  10   0   7-1.24894 29.3688   2
 -11   0  -7 6.30488 27.5013   4
  11   0   7-1.17344 28.8673   2
 -12   0  -7 30.2378 28.7579   4
 -13   0  -7 16.5769 26.3124   4
 -14   0  -7 8.15549 29.2852   4
 -15   0  -7 18.2077 29.4316   4
 -16   0  -7 5.65831 29.4597   4
 -17   0  -7 11.4998 35.0382   4
 -18   0  -7 5.31617 36.5287   4
 -19   0  -7 26.2512 34.5855   4
 -20   0  -7 14.9314 39.7409   4
 -21   0  -7-17.8081 41.0297   4
 -22   0  -7-25.2825 35.8789   4
 -23   0  -7 1.25057 39.0112   4
 -24   0  -7-44.0871 44.9872   4
 -27  -1   7 21.6325 43.5053   4
 -26  -1   7 37.7662 44.6600   4
 -25  -1   7 105.905 43.2156   4
 -24  -1   7 70.9860 42.1826   4
 -23  -1   7 479.370 44.8165   4
 -22  -1   7 359.603 38.4538   4
 -21  -1   7 923.959 43.1111   4
 -20  -1   7 1430.62 47.9003   4
 -19  -1   7 1512.18 47.9723   4
 -18  -1   7 2689.86 53.7592   4
 -17  -1   7 1688.81 47.2642   4
 -16   1   7 1921.05 41.0298   4
 -16  -1   7 1762.91 43.5954   4
 -15  -1   7 47.8863 28.7211   4
 -15   1   7 53.7943 22.7673   4
 -14  -1   7 1938.05 44.5804   4
 -14   1   7 2040.36 38.7941   4
 -13  -1   7 358.043 29.2440   4
 -13   1   7 387.914 24.8700   4
 -12  -1   7 314.040 28.2281   4
 -12   1   7 269.350 21.8530   4
 -11  -1   7 327.481 28.3570   4
 -11   1   7 308.513 22.4805   4
 -10  -1   7 2093.32 42.8471   4
 -10   1   7 2138.89 35.5183   4
  -9   1   7 512.822 23.2201   4
  -9  -1   7 544.982 29.7476   4
  -8   1   7 6834.38 55.4046   4
  -8  -1   7 6550.27 62.7311   4
  -7   1   7 5051.08 48.9086   4
  -7  -1   7 4995.41 56.3166   4
  -6   1   7 4802.52 49.3016   4
  -6  -1   7 5099.03 57.8770   4
  -5   1   7 8892.67 63.5623   4
  -5  -1   7 9158.66 75.3695   4
  -4   1   7 6607.10 56.1041   4
  -4  -1   7 6643.37 64.5813   4
  -3   1   7 3271.88 41.7933   4
  -3  -1   7 3314.00 48.1813   4
  -2   1   7 515.641 23.3978   4
  -2  -1   7 583.664 30.1763   4
  -1   1   7 604.021 24.4155   4
  -1  -1   7 591.966 28.7702   4
   0  -1   7 12.9673 24.2911   4
   0   1   7 6.18459 18.4715   4
   1  -1   7 187.009 27.5232   4
   1  -1   7 178.643 17.8867   2
   2  -1   7 1058.16 26.7479   2
   2  -1   7 1117.42 36.1120   4
   3  -1   7 2904.41 39.4853   2
   3  -1   7 3049.71 50.2706   4
   4  -1   7 2654.07 39.5020   2
   4   1   7 2756.16 48.0628   2
   5  -1   7 3199.06 45.5559   2
   5   1   7 3396.04 52.9956   2
   6  -1   7 1437.61 34.6877   2
   6   1   7 1419.08 39.6600   2
   7  -1   7 8407.49 72.3646   2
   7   1   7 8948.19 82.9862   2
   8   1   7 1456.64 44.1634   2
  -9  -1  -7 3474.59 49.3613   4
   9   1   7 3674.59 61.1338   2
  10   1   7 8113.11 86.1438   2
 -10  -1  -7 7442.39 71.0482   4
  11   1   7 3651.53 63.6849   2
 -11  -1  -7 3379.83 51.9794   4
  12   1   7 743.092 44.2028   2
 -12  -1  -7 726.683 36.3866   4
  13   1   7 296.092 37.2250   2
 -13  -1  -7 329.406 34.3945   4
 -14  -1  -7 16.4877 31.4862   4
  14   1   7 19.9422 32.5098   2
 -15  -1  -7 219.347 36.5678   4
  15   1   7 169.404 37.8641   2
  16   1   7 814.643 46.3621   2
 -16  -1  -7 880.138 43.1754   4
  17   1   7 2321.04 63.3154   2
 -17  -1  -7 2073.77 53.5521   4
 -17   1  -7 2384.88 55.5853   4
 -18  -1  -7 903.517 47.7924   4
 -18   1  -7 1012.76 47.4518   4
 -19  -1  -7 1718.85 53.9522   4
 -19   1  -7 1949.16 56.6802   4
 -20  -1  -7 1066.72 49.3735   4
 -20   1  -7 1179.36 49.6063   4
 -21  -1  -7 1128.72 55.4599   4
 -21   1  -7 1241.61 53.9215   4
 -22  -1  -7 1097.76 56.6195   4
 -22   1  -7 1171.12 55.4362   4
 -23  -1  -7 58.9782 45.6290   4
 -23   1  -7 78.7035 38.9685   4
 -24  -1  -7 250.077 48.7493   4
 -24   1  -7 243.388 45.6928   4
 -25  -2   7 161.635 51.5224   4
 -24  -2   7 120.727 45.1126   4
 -23  -2   7 32.6539 39.8572   4
 -22  -2   7 443.614 42.7835   4
 -21  -2   7-1.10743 36.2782   4
 -20  -2   7 87.5265 36.2771   4
 -19  -2   7 74.9275 36.4076   4
 -18  -2   7 135.086 38.5358   4
 -17  -2   7 232.656 34.9433   4
 -16  -2   7 559.008 35.6248   4
 -15  -2   7 1131.99 43.7968   4
 -14  -2   7 308.815 31.2440   4
 -13  -2   7 9.99088 31.0229   4
 -12  -2   7 2371.36 48.4490   4
 -11  -2   7 101.662 29.8890   4
 -10  -2   7 2895.89 53.1844   4
  -9  -2   7 2881.97 51.7190   4
  -8  -2   7 740.544 34.8074   4
  -7  -2   7 36.2856 22.7881   4
  -6  -2   7 507.745 29.0980   4
  -5  -2   7 83.4878 24.8938   4
  -4  -2   7 1202.63 36.8330   4
  -3  -2   7 36.0931 25.4785   4
  -2  -2   7 1942.82 43.2306   4
  -1  -2   7 1156.44 37.3490   4
   0  -2   7 777.850 34.5903   4
   1  -2   7 2771.77 50.4142   4
   2  -2   7 1730.91 42.2232   4
   3  -2   7 1896.25 45.2313   4
   4  -2   7 394.474 34.8102   4
   5  -2   7 916.802 37.4493   4
   6   2   7 49.0302 31.5572   2
   6  -2   7 11.5571 31.2428   4
  -7  -2  -7 865.876 28.5369   4
   7   2   7 966.825 42.1916   2
  -8  -2  -7 117.645 22.0863   4
   8   2   7 120.010 33.7100   2
  -9  -2  -7 608.979 28.9019   4
   9   2   7 776.028 42.4599   2
 -10  -2  -7 849.046 33.5996   4
  10   2   7 939.816 45.8806   2
 -11  -2  -7 632.926 31.6106   4
  11   2   7 663.784 40.7431   2
  12   2   7 203.823 40.4222   2
 -12  -2  -7 206.764 29.4902   4
 -13  -2  -7 2399.45 50.9657   4
  13   2   7 2487.98 60.0069   2
 -14  -2  -7 1803.77 47.7898   4
  14   2   7 1983.96 61.3712   2
 -15  -2  -7 2263.54 51.8259   4
  15   2   7 2594.16 69.0215   2
 -16  -2  -7 297.297 37.6379   4
  16   2   7 339.563 48.4894   2
 -17  -2  -7 203.988 38.4032   4
  17   2   7 202.429 50.2536   2
 -18  -2  -7 448.927 41.9417   4
  18   2   7 546.435 55.2772   2
 -19  -2  -7 4.15193 36.6510   4
  19   2   7 4.74412 42.4096   2
 -20  -2  -7 170.662 45.0653   4
  20   2   7 201.213 51.8162   2
 -21  -2  -7 45.7188 43.8902   4
  21   2   7 60.7957 52.0838   2
 -22  -2  -7 42.6140 43.6029   4
  22   2   7-19.8731 51.7436   2
 -23  -2  -7 234.885 45.4806   4
  23   2   7 291.727 54.9673   2
 -22  -3   7-18.7239 45.1585   4
 -21  -3   7 222.247 49.9663   4
 -20  -3   7 83.1025 46.0015   4
 -19  -3   7 312.814 47.2622   4
 -18  -3   7 150.357 44.6256   4
 -17  -3   7 643.542 47.9785   4
 -16  -3   7 210.880 40.8875   4
 -15  -3   7 244.857 38.0495   4
 -14  -3   7 233.578 33.4011   4
 -13  -3   7 407.488 34.9792   4
 -12  -3   7 88.9433 34.9989   4
 -11  -3   7 35.2658 30.6878   4
 -10  -3   7 199.164 32.5973   4
  -9  -3   7 2362.49 52.8367   4
  -8  -3   7 385.885 33.6403   4
  -7  -3   7 1095.09 42.3007   4
  -6  -3   7 152.055 32.8163   4
  -5  -3   7 775.903 33.8964   4
  -4  -3   7 756.974 38.1761   4
   3   3  -7 438.638 27.9714   3
  -3  -3   7 367.863 31.8615   4
   2   3  -7 601.567 30.3859   3
  -2  -3   7 623.633 36.0184   4
  -1  -3   7 46.5858 31.1004   4
   1   3  -7 25.9990 24.6947   3
   0  -3   7 19.3908 27.8050   4
   0   3  -7-3.45519 25.3495   3
  -1   3  -7 17.8480 29.1201   3
   1  -3   7-5.64963 29.5483   4
   2  -3   7 10.5774 30.4038   4
   3  -3   7 975.302 39.7499   4
   4  -3   7 342.297 36.6570   4
   5  -3   7 916.977 40.5852   4
   6  -3   7 1442.34 45.1416   4
   7  -3   7 1547.58 48.9543   4
   8  -3   7 2620.24 60.4353   4
   9  -3   7 48.5231 37.7460   4
  10  -3   7 911.883 47.0344   4
  11   3   7 32.6462 40.8814   2
  11  -3   7-0.68208 35.7665   4
  12   3   7 7.30474 36.1656   2
  13   3   7 66.5517 42.8646   2
  14   3   7 346.236 43.5769   2
  15   3   7 50.0261 40.9917   2
  16   3   7 656.718 53.2586   2
 -17  -3  -7 13.0121 33.8090   4
  17   3   7 16.6650 45.4822   2
 -18  -3  -7 1045.80 51.2207   4
  18   3   7 1344.61 61.6738   2
 -19  -3  -7 248.785 40.2165   4
  19   3   7 393.094 50.7729   2
  20   3   7 351.611 55.4530   2
 -20  -3  -7 285.837 41.3864   4
  21   3   7 48.2240 52.5728   2
 -21  -3  -7-19.1938 42.8054   4
 -19  -4   7-35.3202 47.7968   4
 -18  -4   7 116.288 42.6320   4
 -17  -4   7 75.9407 39.1069   4
 -16  -4   7 300.891 43.6670   4
 -16   4   7 374.838 62.3341   5
 -15  -4   7 409.427 47.9571   4
 -15   4   7 403.038 62.7052   5
 -14  -4   7 837.435 51.4879   4
 -14   4   7 1051.23 74.4070   5
 -13  -4   7 2249.67 62.4434   4
 -12  -4   7 916.966 50.5014   4
 -11  -4   7 910.339 49.1053   4
 -10  -4   7 504.220 42.1511   4
  -9  -4   7 651.776 40.0501   4
  -8  -4   7 701.263 40.5215   4
  -7  -4   7 52.9437 33.8703   4
  -6  -4   7 60.0920 35.0291   4
  -5  -4   7 452.086 38.7210   4
  -4  -4   7 312.631 35.2135   4
  -3  -4   7 411.969 37.5685   4
  -2  -4   7 353.493 34.9314   4
   1   4  -7 1281.86 46.5018   3
  -1  -4   7 1201.61 43.9978   4
   0   4  -7 1302.83 46.5879   3
  -1   4  -7 1124.64 44.0210   3
  -2   4  -7 1734.01 55.3380   3
  -3   4  -7 1017.05 48.4533   3
  -4   4  -7 507.386 40.8437   3
  -5   4  -7 516.167 43.1531   3
  -6   4  -7 1518.31 55.8900   3
  -7   4  -7 2.42979 39.2885   3
  -8   4  -7 81.1973 45.9061   3
  -9   4  -7-6.28212 50.2353   3
 -10   4  -7 915.689 55.8593   3
 -11   4  -7 762.261 62.4935   3
 -12   4  -7 783.837 55.5629   3
 -13   4  -7 353.333 60.8284   3
 -14   4  -7 795.629 65.7104   3
 -15   4  -7 520.923 55.9532   3
 -12   5   7-36.1971 76.2059   5
 -11   5   7-77.0594 72.6344   5
 -10   5   7-5.75309 66.1134   5
  -9   5   7 83.1169 76.9697   5
  -8   5   7 67.8963 67.4614   5
  -7   5   7 31.1651 67.4754   5
  -6   5   7 46.9046 71.8441   5
  -5   5   7 36.0474 65.5792   5
  -4   5   7-36.8327 54.1435   5
  -3   5   7-11.1567 57.1432   5
  -2   5   7-38.2609 60.5962   5
  -1   5   7-44.1046 59.6918   5
   0   5   7-25.7241 56.7140   5
   0   5  -7 91.0973 42.8677   3
   1   5   7-1.60626 51.4226   5
  -1   5  -7 83.2390 40.6842   3
   2   5   7-31.3752 60.0821   5
  -2   5  -7 71.8389 47.1416   3
   3   5   7 24.4446 66.2739   5
  -3   5  -7 2.15804 43.6744   3
   4   5   7 91.2666 62.4165   5
  -4   5  -7 90.1724 41.1179   3
   5   5   7 117.120 62.6387   5
  -5   5  -7 81.8302 42.5092   3
   6   5   7 148.972 68.4599   5
  -6   5  -7 105.256 45.2882   3
   7   5   7 15.2454 61.1023   5
  -7   5  -7 8.55854 44.5611   3
   8   5   7-17.4340 63.6282   5
  -8   5  -7 34.7916 52.6591   3
 -27   0   8 98.8139 34.3221   4
 -26   0   8 333.218 37.1716   4
 -25   0   8 579.305 48.8523   4
 -24   0   8 900.401 51.4648   4
 -23   0   8 755.948 47.3750   4
 -22   0   8 854.302 42.9676   4
 -21   0   8 690.744 40.3839   4
 -20   0   8 686.389 39.9937   4
 -19   0   8 974.767 38.4282   4
 -18   0   8 53.2820 30.6363   4
 -17   0   8 1086.64 38.8537   4
 -16   0   8 6.98068 25.1380   4
 -15   0   8 2426.17 46.5944   4
 -14   0   8 2681.14 46.8285   4
 -13   0   8 2952.97 48.6943   4
 -12   0   8 1359.52 36.5204   4
 -11   0   8 5176.84 59.6918   4
 -10   0   8 4220.84 53.7119   4
  -9   0   8 4254.65 52.0408   4
  -8   0   8 1589.18 37.8185   4
  -7   0   8 2055.95 40.1205   4
  -6   0   8 25.1886 24.2772   4
  -5   0   8 801.223 29.7570   4
  -4   0   8 9.31890 23.0983   4
  -3   0   8 460.312 27.4845   4
  -2   0   8 58.3120 24.2779   4
  -1   0   8 2434.94 43.2863   4
   0   0   8 992.121 34.3212   4
   1   0   8 9889.22 81.8352   4
   2   0   8 1579.98 28.6683   0
   2   0   8 1613.62 41.0605   4
   3   0   8 2230.49 43.8398   2
   3   0   8 2066.52 30.5409   0
   4   0   8 8075.96 74.4026   2
   5   0   8 9325.66 81.5895   2
   6   0   8 4786.02 62.9595   2
   7   0   8 4926.85 64.5248   2
   8   0   8 46.3143 27.9854   2
   9   0   8 3905.20 62.5918   2
  10   0   8 102.752 34.2028   2
  11   0   8 2083.13 52.0898   2
  12   0   8 219.796 38.3777   2
  13   0   8 2876.74 62.4490   2
  14   0   8 1121.38 47.3367   2
 -15   0  -8 945.688 45.4751   4
 -16   0  -8 4007.62 69.9162   4
 -17   0  -8 739.758 42.1865   4
 -18   0  -8 1538.10 53.6312   4
 -19   0  -8 179.207 42.8885   4
 -20   0  -8 600.532 45.2563   4
 -21   0  -8 340.164 47.1898   4
 -22   0  -8 59.1180 47.4432   4
 -26  -1   8-56.5279 48.9886   4
 -25  -1   8-50.5333 46.5500   4
 -24  -1   8-16.5659 42.5128   4
 -23  -1   8-19.4856 40.3806   4
 -22  -1   8 89.9185 38.3137   4
 -21  -1   8 40.8457 31.5673   4
 -20  -1   8 43.7592 33.7399   4
 -19  -1   8-21.8915 35.3748   4
 -18  -1   8 208.037 32.7637   4
 -17  -1   8 50.5696 32.0860   4
 -16  -1   8 12.7219 29.3572   4
 -15  -1   8 1537.66 45.0301   4
 -14  -1   8 51.9619 27.0066   4
 -14   1   8 66.2093 23.4576   4
 -13  -1   8 1021.43 37.1277   4
 -13   1   8 1018.80 32.3238   4
 -12  -1   8 175.936 29.9203   4
 -12   1   8 171.852 22.5773   4
 -11  -1   8 370.264 32.3520   4
 -11   1   8 366.888 24.9001   4
 -10   1   8 1394.26 33.4651   4
 -10  -1   8 1376.33 41.1162   4
  -9   1   8 27.2367 18.9531   4
  -9  -1   8 20.9005 25.4294   4
  -8   1   8 0.87852 19.6450   4
  -8  -1   8-0.11690 26.4570   4
  -7   1   8 389.600 24.4189   4
  -7  -1   8 384.837 30.5236   4
  -6   1   8 14.7791 20.9519   4
  -6  -1   8 16.5045 26.4068   4
  -5   1   8 952.274 29.7004   4
  -5  -1   8 1003.11 35.3886   4
  -4   1   8 32.8966 21.8585   4
  -4  -1   8 40.1336 24.0390   4
  -3   1   8 1283.34 32.9807   4
  -3  -1   8 1222.15 37.2381   4
  -2   1   8 116.710 20.9911   4
  -2  -1   8 98.2617 27.5642   4
  -1   1   8 676.770 28.2715   4
  -1  -1   8 734.333 34.2050   4
   0   1   8-26.3894 22.3002   4
   0  -1   8 2.47563 25.7083   4
   1  -1   8 187.235 28.2229   4
   2  -1   8 1222.59 31.0020   2
   2  -1   8 1229.03 40.6286   4
   3  -1   8 23.6527 20.0683   2
   3  -1   8 20.6440 29.1738   4
   4  -1   8 213.722 24.6151   2
   4  -1   8 206.977 29.6946   4
   5  -1   8 1876.94 39.4886   2
   5   1   8 1863.63 47.3933   2
   6   1   8 19.3718 28.7435   2
   6  -1   8 16.5610 22.4864   2
   7   1   8-3.64083 28.2272   2
   7  -1   8 18.7346 26.1276   2
   8  -1   8 396.926 31.1403   2
   8   1   8 424.127 35.4962   2
   9  -1   8 2921.78 53.4090   2
   9   1   8 3070.76 60.4036   2
  10   1   8 238.320 38.7355   2
  10  -1   8 245.760 32.6864   2
  11   1   8 116.394 32.7669   2
 -12  -1  -8 688.892 37.4140   4
  12   1   8 732.909 46.3297   2
  13   1   8 268.474 40.9463   2
 -13  -1  -8 312.496 35.9035   4
 -14  -1  -8 209.714 36.2236   4
  14   1   8 180.343 38.8338   2
 -15  -1  -8 78.5773 36.2364   4
  15   1   8 46.5222 38.0760   2
 -16  -1  -8 105.790 35.8004   4
  16   1   8 54.2787 39.1176   2
 -17  -1  -8 22.2451 32.2542   4
  17   1   8-21.2259 38.8003   2
 -18  -1  -8 29.2186 40.0130   4
  18   1   8 2.64420 47.8898   2
 -19  -1  -8 17.0933 35.3887   4
  19   1   8 31.9746 50.0840   2
 -20  -1  -8 199.799 45.8658   4
  20   1   8 182.241 48.3897   2
 -21  -1  -8 43.7040 42.5692   4
  21   1   8-20.5828 53.4746   2
 -22  -1  -8 66.3169 39.4688   4
  22   1   8-2.58394 53.3972   2
 -24  -2   8 555.629 51.1796   4
 -23  -2   8 465.329 50.6007   4
 -22  -2   8 614.008 48.3929   4
 -21  -2   8 590.977 46.0747   4
 -20  -2   8 487.965 41.1074   4
 -19  -2   8 25.4831 32.5650   4
 -18  -2   8 13.2382 34.0387   4
 -17  -2   8-1.94683 34.8982   4
 -16  -2   8-0.67810 34.2615   4
 -15  -2   8 903.248 39.8217   4
 -14  -2   8 533.572 39.7863   4
 -13  -2   8 827.657 37.9140   4
 -12  -2   8 2113.15 51.9924   4
 -11  -2   8 586.387 35.2405   4
 -10  -2   8 1927.97 49.4191   4
  -9  -2   8 439.306 35.6590   4
  -8  -2   8 2151.09 46.9528   4
  -7  -2   8 1010.55 40.2863   4
  -6  -2   8 626.046 36.9394   4
  -5  -2   8 121.500 28.4148   4
  -4  -2   8 24.6273 27.1124   4
  -3  -2   8 59.0672 30.8885   4
  -2  -2   8 375.823 35.5578   4
  -1  -2   8 507.350 34.7549   4
   0  -2   8 4724.86 66.0058   4
   1  -2   8 862.717 41.6425   4
   2  -2   8 2823.06 54.3454   4
   3  -2   8 2656.85 55.8371   4
   4  -2   8 2711.75 56.2606   4
   5  -2   8 1074.36 44.3188   4
   6  -2   8 242.343 39.0514   4
   7  -2   8 1702.11 53.8962   4
   7   2   8 1674.92 50.1591   2
   8   2   8 12.5379 32.6436   2
   9   2   8 4.94244 32.5950   2
  10   2   8 238.202 40.9211   2
 -10  -2  -8 203.505 27.5765   4
 -11  -2  -8 386.235 32.4596   4
  11   2   8 350.356 41.5818   2
 -12  -2  -8 604.380 36.3248   4
  12   2   8 685.737 50.0156   2
 -13  -2  -8 1118.22 41.6337   4
  13   2   8 1224.27 52.0216   2
 -14  -2  -8 1148.75 43.4551   4
  14   2   8 1338.27 56.3524   2
 -15  -2  -8 1062.16 45.7738   4
  15   2   8 1193.45 58.2223   2
 -16  -2  -8 984.808 47.0893   4
  16   2   8 1084.28 59.3617   2
 -17  -2  -8 747.426 43.1540   4
  17   2   8 780.093 54.8580   2
 -18  -2  -8 309.031 42.6657   4
  18   2   8 291.515 47.1322   2
 -19  -2  -8 448.859 44.1042   4
  19   2   8 461.494 57.0883   2
 -20  -2  -8 11.0526 43.3721   4
  20   2   8 52.8263 56.2222   2
 -21  -2  -8 0.88035 40.9690   4
  21   2   8-0.19959 48.4421   2
 -21  -3   8 88.6039 42.7091   4
 -20  -3   8 505.764 44.0429   4
 -19  -3   8 387.805 42.4538   4
 -18  -3   8 725.983 46.4313   4
 -17  -3   8 619.223 43.9856   4
 -16  -3   8 895.486 44.9478   4
 -15  -3   8 326.287 39.7640   4
 -14  -3   8 330.276 41.4198   4
 -13  -3   8 619.193 43.7607   4
 -12  -3   8 292.448 36.1506   4
 -11  -3   8 23.8187 30.4171   4
 -10  -3   8 536.550 40.3964   4
  -9  -3   8 165.946 35.9125   4
  -8  -3   8 308.786 34.6547   4
  -7  -3   8 283.235 38.7170   4
  -6  -3   8 778.398 37.9350   4
  -5  -3   8 745.348 39.9783   4
  -4  -3   8 1225.03 44.8709   4
  -3  -3   8 1656.49 48.2470   4
  -2  -3   8 2390.99 56.6682   4
   1   3  -8 2078.10 48.3217   3
  -1  -3   8 1926.38 51.2731   4
   0  -3   8 128.928 36.3325   4
   1  -3   8 97.1449 33.0088   4
   2  -3   8 543.757 39.6866   4
   3  -3   8 54.9723 35.8844   4
   4  -3   8 423.935 39.7294   4
   5  -3   8 780.413 42.7522   4
   6  -3   8 225.635 36.9223   4
   7  -3   8 431.117 40.7392   4
   8  -3   8 1813.15 57.0671   4
   9  -3   8 1896.69 60.4952   4
  10  -3   8 1075.40 54.4350   4
  11  -3   8 639.076 47.7651   4
  12   3   8 1082.00 54.3919   2
  12  -3   8 1046.32 57.3990   4
  13   3   8 516.335 49.6987   2
  14   3   8 247.849 50.4211   2
  15   3   8 41.3562 49.9466   2
  16   3   8 77.5159 50.6044   2
  17   3   8 27.6771 52.8750   2
  18   3   8 142.075 56.5797   2
  19   3   8 303.768 57.6776   2
 -17  -4   8 28.8158 47.0004   4
 -16  -4   8 22.9602 46.0114   4
 -15  -4   8 1.37718 40.5059   4
 -14  -4   8-9.31131 36.3480   4
 -13  -4   8 19.9762 37.4075   4
 -12  -4   8 66.9927 36.8669   4
 -11  -4   8 290.385 39.7028   4
 -10  -4   8 84.1214 36.5504   4
  -9  -4   8 35.6531 34.6351   4
  -8  -4   8 440.757 41.4602   4
  -7  -4   8 12.0217 37.7042   4
  -6  -4   8 24.6331 37.9807   4
  -5  -4   8 52.6392 39.4641   4
  -4  -4   8 17.4658 36.8571   4
  -3  -4   8-2.26723 32.8687   4
  -2  -4   8-35.3411 32.5069   4
  -1  -4   8 59.5020 33.9176   4
   0   4  -8 703.320 42.3793   3
   0  -4   8 640.927 42.6831   4
   1  -4   8 5.74005 37.2172   4
  -1   4  -8-27.9690 35.8053   3
  -2   4  -8 465.727 43.6613   3
  -3   4  -8 176.936 44.7914   3
  -4   4  -8 186.540 46.1773   3
  -5   4  -8 7.86151 44.7310   3
  -6   4  -8 373.791 51.7687   3
  -7   4  -8 16.1638 50.3056   3
  -8   4  -8 53.0634 50.5828   3
  -9   4  -8-5.66673 45.7863   3
 -10   4  -8 196.683 59.6103   3
 -11   4  -8 1.31471 47.8004   3
 -12   4  -8 38.9166 58.8129   3
 -13   4  -8 349.653 63.4055   3
  -2   5   8 331.352 75.0365   5
  -1   5   8 79.8659 72.5034   5
   0   5   8 419.143 78.4121   5
   1   5   8 251.569 75.8632   5
   2   5   8 66.4049 67.1103   5
  -2   5  -8-20.4890 43.4633   3
   3   5   8 83.4170 57.0026   5
  -3   5  -8 96.9778 51.6226   3
   4   5   8 443.952 76.4293   5
  -4   5  -8 376.031 57.7439   3
   5   5   8 401.774 73.7566   5
  -5   5  -8 358.689 57.5147   3
   6   5   8 159.079 64.5104   5
   7   5   8 255.633 71.8263   5
   8   5   8 609.166 78.1779   5
 -25   0   9-3.60045 34.5319   4
 -24   0   9-11.7023 33.2154   4
 -23   0   9-37.4758 37.5838   4
 -22   0   9-18.7706 37.8010   4
 -21   0   9-4.14015 32.9472   4
 -20   0   9-15.2028 33.1515   4
 -19   0   9-15.1714 32.8415   4
 -18   0   9-12.9241 30.2974   4
 -17   0   9-6.64063 27.0484   4
 -16   0   9-2.46401 30.4855   4
 -15   0   9 8.73384 27.9775   4
 -14   0   9-5.46499 26.0175   4
 -13   0   9-5.23047 24.8309   4
 -12   0   9-1.28697 25.3391   4
 -11   0   9-15.8643 24.7770   4
 -10   0   9-7.77428 23.6602   4
  -9   0   9-6.61316 25.9167   4
  -8   0   9-10.1238 27.3072   4
  -7   0   9-5.20376 26.6620   4
  -6   0   9-1.03497 24.8754   4
  -5   0   9-6.87595 23.4468   4
  -4   0   9 0.16299 24.6520   4
  -3   0   9-4.38085 26.4400   4
  -2   0   9-0.12816 27.2946   4
  -1   0   9 3.67809 26.3604   4
   0   0   9-0.61567 25.7383   4
   1   0   9 16.9094 26.1758   4
   2   0   9-2.30955 29.8168   4
   3   0   9-10.3106 27.4326   4
   4   0   9 8.56233 25.2734   2
   5   0   9 12.9542 29.2768   2
   6   0   9-3.07044 30.0562   2
   7   0   9 2.01041 30.3816   2
   8   0   9 14.9531 31.5309   2
   9   0   9-15.8993 33.8049   2
  10   0   9 23.0216 33.4878   2
  11   0   9-8.54702 36.3024   2
  12   0   9 3.58713 35.7283   2
  13   0   9-5.10263 40.1787   2
  14   0   9 5.89209 41.9286   2
  15   0   9-49.3954 44.5155   2
  16   0   9-22.1855 46.2173   2
  17   0   9-32.6748 44.8039   2
  18   0   9-28.8734 43.4884   2
  19   0   9-34.8604 52.4835   2
  20   0   9-13.8441 45.4198   2
  21   0   9 16.3881 57.1422   2
 -25  -1   9 229.364 46.4076   4
 -24  -1   9 85.1101 39.5347   4
 -23  -1   9 132.124 36.5869   4
 -22  -1   9 24.3967 33.2085   4
 -21  -1   9 40.9401 36.4593   4
 -20  -1   9 44.8370 38.3490   4
 -19  -1   9 608.430 41.4787   4
 -18  -1   9 2618.79 56.4265   4
 -17  -1   9 954.242 43.8502   4
 -16  -1   9 319.460 32.8887   4
 -15  -1   9 1556.82 47.0671   4
 -14  -1   9 584.956 36.4607   4
 -13  -1   9 1541.13 45.4358   4
 -12  -1   9 925.585 41.1975   4
 -12   1   9 858.445 33.1901   4
 -11  -1   9 1022.11 39.7498   4
 -11   1   9 1034.32 34.0095   4
 -10   1   9 694.583 30.0008   4
 -10  -1   9 638.480 33.5940   4
  -9   1   9 21.3888 22.2681   4
  -9  -1   9 22.2702 28.3516   4
  -8   1   9 21.6606 22.9801   4
  -8  -1   9-12.9974 30.1688   4
  -7   1   9 379.952 27.2882   4
  -7  -1   9 367.734 33.2789   4
  -6   1   9 374.232 28.7795   4
  -6  -1   9 348.153 32.2074   4
  -5   1   9 1657.26 38.5959   4
  -5  -1   9 1774.16 44.3605   4
  -4   1   9 2946.48 48.6422   4
  -4  -1   9 2956.04 53.9188   4
  -3   1   9 3030.95 49.4639   4
  -3  -1   9 3098.61 56.2251   4
  -2   1   9 3227.57 50.8374   4
  -2  -1   9 3378.89 59.5772   4
  -1   1   9 2286.36 45.3883   4
  -1  -1   9 2272.32 51.9633   4
   0   1   9 4185.89 57.7085   4
   0  -1   9 4156.28 63.8096   4
   1   1   9 2950.92 51.2295   4
   1  -1   9 2972.93 57.7467   4
   2   1   9 1951.48 45.2024   4
   2  -1   9 1951.28 51.0976   4
   3  -1   9 63.2668 23.8561   2
   3  -1   9 62.9559 33.9475   4
   4  -1   9 584.819 29.8995   2
   4  -1   9 598.154 42.2200   4
   5  -1   9 1093.02 36.7186   2
   5  -1   9 1113.83 47.6842   4
   6  -1   9 3766.13 56.9651   2
   6   1   9 3947.03 66.1719   2
   7  -1   9 6.28192 28.3481   2
   7   1   9 18.2825 33.9359   2
   8  -1   9 1045.09 40.1595   2
   8   1   9 1115.59 47.3740   2
   9   1   9 191.281 40.6737   2
   9  -1   9 220.143 34.5395   2
  10  -1   9 3444.55 62.9690   2
  10   1   9 3539.96 68.2858   2
  11  -1   9 1731.49 50.7500   2
  11   1   9 1777.67 59.2782   2
  12  -1   9 1620.67 51.9008   2
  12   1   9 1515.26 55.5043   2
  13  -1   9 1713.06 56.4543   2
  13   1   9 1874.83 59.0475   2
  14  -1   9 735.560 48.0732   2
  14   1   9 832.896 53.0833   2
  15  -1   9 1106.38 54.5184   2
  15   1   9 1179.69 58.9539   2
 -16  -1  -9 77.1604 40.2677   4
  16   1   9 45.8396 46.9025   2
 -17  -1  -9 224.273 42.3587   4
  17   1   9 179.983 44.3475   2
 -18  -1  -9 56.4217 37.2833   4
  18   1   9-22.6134 48.5276   2
 -19  -1  -9 54.8146 43.9950   4
  19   1   9 49.3710 56.3714   2
  20   1   9 682.523 56.6497   2
 -20  -1  -9 655.009 46.2837   4
 -22  -2   9 219.242 38.9628   4
 -21  -2   9 304.139 40.1073   4
 -20  -2   9 108.511 36.8802   4
 -19  -2   9 243.607 40.5583   4
 -18  -2   9 142.943 39.6830   4
 -17  -2   9 56.6009 38.7355   4
 -16  -2   9 3.66348 34.7281   4
 -15  -2   9 74.6503 31.7841   4
 -14  -2   9 465.734 39.6433   4
 -13  -2   9 488.160 38.9226   4
 -12  -2   9 38.6138 31.8009   4
 -11  -2   9 144.645 37.3815   4
 -10  -2   9 122.553 31.5474   4
  -9  -2   9 733.935 42.5168   4
  -8  -2   9 1076.83 39.4589   4
  -7  -2   9 798.807 42.2500   4
  -6  -2   9 1132.50 43.1934   4
  -5  -2   9 182.207 34.9939   4
  -4  -2   9 1069.70 44.2349   4
  -3  -2   9 49.4884 34.0521   4
  -2  -2   9 101.749 33.4850   4
  -1  -2   9-17.9367 33.7105   4
   0  -2   9 205.388 36.1018   4
   1  -2   9 1235.24 49.5268   4
   2  -2   9 2057.52 54.3105   4
   3  -2   9 184.326 34.5929   4
   4  -2   9 868.632 44.6154   4
   5  -2   9 67.2257 38.3092   4
   6  -2   9 2173.25 59.6062   4
   7  -2   9 103.917 38.1828   4
   8  -2   9 610.867 42.9419   4
   9   2   9 488.638 45.6745   2
   9  -2   9 471.298 48.2344   4
  10   2   9 43.1745 40.4248   2
  11   2   9 609.516 50.2230   2
  12   2   9 10.4838 44.6561   2
  13   2   9 41.9613 40.0318   2
 -14  -2  -9 482.733 40.5457   4
  14   2   9 574.791 48.3736   2
  15   2   9-15.5136 42.4925   2
 -15  -2  -9 57.4513 37.9093   4
  16   2   9 272.968 47.3271   2
 -16  -2  -9 280.501 42.2007   4
 -17  -2  -9 304.669 41.7696   4
  17   2   9 380.283 50.6266   2
  18   2   9 274.130 57.0677   2
 -18  -2  -9 233.650 39.8019   4
 -19  -2  -9 528.375 50.0996   4
 -19  -3   9 7.91598 39.9621   4
 -18  -3   9 31.6262 37.3238   4
 -17  -3   9 37.4609 36.0781   4
 -16  -3   9 445.705 41.9587   4
 -15  -3   9 330.595 42.2519   4
 -14  -3   9 588.013 46.1914   4
 -13  -3   9 256.515 42.3055   4
 -12  -3   9 37.5931 40.1330   4
 -11  -3   9 394.186 41.5385   4
 -10  -3   9 18.2930 33.4609   4
  -9  -3   9-2.08064 35.2981   4
  -8  -3   9 19.0964 38.3899   4
  -7  -3   9 0.00000 36.2670   4
  -6  -3   9 238.748 32.4707   4
  -5  -3   9 203.230 36.9627   4
  -4  -3   9 480.783 43.0580   4
  -3  -3   9 1838.18 54.5611   4
  -2  -3   9 60.8627 34.6870   4
  -1  -3   9 691.499 44.5591   4
   0  -3   9 297.472 42.5906   4
   1  -3   9 135.018 41.0800   4
   2  -3   9-8.69062 38.7063   4
   3  -3   9 48.3555 38.8825   4
   4  -3   9 39.7111 38.7032   4
   5  -3   9 4.27728 40.1987   4
   6  -3   9 9.43103 41.9087   4
   7  -3   9 1328.44 57.8023   4
   8  -3   9 402.590 45.9228   4
   9  -3   9 1324.73 59.3144   4
  10  -3   9 496.063 53.9339   4
  11  -3   9 563.822 50.1508   4
  12  -3   9 59.9128 47.3798   4
  13  -3   9 182.165 52.3954   4
  14   3   9 30.7783 46.0567   2
  14  -3   9-27.7415 46.7585   4
  15   3   9 41.7285 47.2463   2
  16   3   9 353.105 52.4558   2
 -14  -4   9 37.9949 39.7673   4
 -13  -4   9 121.047 41.1444   4
 -12  -4   9 518.960 46.1540   4
 -11  -4   9 274.186 43.6550   4
 -10  -4   9 495.916 46.5690   4
  -9  -4   9 894.344 51.2754   4
  -8  -4   9 487.324 47.2420   4
  -7  -4   9 983.269 52.6288   4
  -6  -4   9 248.736 43.7775   4
  -5  -4   9 458.317 45.0888   4
  -4  -4   9 170.984 39.9592   4
  -3  -4   9 35.7103 34.2568   4
  -2  -4   9-4.45255 38.7142   4
  -1  -4   9-6.31433 38.9115   4
   0  -4   9 128.440 42.4414   4
   1  -4   9 695.219 51.8988   4
   2  -4   9 303.972 48.9170   4
  -2   4  -9 250.173 45.0209   3
  -3   4  -9 607.521 47.2825   3
  -4   4  -9 724.116 50.1929   3
  -5   4  -9 1704.55 61.9348   3
  -6   4  -9 444.206 51.4289   3
  -7   4  -9 649.749 61.1585   3
  -8   4  -9 315.508 56.2957   3
  -9   4  -9 115.922 50.3633   3
 -10   4  -9 19.0522 61.6130   3
 -23   0  10 238.779 35.7303   4
 -22   0  10 440.279 40.0168   4
 -21   0  10 1407.97 48.6763   4
 -20   0  10 90.1856 35.9055   4
 -19   0  10 35.5052 34.7214   4
 -18   0  10 1547.72 47.3573   4
 -17   0  10 593.873 38.5732   4
 -16   0  10 2068.43 50.6751   4
 -15   0  10 734.427 36.2401   4
 -14   0  10 131.668 31.5173   4
 -13   0  10 21.8928 31.9969   4
 -12   0  10 353.484 34.2362   4
 -11   0  10 246.774 31.3658   4
 -10   0  10 1643.90 41.2001   4
  -9   0  10 1204.56 39.5120   4
  -8   0  10 2762.05 52.2222   4
  -7   0  10 2049.66 49.2757   4
  -6   0  10 4408.09 65.2777   4
  -5   0  10 1714.40 47.6098   4
  -4   0  10 1003.03 40.8458   4
  -3   0  10 689.391 36.8835   4
  -2   0  10 521.881 35.8627   4
  -1   0  10 558.102 38.6998   4
   0   0  10 1388.65 43.5982   4
   1   0  10 59.5003 34.7675   4
   2   0  10 1421.85 46.1540   4
   3   0  10 1533.87 49.7808   4
   4   0  10 499.822 42.0646   4
   5   0  10 1868.25 49.1291   2
   6   0  10 3673.97 63.4291   2
   7   0  10 3794.04 65.2421   2
   8   0  10 2416.23 57.1589   2
   9   0  10 3194.83 67.2485   2
  10   0  10 1130.50 49.0545   2
  11   0  10 411.785 45.3865   2
  12   0  10 35.3623 36.9676   2
  13   0  10 36.8561 41.3362   2
  14   0  10-9.44705 40.9140   2
  15   0  10 902.889 58.2479   2
  16   0  10 331.917 51.4869   2
  17   0  10 2358.72 72.0016   2
  18   0  10 318.992 55.2099   2
 -23  -1  10-0.20135 36.6299   4
 -22  -1  10-6.49753 34.7261   4
 -21  -1  10 49.2441 38.1231   4
 -20  -1  10 13.6112 37.9318   4
 -19  -1  10-1.63239 36.3803   4
 -18  -1  10-6.85460 30.8428   4
 -17  -1  10 57.3186 35.8832   4
 -16  -1  10 16.9175 35.1329   4
 -15  -1  10 121.319 32.3830   4
 -14  -1  10 318.503 38.5905   4
 -13  -1  10 258.491 32.7435   4
 -12  -1  10 642.404 41.4585   4
 -11  -1  10 103.798 32.8212   4
 -10  -1  10 221.904 33.6818   4
  -9   1  10 30.3658 26.8669   4
  -9  -1  10 9.92478 32.1826   4
  -8   1  10-12.8093 25.3085   4
  -8  -1  10-6.98267 28.5378   4
  -7   1  10-5.44163 25.0187   4
  -7  -1  10-7.16161 33.0067   4
  -6   1  10 50.8849 26.4931   4
  -6  -1  10 71.0728 32.9312   4
  -5   1  10-3.74445 27.0159   4
  -5  -1  10-6.51490 32.7559   4
  -4   1  10 295.066 30.9603   4
  -4  -1  10 265.022 36.6484   4
  -3   1  10 44.1243 27.6261   4
  -3  -1  10 62.2327 30.3441   4
  -2   1  10 1283.33 41.0630   4
  -2  -1  10 1267.31 48.4026   4
  -1   1  10-9.27095 29.5653   4
  -1  -1  10 16.5128 31.6958   4
   0   1  10 317.910 33.3577   4
   0  -1  10 399.875 40.7983   4
   1   1  10 88.0289 29.7831   4
   1  -1  10 55.9459 36.7532   4
   2  -1  10 260.973 36.2288   4
   2   1  10 319.001 34.2415   4
   3   1  10 859.077 39.0284   4
   3  -1  10 913.829 44.2383   4
   4  -1  10 137.121 28.1387   2
   4  -1  10 119.549 35.1090   4
   5  -1  10 470.330 34.1227   2
   5  -1  10 453.315 40.4069   4
   6  -1  10 32.2825 27.9323   2
   6  -1  10 60.9007 36.2395   4
   7  -1  10 17.2110 30.0279   2
   7   1  10 19.7045 38.0523   2
   7  -1  10 12.0154 41.3930   4
   8  -1  10 15.8794 30.3481   2
   8   1  10 88.6203 42.0286   2
   9  -1  10 100.458 33.8592   2
   9   1  10 104.694 36.7223   2
  10  -1  10 6.52000 35.6816   2
  10   1  10 30.1808 43.2952   2
  11   1  10 237.908 40.4644   2
  11  -1  10 198.584 36.1526   2
  12   1  10 0.90455 45.1898   2
  12  -1  10 28.2559 41.0788   2
  13  -1  10 574.073 48.5451   2
  13   1  10 545.718 54.2215   2
  14   1  10 60.3557 49.2724   2
  14  -1  10 77.6979 42.1562   2
  15   1  10 127.232 51.5127   2
  15  -1  10 76.2408 40.2337   2
  16   1  10 30.7146 53.4915   2
  16  -1  10-16.6574 45.9864   2
  17   1  10 123.155 56.2318   2
  17  -1  10 51.9627 49.9635   2
  18  -1  10 152.125 49.9025   2
  19  -1  10 99.2339 51.6447   2
 -20  -2  10 259.628 43.4268   4
 -19  -2  10 442.640 43.9741   4
 -18  -2  10 400.998 40.1521   4
 -17  -2  10 349.745 40.5318   4
 -16  -2  10 185.661 39.6996   4
 -15  -2  10 51.7789 38.9976   4
 -14  -2  10 34.9162 36.7992   4
 -13  -2  10 4.62441 31.2889   4
 -12  -2  10 125.203 38.8677   4
 -11  -2  10 147.741 38.3979   4
 -10  -2  10 246.910 35.5421   4
  -9  -2  10 878.789 46.1533   4
  -8  -2  10 734.566 42.7479   4
  -7  -2  10 1272.11 46.4662   4
  -6  -2  10 1085.43 49.2892   4
  -5  -2  10 722.676 44.2984   4
  -4  -2  10 929.550 44.6968   4
  -3  -2  10 1036.19 50.3334   4
  -2  -2  10 145.835 39.0741   4
  -1  -2  10-13.9837 32.9666   4
   0  -2  10 76.4836 37.4663   4
   1  -2  10 165.416 42.9332   4
   2  -2  10 293.445 45.4489   4
   3  -2  10 859.800 51.1798   4
   4  -2  10 578.596 48.4825   4
   5  -2  10 988.059 53.3089   4
   6  -2  10 811.926 48.7069   4
   7  -2  10 1247.98 56.7683   4
   8  -2  10 636.510 54.9583   4
   9  -2  10 114.341 42.5071   4
  10  -2  10 908.707 59.6850   4
  10   2  10 863.634 50.5645   2
  11   2  10 224.260 51.0191   2
  11  -2  10 197.472 45.7115   4
  12   2  10 146.828 49.8546   2
  13   2  10 58.3997 43.1736   2
  14   2  10 164.769 45.0257   2
  15   2  10 198.649 46.9343   2
  16   2  10 459.413 51.9848   2
 -16  -3  10 232.611 46.4931   4
 -15  -3  10 233.027 45.6729   4
 -14  -3  10 342.787 46.6907   4
 -13  -3  10 702.258 48.1800   4
 -12  -3  10 759.577 46.8919   4
 -11  -3  10 152.301 37.6159   4
 -10  -3  10 369.660 40.1152   4
  -9  -3  10 307.223 43.1330   4
  -8  -3  10 177.917 42.9422   4
  -7  -3  10 19.7109 40.1522   4
  -6  -3  10 24.2674 39.8391   4
  -5  -3  10 44.2518 40.3018   4
  -4  -3  10 265.338 41.8423   4
  -3  -3  10 793.958 46.6348   4
  -2  -3  10 1490.55 53.7687   4
  -1  -3  10 273.412 42.2862   4
   0  -3  10 219.545 40.8321   4
   1  -3  10 815.352 47.9496   4
   2  -3  10 709.392 47.6308   4
   3  -3  10 728.149 49.6542   4
   4  -3  10 115.886 46.5076   4
   5  -3  10 139.408 50.9978   4
   6  -3  10 177.130 49.8059   4
   7  -3  10 25.8788 43.8753   4
   8  -3  10 146.558 52.8077   4
   9  -3  10 46.5922 43.4677   4
  10  -3  10 44.1324 54.2301   4
  11  -3  10 460.617 59.5758   4
  12  -3  10 356.296 52.7655   4
  13  -3  10 507.185 61.6537   4
  14  -3  10 291.523 62.9730   4
 -11  -4  10 16.1314 42.2026   4
 -10  -4  10-18.7241 41.4081   4
  -9  -4  10 210.685 42.3195   4
  -8  -4  10 115.251 20.1903   4
  -7  -4  10 217.669 45.5843   4
  -6  -4  10 46.4004 45.7669   4
  -5  -4  10-18.2849 46.5384   4
  -4  -4  10-13.1126 46.0254   4
  -3  -4  10-17.8776 41.9977   4
  -2  -4  10 9.59962 43.7828   4
  -1  -4  10 0.94195 40.7417   4
   0  -4  10-10.7549 40.6852   4
   1  -4  10 17.3592 46.6934   4
   2  -4  10 33.0651 51.0215   4
   3  -4  10 439.330 52.6765   4
   4  -4  10 191.777 47.2323   4
  -4   4 -10 154.363 46.7021   3
  -5   4 -10 32.8034 49.1232   3
  -6   4 -10 25.3344 55.3059   3
  -7   4 -10 70.8073 56.7371   3
 -20   0  11 20.8884 28.5679   4
 -19   0  11-3.71230 35.3720   4
 -18   0  11-2.74178 35.5567   4
 -17   0  11-3.58252 31.7792   4
 -16   0  11 21.5926 33.2453   4
 -15   0  11-4.27663 31.2548   4
 -14   0  11-5.78246 31.6119   4
 -13   0  11 11.5781 32.8218   4
 -12   0  11 4.34553 29.0951   4
 -11   0  11 15.0034 32.6590   4
 -10   0  11-9.16953 30.1341   4
  -9   0  11 1.99585 28.2729   4
  -8   0  11-6.73948 32.9086   4
  -7   0  11 17.7280 33.4243   4
  -6   0  11-6.18954 30.3901   4
  -5   0  11-2.06826 33.6517   4
  -4   0  11 9.64168 32.2955   4
  -3   0  11-8.61419 32.4361   4
  -2   0  11 9.39721 33.8645   4
  -1   0  11 3.01480 35.7809   4
   0   0  11-4.70256 31.2094   4
   1   0  11 9.30289 35.4547   4
   2   0  11 8.12080 39.2701   4
   3   0  11-32.2310 40.6938   4
   4   0  11-26.9807 40.2784   4
   5   0  11 2.01707 40.1924   4
   6   0  11-26.2986 41.7832   4
   7   0  11 60.6452 39.1045   2
   8   0  11 8.29963 36.8864   2
   9   0  11 21.7504 38.1259   2
  10   0  11-6.84344 41.9551   2
  11   0  11 0.66508 42.2422   2
  12   0  11-21.5693 39.2351   2
  13   0  11-1.34987 43.7448   2
  14   0  11 36.9923 48.0239   2
  15   0  11-27.4113 50.7740   2
  16   0  11-6.77865 49.1746   2
 -20  -1  11 217.458 41.3576   4
 -19  -1  11 94.4598 34.9049   4
 -18  -1  11 1.83137 36.2930   4
 -17  -1  11 100.432 39.8934   4
 -16  -1  11 298.666 37.6138   4
 -15  -1  11 440.387 40.3009   4
 -14  -1  11 423.085 42.6301   4
 -13  -1  11 661.053 40.9362   4
 -12  -1  11 1015.85 47.3269   4
 -11  -1  11 1063.79 48.1673   4
 -10  -1  11 766.096 40.7196   4
  -9  -1  11 908.083 45.8167   4
  -8  -1  11 121.356 32.8648   4
  -7   1  11 426.276 34.9167   4
  -7  -1  11 372.465 39.9263   4
  -6  -1  11 244.238 37.6484   4
  -6   1  11 238.766 34.2714   4
  -5   1  11 7.81282 30.7913   4
  -5  -1  11-2.02307 36.9451   4
  -4   1  11-11.2803 30.2964   4
  -4  -1  11-2.93708 38.4947   4
  -3   1  11 292.785 32.8827   4
  -3  -1  11 326.332 36.7401   4
  -2   1  11 128.997 32.6794   4
  -2  -1  11 138.309 38.8087   4
  -1   1  11 1000.72 43.5520   4
  -1  -1  11 967.249 51.0688   4
   0   1  11 1480.43 46.6242   4
   0  -1  11 1627.16 56.6946   4
   1   1  11 480.103 39.8797   4
   1  -1  11 517.645 45.4393   4
   2   1  11 1720.59 53.1258   4
   2  -1  11 1507.32 54.8559   4
   3   1  11 3638.20 66.8311   4
   3  -1  11 3636.24 72.7280   4
   4   1  11 992.461 45.5505   4
   4  -1  11 1122.15 56.0298   4
   5  -1  11 785.464 55.2160   4
   6  -1  11 203.434 47.1724   4
   7  -1  11 164.243 42.4368   4
   8  -1  11 90.6799 50.5712   4
   9  -1  11 204.755 41.5990   2
   9   1  11 196.027 41.0846   2
  10  -1  11 118.274 37.2789   2
  10   1  11 233.491 48.7001   2
  11  -1  11 845.741 51.0501   2
  11   1  11 1001.65 57.6895   2
  12  -1  11 478.629 45.8795   2
  12   1  11 567.977 49.3087   2
  13  -1  11 510.193 47.9753   2
  13   1  11 628.632 52.0984   2
  14  -1  11 817.435 55.8537   2
  14   1  11 873.200 60.8799   2
  15   1  11 389.006 56.0054   2
  15  -1  11 356.012 52.1916   2
  16  -1  11 150.121 50.5769   2
 -17  -2  11 221.565 45.4076   4
 -16  -2  11 246.040 46.7314   4
 -15  -2  11 192.708 44.1932   4
 -14  -2  11 16.2085 39.7360   4
 -13  -2  11 76.6647 35.1243   4
 -12  -2  11 16.6884 35.8612   4
 -11  -2  11 13.5265 40.2704   4
 -10  -2  11 56.4107 42.2553   4
  -9  -2  11 93.1924 38.9221   4
  -8  -2  11 180.098 35.3080   4
  -7  -2  11 389.210 41.5942   4
  -6  -2  11 50.9746 40.7607   4
  -5  -2  11 661.813 50.6728   4
  -4  -2  11 26.1233 43.2497   4
  -3  -2  11 100.769 42.0817   4
  -2  -2  11 1025.59 50.0516   4
  -1  -2  11 1317.99 52.8629   4
   0  -2  11 394.016 42.4490   4
   1  -2  11 215.363 41.4612   4
   2  -2  11 10.9376 38.6948   4
   3  -2  11 463.414 48.2486   4
   4  -2  11 4.16872 46.8370   4
   5  -2  11 513.196 52.5718   4
   6  -2  11 16.2961 40.8387   4
   7  -2  11 312.259 55.2388   4
   8  -2  11 171.538 45.9524   4
   9  -2  11 272.052 57.0717   4
  10  -2  11 396.920 51.7957   4
  11  -2  11 304.405 55.3897   4
  12  -2  11 325.030 62.1083   4
  13  -2  11-5.38195 59.2306   4
 -12  -3  11 625.523 51.7210   4
 -11  -3  11 150.942 46.0893   4
 -10  -3  11 247.340 48.1511   4
  -9  -3  11 33.5089 44.9418   4
  -8  -3  11 134.986 45.5229   4
  -7  -3  11 2.71281 41.5384   4
  -6  -3  11 71.5214 41.1520   4
  -5  -3  11-13.1456 44.4209   4
  -4  -3  11 151.188 45.5950   4
  -3  -3  11 75.2715 45.8114   4
  -2  -3  11 163.780 50.3464   4
  -1  -3  11 28.4740 49.8548   4
   0  -3  11 578.912 54.6239   4
   1  -3  11 75.9586 43.5468   4
   2  -3  11 436.554 46.8158   4
   3  -3  11 86.4869 49.0040   4
   4  -3  11 375.266 57.4377   4
   5  -3  11 168.539 47.5176   4
   6  -3  11-3.55473 53.8755   4
   7  -3  11 272.511 54.8851   4
   8  -3  11 61.1601 55.6946   4
   9  -3  11 16.5726 47.3105   4
  10  -3  11 99.4010 57.5958   4
  -3  -4  11 176.279 52.3499   4
  -2  -4  11 293.409 53.0614   4
  -1  -4  11 142.203 46.0582   4
   0  -4  11-26.5058 53.0228   4
   1  -4  11 32.6667 51.8928   4
   2  -4  11 39.3989 47.7784   4
 -18   0  12 78.4713 32.2660   4
 -17   0  12 232.450 32.4993   4
 -16   0  12 379.315 42.5870   4
 -15   0  12 734.094 41.4260   4
 -14   0  12 370.991 40.3920   4
 -13   0  12 409.524 38.3670   4
 -12   0  12 431.711 40.2780   4
 -11   0  12 54.9555 34.4441   4
 -10   0  12 91.0359 32.7134   4
  -9   0  12 94.7731 35.2102   4
  -8   0  12 23.5931 34.2477   4
  -7   0  12 448.561 42.4325   4
  -6   0  12 745.350 44.4995   4
  -5   0  12 1858.98 56.9425   4
  -4   0  12 1259.18 47.6685   4
  -3   0  12 859.351 48.0526   4
  -2   0  12 672.165 48.7759   4
  -1   0  12 766.912 47.5306   4
   0   0  12 1841.38 56.2950   4
   1   0  12-13.4197 35.8104   4
   2   0  12 316.164 40.3505   4
   3   0  12 123.150 38.5148   4
   4   0  12-16.9408 42.9716   4
   5   0  12 75.3577 47.3297   4
   6   0  12 992.824 56.6776   4
   7   0  12 120.512 46.1774   4
   8   0  12 1099.35 62.4479   4
   9   0  12 345.351 48.9442   2
  10   0  12 966.788 58.1764   2
  11   0  12 426.670 55.3478   2
  12   0  12 685.698 70.9431   2
  13   0  12 317.664 57.8059   2
 -17  -1  12-2.68690 40.9042   4
 -16  -1  12 58.3965 41.7426   4
 -15  -1  12 27.9517 37.2015   4
 -14  -1  12-7.68017 34.1288   4
 -13  -1  12 53.2492 40.9385   4
 -12  -1  12 16.3426 40.8418   4
 -11  -1  12 39.6488 36.2329   4
 -10  -1  12 51.8159 35.0124   4
  -9  -1  12 52.8527 40.9403   4
  -8  -1  12 190.004 40.6073   4
  -7  -1  12-9.62887 34.0674   4
  -6  -1  12 26.0966 37.2863   4
  -5   1  12 328.686 33.7124   4
  -5  -1  12 365.707 46.4701   4
  -4   1  12 185.837 35.6955   4
  -4  -1  12 197.474 43.8983   4
  -3   1  12 205.925 36.7267   4
  -3  -1  12 218.435 42.9578   4
  -2   1  12-0.64110 33.5246   4
  -2  -1  12 17.6512 38.8537   4
  -1   1  12 54.8272 34.5896   4
  -1  -1  12 94.4073 38.0856   4
   0   1  12 250.991 39.9835   4
   0  -1  12 258.247 40.6920   4
   1   1  12 83.3116 37.9822   4
   1  -1  12 49.5587 40.1459   4
   2   1  12 74.1410 35.7837   4
   2  -1  12 102.299 45.3224   4
   3   1  12-24.2836 35.4627   4
   3  -1  12-25.3747 47.7992   4
   4   1  12 19.9920 36.0261   4
   4  -1  12 31.7107 47.8735   4
   5   1  12 57.2991 41.1113   4
   5  -1  12 57.8721 42.0308   4
   6   1  12 506.095 51.3785   4
   6  -1  12 538.276 58.0577   4
   7  -1  12 110.144 48.3819   4
   8  -1  12 21.0318 52.9716   4
   9  -1  12 33.1847 45.0095   4
  10  -1  12 22.3036 53.1740   4
  11   1  12 132.796 55.0481   2
  11  -1  12 63.6608 59.7107   4
 -13  -2  12 17.7461 45.7400   4
 -12  -2  12 24.1881 46.3919   4
 -11  -2  12 45.6873 45.7525   4
 -10  -2  12 78.9072 45.5726   4
  -9  -2  12-33.6633 39.8000   4
  -8  -2  12 31.2037 39.1272   4
  -7  -2  12 110.116 39.6237   4
  -6  -2  12 144.429 39.6169   4
  -5  -2  12 221.035 41.2844   4
  -4  -2  12 265.128 42.9023   4
  -3  -2  12 1379.08 56.9369   4
  -2  -2  12 448.021 47.4948   4
  -1  -2  12 914.256 54.4045   4
   0  -2  12 719.052 56.1982   4
   1  -2  12 82.9365 52.1004   4
   2  -2  12-24.9793 48.7596   4
   3  -2  12 41.2271 42.7816   4
   4  -2  12 38.6988 52.2687   4
   5  -2  12 187.644 54.9121   4
   6  -2  12 259.494 52.9876   4
   7  -2  12 225.310 56.7730   4
   8  -2  12 491.191 61.1194   4
  -5  -3  12 477.812 56.8089   4
  -4  -3  12 249.702 53.5276   4
  -3  -3  12-20.3339 45.2738   4
  -2  -3  12 23.7231 45.6549   4
  -1  -3  12 84.4278 53.4076   4
   0  -3  12 46.4844 54.8463   4
   1  -3  12 414.408 53.0125   4
   2  -3  12 444.153 57.7591   4
 -16   0  13 18.4726 26.9126   4
 -15   0  13 14.4925 29.5827   4
 -14   0  13-11.5065 32.9608   4
 -13   0  13-10.8165 31.4594   4
 -12   0  13 12.4035 36.9291   4
 -11   0  13 3.75731 38.9215   4
 -10   0  13-16.7767 31.8009   4
  -9   0  13 2.73632 36.5959   4
  -8   0  13 39.6450 40.0082   4
  -7   0  13 19.0906 36.4688   4
  -6   0  13 6.66931 35.3199   4
  -5   0  13-11.3993 40.7203   4
  -4   0  13 54.3478 43.1130   4
  -3   0  13 25.7873 43.0974   4
  -2   0  13-1.52968 41.7512   4
  -1   0  13-8.99800 41.6704   4
   0   0  13 8.25817 41.7202   4
   1   0  13-26.2160 45.2341   4
   2   0  13-17.9957 45.9401   4
   3   0  13 16.3203 46.5718   4
   4   0  13-18.8194 41.8219   4
   5   0  13-10.7742 50.1890   4
   6   0  13-47.2993 49.9311   4
   7   0  13 25.0683 52.1162   4
   8   0  13-20.0537 49.5581   4
 -13  -1  13-12.0907 44.1383   4
 -12  -1  13 44.6843 45.7862   4
 -11  -1  13 389.528 48.0668   4
 -10  -1  13 583.133 45.5791   4
  -9  -1  13 308.406 39.4248   4
  -8  -1  13 739.317 47.4434   4
  -7  -1  13 342.157 45.8272   4
  -6  -1  13 506.678 48.1506   4
  -5  -1  13 215.412 47.9777   4
  -4  -1  13 288.206 49.9057   4
  -3  -1  13 442.899 52.2506   4
  -2   1  13 35.3569 31.4262   4
  -2  -1  13-3.37190 44.9011   4
  -1   1  13-11.7361 34.8777   4
  -1  -1  13-2.14290 44.7295   4
   0   1  13 25.3010 37.6858   4
   0  -1  13 40.5323 42.1071   4
   1   1  13 45.2101 39.3653   4
   1  -1  13 17.8714 42.9655   4
   2   1  13 489.616 45.0725   4
   2  -1  13 475.518 58.0529   4
   3   1  13 639.660 46.5157   4
   3  -1  13 708.155 61.2457   4
   4   1  13 185.901 43.7714   4
   4  -1  13 189.774 46.4772   4
   5   1  13 355.104 53.0730   4
   5  -1  13 360.787 60.2949   4
   6   1  13 248.602 50.4820   4
   7   1  13 412.843 50.1053   4
   8   1  13 493.059 56.6573   4
  -9   0  14 64.1921 34.4383   4
  -8   0  14 154.558 39.3203   4
  -7   0  14 169.405 42.3339   4
  -6   0  14 23.1576 42.2882   4
  -5   0  14 40.0337 41.2161   4
  -4   0  14 53.5974 41.7454   4
  -3   0  14 335.287 45.8735   4
  -2   0  14 193.159 46.5725   4
  -1   0  14 698.643 55.6816   4
   0   0  14 233.446 54.9655   4
   2   1  14-24.8615 37.3571   4
   0   0   0    0.00    0.00   0
;
_shelx_hkl_checksum     1965
_shelx_res_file
;
TITL n2cg
CELL  0.71073 24.221  4.9481 10.9981 90.00000 95.371 90.00000
ZERR   4       0.001  0.0003  0.0006  0.00000  0.005  0.00000
LATT 1
SYMM -X, Y+ 0.50000, -Z+ 0.50000
SFAC C H N O S BR
UNIT 56 36 8 4 4 4
PLAN 30
FMAP 2
OMIT -2 180.0
SIZE 0.50 0.36 0.08
TEMP 23.0
L.S. 20
ACTA
BOND $H
CONF
HTAB
MPLA S11 C12 N13 C13A C17A
MPLA C16 N11 C11 O11 C1
MPLA C1 C2 C3 C4 C5 C6
WGHT    0.082600
FVAR       1.39250
C1    1    0.826887    0.563346    0.820202    11.00000    0.02655    0.02181 =
         0.03629    0.00462   -0.00158    0.00078
C2    1    0.864136    0.367294    0.789383    11.00000    0.03074    0.02449 =
         0.03130    0.00086   -0.00257   -0.00115
AFIX  43
H2    2    0.858756    0.277254    0.714992    11.00000   -1.20000
AFIX   0
C3    1    0.909463    0.308136    0.871393    11.00000    0.02696    0.02839 =
         0.03380    0.00757   -0.00085    0.00084
BR3   6    0.961922    0.050353    0.825120    11.00000    0.03135    0.04324 =
         0.04504    0.00559   -0.00006    0.01066
C4    1    0.916892    0.433061    0.983180    11.00000    0.03954    0.04548 =
         0.02962    0.00423   -0.00448   -0.00447
AFIX  43
H4    2    0.946844    0.386576    1.038345    11.00000   -1.20000
AFIX   0
C5    1    0.880181    0.625654    1.013070    11.00000    0.04716    0.04586 =
         0.03215   -0.00625   -0.00324    0.00277
AFIX  43
H5    2    0.885526    0.711861    1.088393    11.00000   -1.20000
AFIX   0
C6    1    0.834864    0.694187    0.931957    11.00000    0.03839    0.03543 =
         0.03893   -0.00217    0.00539    0.00457
AFIX  43
H6    2    0.810115    0.826619    0.952462    11.00000   -1.20000
AFIX   0
C11   1    0.778138    0.645205    0.732208    11.00000    0.02629    0.02463 =
         0.04035    0.00478   -0.00113    0.00330
O11   4    0.764704    0.882304    0.720801    11.00000    0.04864    0.02070 =
         0.07328    0.00139   -0.01747    0.00584
N11   3    0.752468    0.442459    0.668803    11.00000    0.03159    0.01994 =
         0.04444    0.00364   -0.00775    0.00610
H11   2    0.763441    0.274310    0.689238    11.00000   -1.20000
S11   5    0.559285    0.844806    0.498828    11.00000    0.04040    0.07483 =
         0.07775   -0.01325   -0.01877    0.02793
C12   1    0.538236    0.697605    0.359531    11.00000    0.03838    0.07691 =
         0.06216    0.00639   -0.01541    0.01286
AFIX  43
H12   2    0.504777    0.744705    0.316312    11.00000   -1.20000
AFIX   0
N13   3    0.570510    0.520613    0.317811    11.00000    0.03877    0.08699 =
         0.04852    0.00037   -0.01718    0.00271
C13A  1    0.617979    0.488584    0.401011    11.00000    0.03581    0.05368 =
         0.03476    0.00392   -0.00717    0.00205
C14   1    0.660755    0.315266    0.387046    11.00000    0.04492    0.06919 =
         0.04328   -0.01613   -0.00410    0.00771
AFIX  43
H14   2    0.660345    0.207319    0.317745    11.00000   -1.20000
AFIX   0
C15   1    0.704782    0.301151    0.476739    11.00000    0.03592    0.04743 =
         0.05220   -0.00859   -0.00148    0.01071
AFIX  43
H15   2    0.733578    0.180038    0.468724    11.00000   -1.20000
AFIX   0
C16   1    0.706000    0.468969    0.579471    11.00000    0.02843    0.02735 =
         0.03581    0.00433   -0.00470    0.00201
C17   1    0.663634    0.644487    0.595409    11.00000    0.03390    0.03415 =
         0.04258   -0.00401   -0.00627    0.00600
AFIX  43
H17   2    0.664465    0.755231    0.663878    11.00000   -1.20000
AFIX   0
C17A  1    0.618820    0.651361    0.504571    11.00000    0.02898    0.04086 =
         0.04742    0.00425   -0.00606    0.00996
HKLF 4
REM  n2cg
REM R1 =  0.0427 for    2170 Fo > 4sig(Fo)  and  0.0568 for all    2805 data
REM    175 parameters refined using      0 restraints
END
WGHT      0.0826      0.0000
REM Instructions for potential hydrogen bonds
EQIV $1 x, y-1, z
HTAB N11 O11_$1
EQIV $2 -x+1, y+1/2, -z+1/2
HTAB C12 N13_$2
REM Highest difference peak  1.003,  deepest hole -0.732,  1-sigma level  0.090
Q1    1   0.9581 -0.0055  0.7375  11.00000  0.05    1.00
Q2    1   0.9641  0.0044  0.9084  11.00000  0.05    1.00
Q3    1   0.5599  0.8584  0.4178  11.00000  0.05    0.73
Q4    1   0.9280  0.0429  0.8434  11.00000  0.05    0.50
Q5    1   1.0020  0.0474  0.7820  11.00000  0.05    0.50
Q6    1   0.9216  0.0492  0.8810  11.00000  0.05    0.44
Q7    1   0.9103  0.3155  0.9469  11.00000  0.05    0.39
Q8    1   0.9306  0.4432  0.9971  11.00000  0.05    0.36
Q9    1   0.7075  0.4282  0.5152  11.00000  0.05    0.36
Q10   1   0.8578  0.2966  0.7598  11.00000  0.05    0.31
Q11   1   0.5979  0.8720  0.4505  11.00000  0.05    0.30
Q12   1   0.8322  0.7014  0.8608  11.00000  0.05    0.29
Q13   1   0.5586  0.8760  0.6079  11.00000  0.05    0.29
Q14   1   0.8400  0.4224  0.8148  11.00000  0.05    0.29
Q15   1   0.9587 -0.1790  0.8148  11.00000  0.05    0.28
Q16   1   0.5891  0.7111  0.5182  11.00000  0.05    0.28
Q17   1   0.9220  0.3815  1.0133  11.00000  0.05    0.27
Q18   1   0.8923  0.3907  0.8215  11.00000  0.05    0.27
Q19   1   0.6088  0.5517  0.3746  11.00000  0.05    0.26
Q20   1   0.7530  0.8611  0.6702  11.00000  0.05    0.26
Q21   1   0.5973  0.5483  0.3266  11.00000  0.05    0.26
Q22   1   0.5409  0.5022  0.3194  11.00000  0.05    0.25
Q23   1   0.5500  0.7044  0.5398  11.00000  0.05    0.25
Q24   1   1.0110  0.1687  0.8763  11.00000  0.05    0.25
Q25   1   0.9337  0.8470  1.1403  11.00000  0.05    0.25
Q26   1   0.6220  0.6415  0.4447  11.00000  0.05    0.25
Q27   1   1.0274  0.1638  0.8466  11.00000  0.05    0.24
Q28   1   0.8535  0.5710  1.0124  11.00000  0.05    0.24
Q29   1   0.5329  0.8675  0.5088  11.00000  0.05    0.24
Q30   1   0.7912  0.6180  0.7990  11.00000  0.05    0.23
;
_shelx_res_checksum     44413
_shelxl_version_number        2.014
data_II
_audit_creation_method     SHELXL-2014
_chemical_name_systematic
;
<i>N</i>-(6-Methoxybenzo[<i>d</i>]thiazol-2-yl)-2-nitrobenzamide
;
_chemical_name_common     ?
_chemical_formula_moiety     'C15 H11 N3 O4 S'
_chemical_formula_sum     'C15 H11 N3 O4 S'
_chemical_formula_iupac     'C15 H11 N3 O4 S'
_chemical_formula_weight     329.33
_chemical_melting_point     ?
_chemical_absolute_configuration     ?
_space_group_crystal_system     orthorhombic
_space_group_name_H-M_alt     'P n a 21'
_space_group_name_Hall     'P 2c -2n'
loop_
    _space_group_symop_operation_xyz
    'x, y, z'
    '-x, -y, z+1/2'
    '-x+1/2, y+1/2, z+1/2'
    'x+1/2, -y+1/2, z'
_cell_length_a     20.085(2)
_cell_length_b     20.165(2)
_cell_length_c     7.3220(6)
_cell_angle_alpha     90
_cell_angle_beta     90
_cell_angle_gamma     90
_cell_volume     2965.5(5)
_cell_formula_units_Z     8
_cell_measurement_reflns_used     4785
_cell_measurement_theta_min     2.863
_cell_measurement_theta_max     28.805
_cell_measurement_temperature     296(2)
_exptl_crystal_description     needle
_exptl_crystal_colour     yellow
_exptl_crystal_size_max     0.500
_exptl_crystal_size_mid     0.120
_exptl_crystal_size_min     0.100
_exptl_crystal_density_diffrn     1.475
_exptl_crystal_density_meas     ?
_exptl_crystal_density_method     ?
_exptl_crystal_F_000     1360
_exptl_absorpt_coefficient_mu     0.243
_exptl_absorpt_correction_type     multi-scan
_exptl_absorpt_process_details
;
(CrysalisRed; Oxford Diffraction, 2009)
;
_exptl_absorpt_correction_T_min     0.787
_exptl_absorpt_correction_T_max     0.976
_exptl_special_details     ?
_diffrn_ambient_temperature     296(2)
_diffrn_source     'Enhance (Mo) X-ray Source'
_diffrn_radiation_type     MoK\a
_diffrn_radiation_wavelength     0.71073
_diffrn_radiation_monochromator     graphite
_diffrn_measurement_device_type     'Oxford Diffraction Xcalibur CCD'
_diffrn_measurement_method     '\w scans'
_diffrn_detector_area_resol_mean     ?
_diffrn_reflns_number     8012
_diffrn_reflns_av_R_equivalents     0.0401
_diffrn_reflns_av_unetI/netI     0.0676
_diffrn_reflns_theta_min     2.863
_diffrn_reflns_theta_max     28.005
_diffrn_reflns_theta_full     25.242
_diffrn_measured_fraction_theta_max     0.898
_diffrn_measured_fraction_theta_full     0.997
_diffrn_reflns_limit_h_min     -22
_diffrn_reflns_limit_h_max     25
_diffrn_reflns_limit_k_min     -25
_diffrn_reflns_limit_k_max     23
_diffrn_reflns_limit_l_min     -3
_diffrn_reflns_limit_l_max     9
_diffrn_standards_number     0
_diffrn_standards_interval_count     0
_diffrn_standards_interval_time     0
_diffrn_standards_decay_%     0
_refine_special_details     ?
_reflns_number_total     4784
_reflns_number_gt     2969
_reflns_threshold_expression     'I > 2\s(I)'
_refine_ls_structure_factor_coef     Fsqd
_refine_ls_matrix_type     full
_refine_ls_R_factor_all     0.1054
_refine_ls_R_factor_gt     0.0491
_refine_ls_wR_factor_gt     0.0632
_refine_ls_wR_factor_ref     0.0748
_refine_ls_goodness_of_fit_ref     1.047
_refine_ls_restrained_S_all     1.047
_refine_ls_number_reflns     4784
_refine_ls_number_parameters     423
_refine_ls_number_restraints     1
_refine_ls_hydrogen_treatment     mixed
_refine_ls_weighting_scheme     calc
_refine_ls_weighting_details
              'w=1/[\s^2^(Fo^2^)+(0.0190P)^2^+0.5603P] where P=(Fo^2^+2Fc^2^)/3'
_atom_sites_solution_hydrogens     mixed
_atom_sites_solution_primary     difmap
_atom_sites_solution_secondary     ?
_refine_ls_shift/su_max     0.000
_refine_ls_shift/su_mean     0.000
_refine_diff_density_max     0.189
_refine_diff_density_min     -0.221
_refine_ls_extinction_method     none
_refine_ls_extinction_coef     .
_refine_ls_abs_structure_details
;
Flack x parameter (Parsons <i>et al.</i>,  2013)
;
_refine_ls_abs_structure_Flack     0.02(5)
loop_
    _atom_type_symbol
    _atom_type_description
    _atom_type_scat_dispersion_real
    _atom_type_scat_dispersion_imag
    _atom_type_scat_source
    'C' 'C' 0.0033 0.0016
                         'International Tables Vol C Tables 4.2.6.8 and 6.1.1.4'
    'H' 'H' 0.0000 0.0000
                         'International Tables Vol C Tables 4.2.6.8 and 6.1.1.4'
    'N' 'N' 0.0061 0.0033
                         'International Tables Vol C Tables 4.2.6.8 and 6.1.1.4'
    'O' 'O' 0.0106 0.0060
                         'International Tables Vol C Tables 4.2.6.8 and 6.1.1.4'
    'S' 'S' 0.1246 0.1234
                         'International Tables Vol C Tables 4.2.6.8 and 6.1.1.4'
_computing_data_collection
;
CrysAlis CCD (Oxford Diffraction, 2009)
;
_computing_cell_refinement
;
CrysAlis RED (Oxford Diffraction, 2009)
;
_computing_data_reduction
;
CrysAlis RED (Oxford Diffraction, 2009)
;
_computing_structure_solution
;
SHELXT (Sheldrick, 2015a)
;
_computing_structure_refinement
;
SHELXL-2014 (Sheldrick, 2015b)
;
_computing_molecular_graphics
;
PLATON (Spek, 2020)
;
_computing_publication_material
;
SHELXL-2014 (Sheldrick, 2015b) and PLATON (Spek, 2020)
;
loop_
    _atom_site_type_symbol
    _atom_site_label
    _atom_site_fract_x
    _atom_site_fract_y
    _atom_site_fract_z
    _atom_site_U_iso_or_equiv
    _atom_site_adp_type
    _atom_site_calc_flag
    _atom_site_occupancy
    _atom_site_disorder_assembly
    _atom_site_disorder_group
    C C11 0.6647(2) 0.4210(2) 0.1128(7) 0.0416(11) Uani d 1 . .
    C C12 0.7079(3) 0.4721(2) 0.0750(7) 0.0485(13) Uani d 1 . .
    C C13 0.7447(3) 0.4762(3) -0.0845(8) 0.0585(15) Uani d 1 . .
    H H13 0.7729 0.5119 -0.1054 0.070 Uiso calc 1 . .
    C C14 0.7386(3) 0.4264(3) -0.2113(8) 0.0633(15) Uani d 1 . .
    H H14 0.7617 0.4286 -0.3212 0.076 Uiso calc 1 . .
    C C15 0.6983(3) 0.3734(3) -0.1744(7) 0.0578(15) Uani d 1 . .
    H H15 0.6958 0.3387 -0.2576 0.069 Uiso calc 1 . .
    C C16 0.6612(3) 0.3706(2) -0.0159(7) 0.0494(13) Uani d 1 . .
    H H16 0.6334 0.3344 0.0050 0.059 Uiso calc 1 . .
    C C111 0.6168(3) 0.4224(3) 0.2709(7) 0.0491(13) Uani d 1 . .
    O O111 0.5820(2) 0.47044(17) 0.3001(5) 0.0719(11) Uani d 1 . .
    N N111 0.6129(2) 0.36582(19) 0.3718(6) 0.0468(12) Uani d 1 . .
    H H111 0.642(2) 0.339(2) 0.348(7) 0.056 Uiso d 1 . .
    N N121 0.7207(2) 0.5232(2) 0.2121(8) 0.0714(15) Uani d 1 . .
    O O121 0.7199(3) 0.5076(2) 0.3713(7) 0.1044(17) Uani d 1 . .
    O O122 0.7336(2) 0.57908(19) 0.1580(7) 0.1033(16) Uani d 1 . .
    S S111 0.52655(6) 0.42259(6) 0.61418(19) 0.0495(3) Uani d 1 . .
    C C112 0.5731(2) 0.3570(2) 0.5239(6) 0.0394(12) Uani d 1 . .
    N N113 0.57191(18) 0.30181(16) 0.6124(6) 0.0433(9) Uani d 1 . .
    C C13A 0.5335(2) 0.3086(2) 0.7691(7) 0.0410(12) Uani d 1 . .
    C C114 0.5238(2) 0.2610(2) 0.9031(7) 0.0498(13) Uani d 1 . .
    H H114 0.5421 0.2189 0.8892 0.060 Uiso calc 1 . .
    C C115 0.4873(2) 0.2755(3) 1.0550(7) 0.0549(15) Uani d 1 . .
    H H115 0.4815 0.2434 1.1447 0.066 Uiso calc 1 . .
    C C116 0.4585(2) 0.3382(2) 1.0778(7) 0.0512(13) Uani d 1 . .
    C C117 0.4667(2) 0.3862(2) 0.9472(7) 0.0459(13) Uani d 1 . .
    H H117 0.4474 0.4278 0.9603 0.055 Uiso calc 1 . .
    C C17A 0.5048(2) 0.3705(2) 0.7939(6) 0.0421(12) Uani d 1 . .
    O O116 0.42262(18) 0.34579(18) 1.2344(5) 0.0687(11) Uani d 1 . .
    C C118 0.3883(3) 0.4068(3) 1.2602(7) 0.0763(18) Uani d 1 . .
    H H18A 0.3605 0.4037 1.3665 0.115 Uiso calc 1 . .
    H H18B 0.3613 0.4159 1.1551 0.115 Uiso calc 1 . .
    H H18C 0.4200 0.4419 1.2765 0.115 Uiso calc 1 . .
    C C21 0.5587(2) 0.10314(18) 0.6179(7) 0.0356(10) Uani d 1 . .
    C C22 0.4907(2) 0.09346(19) 0.6067(7) 0.0391(11) Uani d 1 . .
    C C23 0.4527(3) 0.0724(2) 0.7525(7) 0.0475(13) Uani d 1 . .
    H H23 0.4071 0.0658 0.7400 0.057 Uiso calc 1 . .
    C C24 0.4839(3) 0.0612(2) 0.9165(7) 0.0506(14) Uani d 1 . .
    H H24 0.4592 0.0472 1.0168 0.061 Uiso calc 1 . .
    C C25 0.5511(3) 0.0706(2) 0.9332(7) 0.0524(14) Uani d 1 . .
    H H25 0.5717 0.0631 1.0451 0.063 Uiso calc 1 . .
    C C26 0.5889(3) 0.0912(2) 0.7851(6) 0.0449(13) Uani d 1 . .
    H H26 0.6346 0.0971 0.7979 0.054 Uiso calc 1 . .
    C C211 0.6042(2) 0.1170(2) 0.4589(6) 0.0404(12) Uani d 1 . .
    O O211 0.61896(16) 0.07405(15) 0.3509(4) 0.0478(9) Uani d 1 . .
    N N211 0.6313(2) 0.17844(19) 0.4542(5) 0.0428(10) Uani d 1 . .
    H H211 0.617(2) 0.210(2) 0.522(5) 0.051 Uiso d 1 . .
    N N221 0.4558(2) 0.1058(2) 0.4325(6) 0.0519(11) Uani d 1 . .
    O O221 0.48494(19) 0.13925(18) 0.3175(5) 0.0705(12) Uani d 1 . .
    O O222 0.4004(2) 0.0816(2) 0.4107(6) 0.0818(13) Uani d 1 . .
    S S211 0.70172(6) 0.15015(5) 0.14183(17) 0.0474(3) Uani d 1 . .
    C C212 0.6797(2) 0.1980(2) 0.3302(6) 0.0372(12) Uani d 1 . .
    N N213 0.71002(18) 0.25434(17) 0.3486(5) 0.0384(9) Uani d 1 . .
    C C23A 0.7553(2) 0.2629(2) 0.2067(6) 0.0375(12) Uani d 1 . .
    C C214 0.7983(2) 0.3165(2) 0.1862(6) 0.0449(13) Uani d 1 . .
    H H214 0.8000 0.3498 0.2739 0.054 Uiso calc 1 . .
    C C215 0.8381(2) 0.3192(2) 0.0346(7) 0.0488(14) Uani d 1 . .
    H H215 0.8683 0.3539 0.0229 0.059 Uiso calc 1 . .
    C C216 0.8344(2) 0.2713(2) -0.1031(7) 0.0468(13) Uani d 1 . .
    C C217 0.7948(2) 0.2163(2) -0.0808(6) 0.0463(13) Uani d 1 . .
    H H217 0.7942 0.1825 -0.1671 0.056 Uiso calc 1 . .
    C C27A 0.7560(2) 0.2131(2) 0.0749(6) 0.0393(12) Uani d 1 . .
    O O216 0.87332(17) 0.28389(17) -0.2525(5) 0.0614(10) Uani d 1 . .
    C C218 0.8728(3) 0.2358(3) -0.3963(7) 0.0652(15) Uani d 1 . .
    H H28A 0.9029 0.2494 -0.4911 0.098 Uiso calc 1 . .
    H H28B 0.8286 0.2321 -0.4453 0.098 Uiso calc 1 . .
    H H28C 0.8866 0.1935 -0.3489 0.098 Uiso calc 1 . .
loop_
    _atom_site_aniso_label
    _atom_site_aniso_U_11
    _atom_site_aniso_U_22
    _atom_site_aniso_U_33
    _atom_site_aniso_U_12
    _atom_site_aniso_U_13
    _atom_site_aniso_U_23
    C11 0.047(3) 0.038(2) 0.040(3) 0.000(2) -0.002(3) 0.007(3)
    C12 0.058(3) 0.039(3) 0.049(3) 0.000(3) -0.004(3) 0.003(2)
    C13 0.055(4) 0.055(4) 0.066(4) -0.004(3) 0.005(3) 0.013(3)
    C14 0.061(4) 0.082(4) 0.048(3) 0.001(4) 0.002(3) 0.010(3)
    C15 0.058(4) 0.069(4) 0.047(3) 0.002(3) -0.008(3) -0.009(3)
    C16 0.046(3) 0.050(3) 0.053(3) 0.001(3) -0.011(3) -0.002(3)
    C111 0.054(4) 0.044(3) 0.049(3) -0.003(3) 0.001(3) 0.002(3)
    O111 0.097(3) 0.048(2) 0.071(3) 0.026(2) 0.021(2) 0.0119(19)
    N111 0.052(3) 0.035(3) 0.054(3) 0.006(2) 0.007(2) 0.000(2)
    N121 0.083(4) 0.050(3) 0.081(4) -0.005(3) 0.001(3) -0.006(3)
    O121 0.159(5) 0.088(4) 0.066(3) -0.017(3) -0.020(3) -0.016(3)
    O122 0.136(4) 0.047(2) 0.127(4) -0.024(3) 0.019(3) -0.014(3)
    S111 0.0575(8) 0.0389(6) 0.0519(8) 0.0095(6) 0.0048(8) 0.0053(7)
    C112 0.036(3) 0.037(3) 0.045(3) -0.001(2) 0.001(2) -0.004(2)
    N113 0.048(2) 0.030(2) 0.052(2) -0.0026(18) 0.003(2) 0.004(2)
    C13A 0.039(3) 0.034(3) 0.050(3) -0.004(2) 0.000(3) 0.000(2)
    C114 0.055(4) 0.032(3) 0.062(4) 0.001(3) 0.003(3) 0.003(3)
    C115 0.059(4) 0.045(3) 0.060(4) -0.007(3) 0.008(3) 0.013(2)
    C116 0.053(3) 0.043(3) 0.057(4) -0.003(3) -0.001(3) -0.003(3)
    C117 0.051(3) 0.036(3) 0.051(3) 0.002(3) 0.003(3) 0.003(2)
    C17A 0.043(3) 0.033(3) 0.050(3) -0.003(2) -0.005(3) 0.003(2)
    O116 0.087(3) 0.060(3) 0.060(2) 0.007(2) 0.028(2) 0.008(2)
    C118 0.087(5) 0.071(4) 0.071(4) 0.014(4) 0.027(4) -0.002(3)
    C21 0.037(3) 0.030(2) 0.040(3) -0.007(2) 0.002(3) -0.002(2)
    C22 0.048(3) 0.034(3) 0.035(3) 0.006(2) 0.002(3) 0.005(2)
    C23 0.041(3) 0.045(3) 0.056(4) 0.004(3) 0.006(3) -0.001(3)
    C24 0.062(4) 0.045(3) 0.045(3) 0.000(3) 0.013(3) 0.006(2)
    C25 0.071(4) 0.046(3) 0.040(3) -0.004(3) -0.009(3) 0.001(3)
    C26 0.043(3) 0.050(3) 0.042(3) -0.005(3) -0.008(3) -0.003(3)
    C211 0.043(3) 0.038(3) 0.040(3) -0.002(3) -0.006(3) 0.002(2)
    O211 0.060(2) 0.0379(18) 0.045(2) -0.0039(17) 0.0096(18) -0.0089(15)
    N211 0.051(3) 0.035(2) 0.043(3) -0.004(2) 0.009(2) -0.0040(19)
    N221 0.052(3) 0.047(3) 0.057(3) 0.010(2) -0.012(3) 0.001(2)
    O221 0.077(3) 0.080(3) 0.054(2) 0.005(2) -0.007(2) 0.027(2)
    O222 0.058(3) 0.092(3) 0.096(3) -0.005(3) -0.035(2) 0.017(2)
    S211 0.0530(8) 0.0404(7) 0.0487(8) -0.0104(6) 0.0091(7) -0.0073(7)
    C212 0.041(3) 0.032(3) 0.039(3) -0.002(2) 0.002(2) 0.002(2)
    N213 0.037(2) 0.034(2) 0.044(2) -0.0061(19) 0.008(2) -0.0021(18)
    C23A 0.035(3) 0.032(3) 0.045(3) -0.002(2) -0.006(2) -0.003(2)
    C214 0.041(3) 0.045(3) 0.049(3) -0.003(3) 0.004(3) -0.005(2)
    C215 0.043(3) 0.048(3) 0.055(4) -0.014(3) -0.004(3) 0.005(3)
    C216 0.039(3) 0.056(3) 0.046(3) -0.003(3) 0.007(3) 0.007(3)
    C217 0.051(3) 0.043(3) 0.045(3) -0.003(3) 0.003(3) -0.005(2)
    C27A 0.034(3) 0.037(3) 0.047(3) -0.006(2) 0.004(2) 0.002(2)
    O216 0.063(3) 0.068(3) 0.053(2) -0.017(2) 0.012(2) 0.0009(19)
    C218 0.058(4) 0.088(4) 0.050(3) -0.010(3) 0.011(3) 0.002(3)
_geom_special_details
;
 All esds (except the esd in the dihedral angle between two l.s. planes)
 are estimated using the full covariance matrix.  The cell esds are taken
 into account individually in the estimation of esds in distances, angles
 and torsion angles; correlations between esds in cell parameters are only
 used when they are defined by crystal symmetry.  An approximate (isotropic)
 treatment of cell esds is used for estimating esds involving l.s. planes.
;
loop_
    _geom_bond_atom_site_label_1
    _geom_bond_atom_site_label_2
    _geom_bond_site_symmetry_2
    _geom_bond_distance
    _geom_bond_publ_flag
    C11 C12 . 1.374(6) ?
    C11 C16 . 1.389(6) ?
    C11 C111 . 1.507(7) ?
    C12 C13 . 1.384(6) ?
    C12 N121 . 1.461(6) ?
    C13 C14 . 1.373(7) ?
    C13 H13 . 0.9300 ?
    C14 C15 . 1.367(7) ?
    C14 H14 . 0.9300 ?
    C15 C16 . 1.381(7) ?
    C15 H15 . 0.9300 ?
    C16 H16 . 0.9300 ?
    C111 O111 . 1.214(5) ?
    C111 N111 . 1.361(6) ?
    N111 C112 . 1.383(6) ?
    N111 H111 . 0.81(4) ?
    N121 O121 . 1.207(6) ?
    N121 O122 . 1.223(5) ?
    S111 C17A . 1.739(5) ?
    S111 C112 . 1.749(5) ?
    C112 N113 . 1.288(5) ?
    N113 C13A . 1.389(6) ?
    C13A C17A . 1.387(5) ?
    C13A C114 . 1.387(6) ?
    C114 C115 . 1.364(6) ?
    C114 H114 . 0.9300 ?
    C115 C116 . 1.400(6) ?
    C115 H115 . 0.9300 ?
    C116 O116 . 1.364(6) ?
    C116 C117 . 1.370(6) ?
    C117 C17A . 1.395(6) ?
    C117 H117 . 0.9300 ?
    O116 C118 . 1.422(5) ?
    C118 H18A . 0.9600 ?
    C118 H18B . 0.9600 ?
    C118 H18C . 0.9600 ?
    C21 C22 . 1.382(5) ?
    C21 C26 . 1.388(6) ?
    C21 C211 . 1.507(6) ?
    C22 C23 . 1.379(6) ?
    C22 N221 . 1.477(6) ?
    C23 C24 . 1.373(6) ?
    C23 H23 . 0.9300 ?
    C24 C25 . 1.370(6) ?
    C24 H24 . 0.9300 ?
    C25 C26 . 1.387(6) ?
    C25 H25 . 0.9300 ?
    C26 H26 . 0.9300 ?
    C211 O211 . 1.209(5) ?
    C211 N211 . 1.354(5) ?
    N211 C212 . 1.388(6) ?
    N211 H211 . 0.86(4) ?
    N221 O222 . 1.225(5) ?
    N221 O221 . 1.228(5) ?
    S211 C212 . 1.740(4) ?
    S211 C27A . 1.744(4) ?
    C212 N213 . 1.296(5) ?
    N213 C23A . 1.391(5) ?
    C23A C27A . 1.392(6) ?
    C23A C214 . 1.393(6) ?
    C214 C215 . 1.368(6) ?
    C214 H214 . 0.9300 ?
    C215 C216 . 1.399(6) ?
    C215 H215 . 0.9300 ?
    C216 O216 . 1.368(5) ?
    C216 C217 . 1.374(6) ?
    C217 C27A . 1.383(6) ?
    C217 H217 . 0.9300 ?
    O216 C218 . 1.432(6) ?
    C218 H28A . 0.9600 ?
    C218 H28B . 0.9600 ?
    C218 H28C . 0.9600 ?
loop_
    _geom_angle_atom_site_label_1
    _geom_angle_atom_site_label_2
    _geom_angle_atom_site_label_3
    _geom_angle_site_symmetry_1
    _geom_angle_site_symmetry_3
    _geom_angle
    _geom_angle_publ_flag
    C12 C11 C16 . . 116.4(5) ?
    C12 C11 C111 . . 123.0(5) ?
    C16 C11 C111 . . 120.1(4) ?
    C11 C12 C13 . . 123.4(5) ?
    C11 C12 N121 . . 120.1(5) ?
    C13 C12 N121 . . 116.3(5) ?
    C14 C13 C12 . . 118.7(5) ?
    C14 C13 H13 . . 120.7 ?
    C12 C13 H13 . . 120.7 ?
    C15 C14 C13 . . 119.3(5) ?
    C15 C14 H14 . . 120.3 ?
    C13 C14 H14 . . 120.3 ?
    C14 C15 C16 . . 121.3(5) ?
    C14 C15 H15 . . 119.4 ?
    C16 C15 H15 . . 119.4 ?
    C15 C16 C11 . . 120.8(5) ?
    C15 C16 H16 . . 119.6 ?
    C11 C16 H16 . . 119.6 ?
    O111 C111 N111 . . 122.7(5) ?
    O111 C111 C11 . . 121.2(5) ?
    N111 C111 C11 . . 116.0(5) ?
    C111 N111 C112 . . 125.3(4) ?
    C111 N111 H111 . . 113(4) ?
    C112 N111 H111 . . 121(4) ?
    O121 N121 O122 . . 123.8(5) ?
    O121 N121 C12 . . 118.5(5) ?
    O122 N121 C12 . . 117.7(5) ?
    C17A S111 C112 . . 87.9(2) ?
    N113 C112 N111 . . 121.8(4) ?
    N113 C112 S111 . . 117.0(4) ?
    N111 C112 S111 . . 121.1(4) ?
    C112 N113 C13A . . 109.9(4) ?
    C17A C13A C114 . . 118.2(4) ?
    C17A C13A N113 . . 115.3(4) ?
    C114 C13A N113 . . 126.4(4) ?
    C115 C114 C13A . . 120.2(5) ?
    C115 C114 H114 . . 119.9 ?
    C13A C114 H114 . . 119.9 ?
    C114 C115 C116 . . 120.9(5) ?
    C114 C115 H115 . . 119.6 ?
    C116 C115 H115 . . 119.6 ?
    O116 C116 C117 . . 124.8(5) ?
    O116 C116 C115 . . 114.8(5) ?
    C117 C116 C115 . . 120.3(5) ?
    C116 C117 C17A . . 117.9(4) ?
    C116 C117 H117 . . 121.1 ?
    C17A C117 H117 . . 121.1 ?
    C13A C17A C117 . . 122.5(4) ?
    C13A C17A S111 . . 109.9(4) ?
    C117 C17A S111 . . 127.6(4) ?
    C116 O116 C118 . . 117.7(4) ?
    O116 C118 H18A . . 109.5 ?
    O116 C118 H18B . . 109.5 ?
    H18A C118 H18B . . 109.5 ?
    O116 C118 H18C . . 109.5 ?
    H18A C118 H18C . . 109.5 ?
    H18B C118 H18C . . 109.5 ?
    C22 C21 C26 . . 117.4(4) ?
    C22 C21 C211 . . 125.5(4) ?
    C26 C21 C211 . . 116.6(4) ?
    C23 C22 C21 . . 123.0(5) ?
    C23 C22 N221 . . 117.3(4) ?
    C21 C22 N221 . . 119.7(4) ?
    C24 C23 C22 . . 118.4(5) ?
    C24 C23 H23 . . 120.8 ?
    C22 C23 H23 . . 120.8 ?
    C25 C24 C23 . . 120.3(5) ?
    C25 C24 H24 . . 119.8 ?
    C23 C24 H24 . . 119.8 ?
    C24 C25 C26 . . 120.8(5) ?
    C24 C25 H25 . . 119.6 ?
    C26 C25 H25 . . 119.6 ?
    C25 C26 C21 . . 120.1(5) ?
    C25 C26 H26 . . 119.9 ?
    C21 C26 H26 . . 119.9 ?
    O211 C211 N211 . . 122.7(5) ?
    O211 C211 C21 . . 121.4(4) ?
    N211 C211 C21 . . 115.6(4) ?
    C211 N211 C212 . . 123.9(4) ?
    C211 N211 H211 . . 122(3) ?
    C212 N211 H211 . . 114(3) ?
    O222 N221 O221 . . 124.2(5) ?
    O222 N221 C22 . . 118.5(5) ?
    O221 N221 C22 . . 117.3(4) ?
    C212 S211 C27A . . 88.7(2) ?
    N213 C212 N211 . . 120.7(4) ?
    N213 C212 S211 . . 116.7(3) ?
    N211 C212 S211 . . 122.6(3) ?
    C212 N213 C23A . . 109.7(4) ?
    N213 C23A C27A . . 115.8(4) ?
    N213 C23A C214 . . 125.6(4) ?
    C27A C23A C214 . . 118.6(4) ?
    C215 C214 C23A . . 118.8(4) ?
    C215 C214 H214 . . 120.6 ?
    C23A C214 H214 . . 120.6 ?
    C214 C215 C216 . . 121.8(5) ?
    C214 C215 H215 . . 119.1 ?
    C216 C215 H215 . . 119.1 ?
    O216 C216 C217 . . 125.1(4) ?
    O216 C216 C215 . . 114.7(4) ?
    C217 C216 C215 . . 120.1(4) ?
    C216 C217 C27A . . 117.5(4) ?
    C216 C217 H217 . . 121.2 ?
    C27A C217 H217 . . 121.2 ?
    C217 C27A C23A . . 122.9(4) ?
    C217 C27A S211 . . 128.2(4) ?
    C23A C27A S211 . . 108.9(3) ?
    C216 O216 C218 . . 117.3(4) ?
    O216 C218 H28A . . 109.5 ?
    O216 C218 H28B . . 109.5 ?
    H28A C218 H28B . . 109.5 ?
    O216 C218 H28C . . 109.5 ?
    H28A C218 H28C . . 109.5 ?
    H28B C218 H28C . . 109.5 ?
loop_
    _geom_torsion_atom_site_label_1
    _geom_torsion_atom_site_label_2
    _geom_torsion_atom_site_label_3
    _geom_torsion_atom_site_label_4
    _geom_torsion_site_symmetry_1
    _geom_torsion_site_symmetry_2
    _geom_torsion_site_symmetry_3
    _geom_torsion_site_symmetry_4
    _geom_torsion
    _geom_torsion_publ_flag
    C16 C11 C12 C13 . . . . 2.6(7) ?
    C111 C11 C12 C13 . . . . -169.6(5) ?
    C16 C11 C12 N121 . . . . -172.8(4) ?
    C111 C11 C12 N121 . . . . 15.0(7) ?
    C11 C12 C13 C14 . . . . -0.9(8) ?
    N121 C12 C13 C14 . . . . 174.7(5) ?
    C12 C13 C14 C15 . . . . -2.0(8) ?
    C13 C14 C15 C16 . . . . 3.1(8) ?
    C14 C15 C16 C11 . . . . -1.3(8) ?
    C12 C11 C16 C15 . . . . -1.5(7) ?
    C111 C11 C16 C15 . . . . 170.9(4) ?
    C12 C11 C111 O111 . . . . 47.8(7) ?
    C16 C11 C111 O111 . . . . -124.1(5) ?
    C12 C11 C111 N111 . . . . -135.1(5) ?
    C16 C11 C111 N111 . . . . 53.0(7) ?
    O111 C111 N111 C112 . . . . -4.1(8) ?
    C11 C111 N111 C112 . . . . 178.8(4) ?
    C11 C12 N121 O121 . . . . 33.1(8) ?
    C13 C12 N121 O121 . . . . -142.7(6) ?
    C11 C12 N121 O122 . . . . -148.9(5) ?
    C13 C12 N121 O122 . . . . 35.4(7) ?
    C111 N111 C112 N113 . . . . 179.8(5) ?
    C111 N111 C112 S111 . . . . -5.0(7) ?
    C17A S111 C112 N113 . . . . 1.6(4) ?
    C17A S111 C112 N111 . . . . -173.9(4) ?
    N111 C112 N113 C13A . . . . 173.7(4) ?
    S111 C112 N113 C13A . . . . -1.8(5) ?
    C112 N113 C13A C17A . . . . 1.1(6) ?
    C112 N113 C13A C114 . . . . -176.2(5) ?
    C17A C13A C114 C115 . . . . -0.5(7) ?
    N113 C13A C114 C115 . . . . 176.7(4) ?
    C13A C114 C115 C116 . . . . 0.7(8) ?
    C114 C115 C116 O116 . . . . 179.1(4) ?
    C114 C115 C116 C117 . . . . -0.1(8) ?
    O116 C116 C117 C17A . . . . -179.8(4) ?
    C115 C116 C117 C17A . . . . -0.7(7) ?
    C114 C13A C17A C117 . . . . -0.3(7) ?
    N113 C13A C17A C117 . . . . -177.9(4) ?
    C114 C13A C17A S111 . . . . 177.6(4) ?
    N113 C13A C17A S111 . . . . 0.1(5) ?
    C116 C117 C17A C13A . . . . 0.9(7) ?
    C116 C117 C17A S111 . . . . -176.6(4) ?
    C112 S111 C17A C13A . . . . -0.8(3) ?
    C112 S111 C17A C117 . . . . 177.0(5) ?
    C117 C116 O116 C118 . . . . 3.3(7) ?
    C115 C116 O116 C118 . . . . -175.8(4) ?
    C26 C21 C22 C23 . . . . -0.5(6) ?
    C211 C21 C22 C23 . . . . 171.1(4) ?
    C26 C21 C22 N221 . . . . 179.6(4) ?
    C211 C21 C22 N221 . . . . -8.8(6) ?
    C21 C22 C23 C24 . . . . 0.7(7) ?
    N221 C22 C23 C24 . . . . -179.3(4) ?
    C22 C23 C24 C25 . . . . -0.3(7) ?
    C23 C24 C25 C26 . . . . -0.3(7) ?
    C24 C25 C26 C21 . . . . 0.6(7) ?
    C22 C21 C26 C25 . . . . -0.2(6) ?
    C211 C21 C26 C25 . . . . -172.6(4) ?
    C22 C21 C211 O211 . . . . -73.2(6) ?
    C26 C21 C211 O211 . . . . 98.5(5) ?
    C22 C21 C211 N211 . . . . 111.9(5) ?
    C26 C21 C211 N211 . . . . -76.5(5) ?
    O211 C211 N211 C212 . . . . -2.0(7) ?
    C21 C211 N211 C212 . . . . 172.8(4) ?
    C23 C22 N221 O222 . . . . -18.2(6) ?
    C21 C22 N221 O222 . . . . 161.7(4) ?
    C23 C22 N221 O221 . . . . 162.7(4) ?
    C21 C22 N221 O221 . . . . -17.4(6) ?
    C211 N211 C212 N213 . . . . -170.5(4) ?
    C211 N211 C212 S211 . . . . 10.9(6) ?
    C27A S211 C212 N213 . . . . -1.8(4) ?
    C27A S211 C212 N211 . . . . 176.9(4) ?
    N211 C212 N213 C23A . . . . -179.2(4) ?
    S211 C212 N213 C23A . . . . -0.4(5) ?
    C212 N213 C23A C27A . . . . 3.3(5) ?
    C212 N213 C23A C214 . . . . -177.4(4) ?
    N213 C23A C214 C215 . . . . -177.2(4) ?
    C27A C23A C214 C215 . . . . 2.0(6) ?
    C23A C214 C215 C216 . . . . 2.8(7) ?
    C214 C215 C216 O216 . . . . 174.8(4) ?
    C214 C215 C216 C217 . . . . -6.3(7) ?
    O216 C216 C217 C27A . . . . -176.7(4) ?
    C215 C216 C217 C27A . . . . 4.5(7) ?
    C216 C217 C27A C23A . . . . 0.4(7) ?
    C216 C217 C27A S211 . . . . -179.4(4) ?
    N213 C23A C27A C217 . . . . 175.6(4) ?
    C214 C23A C27A C217 . . . . -3.7(7) ?
    N213 C23A C27A S211 . . . . -4.5(5) ?
    C214 C23A C27A S211 . . . . 176.2(3) ?
    C212 S211 C27A C217 . . . . -176.8(4) ?
    C212 S211 C27A C23A . . . . 3.4(4) ?
    C217 C216 O216 C218 . . . . -0.3(7) ?
    C215 C216 O216 C218 . . . . 178.6(4) ?
loop_
    _geom_hbond_atom_site_label_D
    _geom_hbond_atom_site_label_H
    _geom_hbond_atom_site_label_A
    _geom_hbond_site_symmetry_A
    _geom_hbond_distance_DH
    _geom_hbond_distance_HA
    _geom_hbond_distance_DA
    _geom_hbond_angle_DHA
    _geom_hbond_publ_flag
    N111 H111 N213 . 0.82(4) 2.19(4) 2.981(5) 165(4) no
    N211 H211 N113 . 0.86(4) 2.17(4) 2.992(5) 162(4) no
    C13 H13 O211 3_654 0.93 2.53 3.408(7) 158 no
    C25 H25 O211 1_556 0.93 2.44 3.349(6) 165 no
    C115 H115 O221 1_556 0.93 2.45 3.353(7) 163 no
    C117 H117 O111 2_665 0.93 2.44 3.236(5) 144 no
    C217 H217 O122 3_644 0.93 2.51 3.412(6) 164 no
    C16 H16 Cg1 1_554 0.93 2.84 3.484(6) 128 no
_shelx_space_group_comment
;
The symmetry employed for this shelxl refinement is uniquely defined
by the following loop, which should always be used as a source of
symmetry information in preference to the above space-group names.
They are only intended as comments.
;
_shelx_estimated_absorpt_T_min     0.888
_shelx_estimated_absorpt_T_max     0.976
_shelx_hkl_file
;
   0  -3   0 8.24564 4.36654   2
   0  -4   0 6673.22 26.1211   2
   0  -5   0 0.75929 5.54921   2
   0  -6   0 6708.69 32.3150   2
   0  -7   0 9.87523 6.12800   2
   0  -8   0 138.476 7.75696   2
   0  -9   0-0.65223 6.71555   2
   0 -10   0 19.1111 7.08780   2
   0 -11   0-3.71931 7.72205   2
   0 -12   0 1368.12 22.5006   2
   0 -13   0 21.3076 10.4749   2
   0 -14   0 1404.08 24.7581   2
   0 -15   0 22.6687 11.2204   2
   0 -16   0 29.9838 11.9396   2
   0 -17   0-9.95163 13.0194   2
   0 -18   0 975.797 25.6281   2
   0 -19   0 19.6487 14.5721   2
   0 -20   0 182.670 16.5433   2
   0 -21   0 9.30780 13.4636   2
   0 -22   0 65.4344 14.0747   2
   0 -23   0-7.15657 11.5867   2
   0 -24   0 21.3815 12.2610   2
   0 -25   0-15.3429 15.5591   2
   1  -3   0 292.110 6.66253   2
   1  -4   0 397.883 8.86290   2
   1  -5   0 1741.16 16.4826   2
   1  -6   0 121.518 8.80825   2
   1  -7   0 882.488 14.7345   2
   1  -8   0 3.81567 7.93979   2
   1  -9   0 20.8194 8.74145   2
  -1  -9   0 26.6484 8.72393   2
   1 -10   0 205.403 10.0718   2
  -1 -10   0 206.605 10.8839   2
  -1 -11   0 399.400 13.2728   2
   1 -11   0 402.059 14.0653   2
   1 -12   0 3.73765 8.60230   2
  -1 -12   0 8.88691 9.63937   2
   1 -13   0 39.4963 10.8522   2
  -1 -13   0 42.5240 10.6906   2
  -1 -14   0 88.6848 10.9163   2
   1 -14   0 96.0545 12.2510   2
  -1 -15   0 23.7733 11.0591   2
   1 -15   0 16.3839 10.7091   2
   1 -16   0 40.6012 11.1763   2
  -1 -16   0 37.2493 11.9483   2
   1 -17   0 55.5537 11.9350   2
  -1 -17   0 72.2377 12.4968   2
   1 -18   0 387.419 18.7592   2
  -1 -18   0 437.827 19.8755   2
   1 -19   0 380.964 19.7452   2
  -1 -19   0 328.777 19.7865   2
   1 -20   0 197.466 16.8794   2
  -1 -20   0 194.683 16.5072   2
  -1 -21   0 10.5897 11.8313   2
   1 -21   0 2.81868 14.7154   2
   1 -22   0-6.37240 15.1023   2
  -1 -22   0 40.8170 15.3648   2
   1 -23   0 4.86508 15.0336   2
  -1 -23   0 7.99412 15.7329   2
  -1 -24   0 35.2984 13.6198   2
  -1 -25   0 89.9560 14.1109   2
   1 -25   0 123.825 17.8105   2
   2  -2   0 513.233 7.87717   2
   2  -3   0 6325.97 24.1668   2
   2  -4   0 10412.7 34.4714   2
   2  -5   0 622.953 11.8361   2
   2  -6   0 4531.73 27.5027   2
   2  -7   0 75.7469 8.72738   2
   2  -8   0 474.857 12.6328   2
   2  -9   0 27.3789 7.24239   2
   2 -10   0 54.0684 8.51703   2
   2 -11   0 21.8707 8.68271   2
   2 -12   0-6.45633 8.30796   2
  -2 -12   0-3.89062 9.71564   2
   2 -13   0 55.2435 10.7873   2
  -2 -13   0 53.5153 11.2505   2
  -2 -14   0-7.34388 9.94179   2
   2 -14   0-4.10430 10.7282   2
   2 -15   0 3.31989 10.5054   2
  -2 -15   0 0.80366 10.5597   2
   2 -16   0 36.1403 11.5021   2
  -2 -16   0 51.3947 11.9032   2
  -2 -17   0 601.059 20.6106   2
   2 -17   0 551.583 20.1862   2
  -2 -18   0 9.23057 12.1867   2
   2 -18   0 13.2007 11.9598   2
   2 -19   0 90.2745 14.5263   2
  -2 -19   0 63.3927 15.0035   2
   2 -20   0-1.98485 13.1105   2
  -2 -20   0-1.04646 10.8479   2
   2 -21   0-11.0992 14.1123   2
  -2 -21   0-16.9842 13.8926   2
  -2 -22   0-13.5965 14.3524   2
   2 -22   0-13.6417 14.3626   2
   2 -23   0 44.8838 15.1079   2
  -2 -23   0 31.9334 12.5361   2
  -2 -24   0 37.2816 14.6545   2
   2 -24   0-10.9122 12.5345   2
   2 -25   0 28.7736 13.1895   2
  -2 -25   0 50.3421 16.1998   2
   3   0   0 3.24876 4.01469   2
   3   1   0 573.707 8.43718   2
   3  -1   0 563.504 7.80821   2
   3  -2   0 617.919 9.75714   2
   3  -3   0 7564.50 28.8591   2
   3  -4   0 91.2540 7.96460   2
   3  -5   0 3616.69 24.0649   2
   3  -6   0 951.346 14.5682   2
   3  -7   0 330.696 10.8163   2
   3  -8   0-5.74362 8.35037   2
   3  -9   0 499.157 13.7469   2
   3 -10   0 85.1265 10.2381   2
   3 -11   0 33.9653 8.62094   2
   3 -12   0 196.803 11.9649   2
   3 -13   0 76.3707 10.4797   2
   3 -14   0 15.1886 10.3298   2
  -3 -14   0 21.5036 10.3098   2
  -3 -15   0-1.53319 9.75422   2
   3 -15   0 3.64161 10.2799   2
   3 -16   0 1231.00 25.6965   2
  -3 -16   0 1192.76 25.3611   2
   3 -17   0 11.9114 11.0419   2
  -3 -17   0 10.1660 13.8522   2
   3 -18   0 58.4429 13.5864   2
  -3 -18   0 38.7162 12.3848   2
  -3 -19   0-5.26396 13.8661   2
   3 -19   0 13.6628 11.5504   2
   3 -20   0-8.61248 13.6619   2
  -3 -20   0 6.51992 12.2453   2
  -3 -21   0-0.27032 14.2792   2
   3 -21   0-5.82434 13.5602   2
   3 -22   0 10.0375 12.0053   2
  -3 -22   0-13.0526 12.2573   2
  -3 -23   0 63.5266 16.0203   2
   3 -23   0 24.1743 15.9012   2
  -3 -24   0-11.0172 11.8141   2
   3 -24   0-18.0988 14.9419   2
   3 -25   0 52.5472 17.4240   2
  -3 -25   0 90.4928 18.4042   2
   4   0   0 3939.43 20.2365   2
   4  -1   0 13.7058 6.92608   2
   4   1   0 21.1594 5.39293   2
   4  -2   0 724.805 11.4837   2
   4  -3   0 1036.99 13.3913   2
   4  -4   0 1054.13 14.2105   2
   4  -5   0 2830.53 22.6219   2
   4  -6   0 98.2574 8.70409   2
   4  -7   0 232.885 10.5486   2
   4  -8   0 439.069 12.2249   2
   4  -9   0 1484.66 21.1129   2
   4 -10   0 140.060 10.9332   2
   4 -11   0 795.582 17.8089   2
   4 -12   0 64.1228 10.7700   2
   4 -13   0 19.7575 9.96691   2
   4 -14   0 77.8538 11.3085   2
   4 -15   0 10.3908 10.3961   2
   4 -16   0 10.5741 11.0841   2
  -4 -16   0 5.25212 12.0388   2
   4 -17   0 113.180 14.4841   2
  -4 -17   0 127.534 14.8889   2
  -4 -18   0 24.9034 13.1471   2
   4 -18   0 20.4100 11.8967   2
  -4 -19   0 10.2963 12.0834   2
   4 -19   0 17.3369 13.1735   2
   4 -20   0-21.0875 13.4521   2
  -4 -20   0-18.0994 13.4143   2
   4 -21   0 128.092 16.1589   2
  -4 -21   0 144.158 15.6146   2
   4 -22   0 6.00638 12.4361   2
  -4 -22   0 33.9930 13.6199   2
  -4 -23   0 3.16456 14.2043   2
   4 -24   0-29.7112 13.9325   2
  -4 -24   0-21.8618 13.3180   2
   4 -25   0-21.2578 13.4894   2
  -4 -25   0 13.8607 16.0960   2
   5   0   0-0.99048 5.33370   2
   5   1   0 1120.48 13.6016   2
   5  -1   0 1119.95 13.1589   2
   5   2   0 13.9292 7.17032   2
   5  -2   0 12.5132 5.71721   2
   5  -3   0 2451.86 20.6378   2
   5   3   0 2458.59 12.3761   0
   5  -4   0 795.704 13.7462   2
   5  -5   0 392.327 11.3701   2
   5  -6   0 639.539 13.4082   2
   5  -7   0 3211.52 27.4739   2
   5  -8   0 5.47032 7.09089   2
   5  -9   0 1705.43 22.4837   2
   5 -10   0 266.417 12.7605   2
   5 -11   0 289.145 13.1558   2
   5 -12   0 49.8822 10.7331   2
   5 -13   0-1.39259 10.2869   2
   5 -14   0 7.41101 10.4240   2
   5 -15   0-1.75709 10.0058   2
   5 -16   0 6.00514 11.0774   2
   5 -17   0 193.095 14.1273   2
   5 -18   0 75.6542 12.7738   2
  -5 -18   0 87.1305 15.2711   2
   5 -19   0 227.747 17.9591   2
  -5 -19   0 249.978 18.6561   2
   5 -20   0 126.467 15.5986   2
  -5 -20   0 143.266 14.4286   2
   5 -21   0 345.649 19.4814   2
  -5 -21   0 320.250 19.6035   2
   5 -22   0 16.9900 13.4122   2
  -5 -22   0 49.3874 14.6255   2
  -5 -23   0 75.1982 13.2011   2
   5 -23   0 115.721 14.9994   2
   5 -24   0 76.9310 14.8670   2
  -5 -24   0 80.4333 17.1698   2
   6   0   0 486.633 10.4526   2
   6  -1   0 309.515 9.77477   2
   6   1   0 293.006 10.5214   2
   6   2   0 2829.13 22.9156   2
   6  -2   0 2971.56 23.2239   2
   6  -3   0 1293.78 16.9155   2
   6   3   0 1278.39 9.58701   0
   6  -4   0 391.830 10.9407   2
   6   4   0 397.775 6.22483   0
   6  -5   0 484.597 12.5470   2
   6  -6   0 13.1263 7.57879   2
   6  -7   0 131.908 10.4411   2
   6  -8   0 5.95139 9.42657   2
   6  -9   0 111.970 10.1091   2
   6 -10   0 29.0503 9.96091   2
   6 -11   0 234.093 12.7763   2
   6 -12   0-1.58875 9.95839   2
   6 -13   0 7.88117 10.1029   2
   6 -14   0 2.46495 10.6885   2
   6 -15   0 94.1859 11.8619   2
   6 -16   0 123.111 14.3459   2
   6 -17   0 31.3956 13.0421   2
   6 -18   0-5.88844 13.8202   2
  -6 -19   0 375.579 19.9293   2
   6 -19   0 365.598 20.0725   2
  -6 -20   0 36.6404 14.5679   2
   6 -20   0 24.7981 13.8994   2
   6 -21   0 46.1137 12.8652   2
  -6 -21   0 52.6278 15.1642   2
   6 -22   0 67.0899 13.7594   2
  -6 -22   0 67.8501 14.4552   2
   6 -23   0 24.0727 13.5834   2
  -6 -23   0-14.3205 11.9719   2
  -6 -24   0 12.9169 16.7608   2
   6 -24   0 7.07751 15.5942   2
   7   0   0 4.02841 6.54379   2
   7   1   0 604.142 12.4955   2
   7  -1   0 634.167 12.8803   2
   7   2   0 1768.56 19.2477   2
   7  -2   0 1812.19 19.8706   2
   7  -3   0 190.947 8.90372   2
   7  -4   0 661.917 13.4509   2
   7   4   0 661.752 8.03401   0
   7  -5   0 4211.51 31.3655   2
   7   5   0 4067.89 19.8256   0
   7  -6   0 11.7723 8.90657   2
   7  -7   0 2.32239 9.03772   2
   7  -8   0 1056.43 19.3754   2
   7  -9   0-2.06996 8.15339   2
   7 -10   0 643.238 16.7794   2
   7 -11   0-2.44204 9.94611   2
   7 -12   0 24.2001 9.24553   2
   7 -13   0 153.069 12.6066   2
   7 -14   0 15.2591 9.82788   2
   7 -15   0-0.89148 12.1405   2
   7 -16   0 4.79325 11.0545   2
   7 -17   0 0.91770 11.9434   2
   7 -18   0 238.123 17.6962   2
   7 -19   0 19.2271 14.4474   2
   7 -20   0 34.7244 14.5915   2
  -7 -20   0 40.5595 14.4970   2
  -7 -21   0 49.6106 15.3596   2
   7 -21   0 42.9251 13.7694   2
  -7 -22   0 46.7299 12.7852   2
   7 -22   0 53.2047 15.6589   2
  -7 -23   0 1.50802 12.1428   2
   7 -23   0-5.66459 15.0877   2
   7 -24   0-9.01573 14.2543   2
   8   0   0 432.701 11.9445   2
   8  -1   0 335.147 11.2100   2
   8   1   0 358.398 11.2147   2
   8   2   0 66.6310 8.06614   2
   8  -2   0 78.8512 9.24520   2
   8  -3   0 7.84085 8.54645   2
   8   4   0 326.373 6.26956   0
   8  -4   0 331.364 11.2408   2
   8  -5   0 598.018 14.2707   2
   8   5   0 596.124 8.41479   0
   8   6   0 2481.40 16.9427   0
   8  -6   0 2529.82 26.8778   2
   8  -7   0 78.8032 9.93663   2
   8  -8   0 7.28868 8.30589   2
   8  -9   0 1788.01 25.7887   2
   8 -10   0 74.5688 11.2068   2
   8 -11   0 109.471 12.0566   2
   8 -12   0 58.2526 10.7080   2
   8 -13   0 16.7390 10.9743   2
   8 -14   0 65.4618 11.2527   2
   8 -15   0 62.4438 11.7203   2
   8 -16   0 38.5423 13.0481   2
   8 -17   0 176.415 14.6363   2
   8 -18   0-9.13579 13.1195   2
   8 -19   0 10.0401 14.3735   2
   8 -20   0 289.651 20.1939   2
  -8 -21   0 53.1842 14.4531   2
   8 -21   0 60.4573 14.9229   2
  -8 -22   0 92.6540 13.9078   2
   8 -22   0 37.0825 16.4606   2
  -8 -23   0 20.4242 12.2520   2
   8 -23   0 32.3289 12.3648   2
   8 -24   0 14.4469 17.3603   2
  -8 -24   0 33.0024 14.7516   2
   9   0   0 3.32686 7.74603   2
   9  -1   0 184.423 9.59030   2
   9   1   0 175.729 11.1606   2
   9  -2   0 1421.00 19.9013   2
   9   2   0 1454.41 20.8810   2
   9  -3   0 648.386 15.3220   2
   9  -4   0 123.632 10.8030   2
   9   5   0 157.134 5.34599   0
   9  -5   0 169.226 10.3070   2
   9  -6   0 85.6503 9.47603   2
   9   6   0 84.2201 4.96854   0
   9   7   0 149.708 5.87479   0
   9  -7   0 155.762 11.5966   2
   9  -8   0 71.8655 10.4515   2
   9  -9   0 564.635 16.9561   2
   9 -10   0 102.682 11.9796   2
   9 -11   0 5.66183 10.5297   2
   9 -12   0 439.415 17.3327   2
   9 -13   0 4.43813 11.0673   2
   9 -14   0 167.394 15.1513   2
   9 -15   0 36.1742 13.2445   2
   9 -16   0 204.116 15.5984   2
   9 -17   0 7.60341 13.1172   2
   9 -18   0-1.66512 11.7426   2
   9 -19   0 31.5686 14.4725   2
   9 -20   0-7.01470 14.7793   2
   9 -21   0 6.89163 13.9625   2
  -9 -22   0 27.0989 13.0157   2
   9 -22   0 28.5178 15.7061   2
  -9 -23   0 31.0718 14.1518   2
   9 -23   0-0.78305 15.6869   2
  10   0   0 705.954 15.8789   2
  10  -1   0 139.213 10.9036   2
  10   1   0 142.746 10.6016   2
  10   2   0 0.67816 9.45350   2
  10  -2   0-4.56536 8.99888   2
  10  -3   0-5.98418 8.93489   2
  10  -4   0 344.118 13.4865   2
  10  -5   0 0.70229 9.43902   2
  10   6   0 216.559 6.18896   0
  10  -6   0 226.373 12.7578   2
  10  -7   0 16.9508 9.16322   2
  10   7   0 17.4204 4.17555   0
  10   8   0 490.246 9.34377   0
  10  -8   0 468.037 15.5949   2
  10  -9   0 42.7714 11.4380   2
  10 -10   0 211.297 13.0938   2
  10 -11   0 1001.50 22.7561   2
  10 -12   0-6.33019 11.3648   2
  10 -13   0 29.7216 10.7070   2
  10 -14   0 56.5457 12.3070   2
  10 -15   0-2.18109 11.0892   2
  10 -16   0 84.6613 13.2486   2
  10 -17   0 200.956 17.0885   2
  10 -18   0 81.4369 13.4625   2
  10 -19   0 15.6967 14.8233   2
  10 -20   0 3.15511 14.9555   2
  10 -21   0 52.9471 17.8794   2
  10 -22   0 37.0463 15.9348   2
  10 -23   0-10.4103 16.7528   2
 -10 -23   0 25.6271 16.6705   2
  11   0   0 5.21790 9.35130   2
  11   1   0 189.947 12.2028   2
  11  -1   0 168.548 11.4400   2
  11   2   0 10.6952 9.75493   2
  11  -2   0 13.2713 9.50440   2
  11   3   0 10.7314 9.84658   2
  11  -3   0 10.5508 9.79419   2
  11  -4   0 495.312 15.6971   2
  11  -5   0-1.81734 10.4701   2
  11  -6   0 22.4776 10.4679   2
  11  -7   0 37.0298 10.9762   2
  11  -8   0 237.585 14.0122   2
  11  -9   0 0.16814 10.1273   2
  11 -10   0 218.825 14.9957   2
  11 -11   0 119.701 13.6492   2
  11 -12   0 16.9126 11.2251   2
  11 -13   0 20.1012 12.1230   2
  11 -14   0 11.8003 10.8361   2
  11 -15   0-4.20050 10.5269   2
  11 -16   0 5.06222 12.5526   2
  11 -17   0 9.89200 13.8213   2
  11 -18   0 36.6800 12.9718   2
  11 -19   0-20.0441 14.1771   2
  11 -20   0 7.12342 11.9008   2
  11 -21   0 2.27169 11.1523   2
  11 -22   0 24.1745 13.7902   2
  12   0   0 821.061 18.7614   2
  12   1   0 91.9084 10.4136   2
  12  -1   0 104.636 11.7528   2
  12   2   0 8.92164 9.75678   2
  12  -2   0 6.16531 9.29822   2
  12   3   0-3.82054 10.1125   2
  12  -3   0-1.93136 9.70419   2
  12  -4   0 65.6558 10.7512   2
  12  -5   0-4.74048 9.39174   2
  12  -6   0 4.63113 10.6095   2
  12  -7   0-3.97404 10.5806   2
  12  -8   0-0.63826 11.1166   2
  12  -9   0-1.58204 10.6149   2
  12 -10   0 23.9349 11.3136   2
  12 -11   0 54.8930 11.5646   2
  12 -12   0 99.3805 12.3820   2
  12 -13   0-17.8398 12.4762   2
  12 -14   0 15.6063 11.8277   2
  12 -15   0 95.7433 14.2694   2
  12 -16   0 2.61459 12.3020   2
  12 -17   0 92.2691 15.1314   2
  12 -18   0 0.40287 13.1616   2
  12 -19   0-20.8992 12.3291   2
  12 -20   0-0.76379 12.3139   2
  12 -21   0-4.54033 14.9046   2
  12 -22   0 23.1001 18.2127   2
  13   0   0 4.68872 9.85726   2
  13   1   0 325.710 15.4169   2
  13  -1   0 409.902 14.8163   2
  13   2   0 1027.30 21.6472   2
  13  -2   0 1027.13 21.5315   2
  13   3   0 43.7565 11.5485   2
  13  -3   0 32.6878 10.6408   2
  13  -4   0 300.833 14.8237   2
  13  -5   0 51.8293 12.3561   2
  13  -6   0-1.81310 11.3711   2
  13  -7   0 89.3944 13.1333   2
  13  -8   0 26.0768 11.7900   2
  13  -9   0 29.9377 10.9932   2
  13 -10   0 95.4638 12.2839   2
  13 -11   0 49.8064 11.9355   2
  13 -12   0 193.908 15.0919   2
  13 -13   0-21.2771 14.4908   2
  13 -14   0 219.424 16.8970   2
  13 -15   0 23.0645 11.9297   2
  13 -16   0 36.4851 11.6443   2
  13 -17   0 46.2037 14.5267   2
  13 -18   0 44.2865 15.1857   2
  13 -19   0 17.8684 10.6764   2
  13 -20   0 80.8428 16.7546   2
  13 -21   0 4.96627 15.6053   2
  14   0   0 125.344 13.3422   2
  14   1   0 140.504 13.6582   2
  14  -1   0 157.316 13.5756   2
  14   2   0 62.3998 12.6678   2
  14  -2   0 75.4285 12.9663   2
  14  -3   0-0.44723 10.4167   2
  14   3   0 20.6396 11.6999   2
  14  -4   0 35.5599 11.8779   2
  14  -5   0 190.273 13.6853   2
  14  -6   0 747.862 20.7257   2
  14  -7   0 48.1446 11.7830   2
  14  -8   0 193.977 15.3443   2
  14  -9   0 99.3712 12.7799   2
  14 -10   0 146.875 14.2329   2
  14 -11   0 48.9526 12.5444   2
  14 -12   0 36.3470 12.7002   2
  14 -13   0 5.67691 13.7471   2
  14 -14   0 30.7586 12.9036   2
  14 -15   0-5.05103 11.1808   2
  14 -16   0 18.8414 12.2012   2
  14 -17   0 6.65935 10.6576   2
  14 -18   0-5.26252 12.7994   2
  14 -19   0-13.3542 14.1924   2
  14 -20   0 117.770 16.3888   2
  14 -21   0 58.4671 15.9177   2
  15   0   0-7.05834 12.0700   2
  15  -1   0 227.481 15.0913   2
  15   1   0 228.750 15.2542   2
  15  -2   0 181.601 13.8415   2
  15   2   0 177.144 14.4010   2
  15   3   0 27.7062 11.8162   2
  15  -3   0 44.5068 12.6919   2
  15  -4   0-1.18355 12.5740   2
  15  -5   0 35.6965 11.8732   2
  15  -6   0 17.0858 11.9363   2
  15  -7   0-2.64515 11.8327   2
  15  -8   0 17.6480 11.4135   2
  15  -9   0 207.779 16.0861   2
  15 -10   0 117.972 14.8771   2
  15 -11   0 142.254 16.4123   2
  15 -12   0 8.03359 12.0935   2
  15 -13   0 101.798 15.4767   2
  15 -14   0 12.6719 11.5858   2
  15 -15   0 26.6157 14.2261   2
  15 -16   0 23.6040 14.6045   2
  15 -17   0 39.3139 14.9121   2
  15 -18   0-6.93959 11.1235   2
  15 -19   0-30.7919 14.5972   2
  16   0   0-0.43272 14.9579   2
  16  -1   0 138.612 13.9011   2
  16   1   0 123.974 13.0368   2
  16   2   0 135.339 14.5606   2
  16  -2   0 166.101 15.1422   2
  16  -3   0 8.50428 12.8770   2
  16  -4   0 0.85499 11.6031   2
  16  -5   0-1.63144 11.9850   2
  16  -6   0 35.8718 13.8394   2
  16  -7   0-3.17085 11.6917   2
  16  -8   0-1.18243 15.0278   2
  16  -9   0 114.680 13.8292   2
  16 -10   0 17.6970 12.1737   2
  16 -11   0 75.5059 13.3185   2
  16 -12   0 53.9249 15.2779   2
  16 -13   0 42.8450 11.8900   2
  16 -14   0 30.9876 14.3492   2
  16 -15   0 40.0431 14.5284   2
  16 -16   0 26.9971 15.2296   2
  16 -17   0 28.4709 13.9308   2
  16 -18   0 65.0254 15.8461   2
  16 -19   0 125.616 14.4682   2
  17   0   0-9.83137 13.2188   2
  17  -1   0 22.9642 12.7708   2
  17   1   0 12.9483 11.5898   2
  17  -2   0 5.46782 11.3322   2
  17   2   0 1.79658 12.1099   2
  17  -3   0 30.2838 12.0917   2
  17  -4   0 36.8084 12.1180   2
  17  -5   0 12.3132 12.0194   2
  17  -6   0-7.46380 13.5007   2
  17  -7   0 275.608 16.7141   2
  17  -8   0 11.4403 13.9317   2
  17  -9   0 33.2996 14.7601   2
  17 -10   0 40.0683 15.4260   2
  17 -11   0 20.9026 14.3944   2
  17 -12   0 11.4098 11.8834   2
  17 -13   0 27.7012 15.1112   2
  17 -14   0 11.3757 12.4597   2
  17 -15   0 24.2431 12.7633   2
  17 -16   0 8.74245 12.2498   2
  17 -17   0 16.3115 12.6389   2
  17 -18   0 11.7833 12.8075   2
  18   0   0 86.4113 15.1186   2
  18   1   0 0.40439 13.1831   2
  18  -1   0-3.42000 13.8893   2
  18   2   0 53.3974 12.6541   2
  18  -2   0 65.9525 14.9574   2
  18  -3   0 50.3488 15.6284   2
  18  -4   0 19.8659 14.1696   2
  18  -5   0-0.30971 12.0804   2
  18  -6   0 61.0104 14.5828   2
  18  -7   0 39.6957 13.5983   2
  18  -8   0 27.3448 13.6022   2
  18  -9   0 243.790 17.9188   2
  18 -10   0 12.0923 12.9435   2
  18 -11   0-1.93573 13.0471   2
  18 -12   0 5.67749 15.4043   2
  18 -13   0 8.41134 13.3467   2
  18 -14   0 50.8708 17.6227   2
  18 -15   0 19.2259 14.7020   2
  18 -16   0 56.8007 14.7918   2
  18 -17   0 13.8416 16.5896   2
  19   0   0-9.68878 14.3314   2
  19  -1   0 153.421 16.6967   2
  19   1   0 160.447 17.0018   2
  19   2   0 88.0938 16.0351   2
  19  -2   0 84.7313 14.5991   2
  19  -3   0 16.4205 14.0056   2
  19  -4   0 42.8176 15.4292   2
  19  -5   0 69.1387 13.5328   2
  19  -6   0 56.9859 16.6567   2
  19  -7   0 35.5400 14.3390   2
  19  -8   0 9.44234 12.0924   2
  19  -9   0 19.0310 13.1271   2
  19 -10   0-2.26863 12.4360   2
  19 -11   0 30.3989 16.7518   2
  19 -12   0 94.2751 17.2675   2
  19 -13   0 11.3451 16.3415   2
  19 -14   0-3.31664 12.3292   2
  19 -15   0 10.2590 16.1380   2
  19 -16   0 26.5168 17.1555   2
  20   0   0 2.17180 14.4616   2
  20  -1   0 0.92629 12.8067   2
  20   1   0 26.1649 15.7335   2
  20   2   0-10.4733 14.8536   2
  20  -2   0 3.56467 13.8177   2
  20  -3   0 29.3236 13.3863   2
  20  -4   0 49.3266 12.2010   2
  20  -5   0 33.8155 13.6345   2
  20  -6   0 9.28492 15.8951   2
  20  -7   0 82.0650 15.4497   2
  20  -8   0 57.9226 13.3468   2
  20  -9   0 49.3595 14.4958   2
  20 -10   0 14.5177 16.3145   2
  20 -11   0 7.97013 16.2557   2
  20 -12   0-10.7524 13.6046   2
  20 -13   0-0.93453 16.8633   2
  20 -14   0 0.43501 15.8240   2
  20 -15   0-25.5067 13.2607   2
  21   0   0-9.88057 14.2201   2
  21  -1   0 84.1443 16.1151   2
  21   1   0 82.2671 17.5677   2
  21  -4   0 0.90846 14.0665   2
  21  -5   0 92.9542 17.0008   2
  21  -6   0 4.20448 13.1492   2
  21  -7   0 26.2734 12.2673   2
  21  -8   0 2.72414 12.3172   2
  21  -9   0-19.7082 14.1011   2
  21 -10   0-27.5976 15.6635   2
  21 -11   0 21.8503 16.6195   2
  21 -12   0 35.5150 14.9355   2
  21 -13   0 16.2665 15.4510   2
  22   0   0 313.308 19.2944   2
  22  -1   0 38.4542 16.1713   2
  22   1   0-11.2366 15.8801   2
  22  -2   0 33.0256 13.9540   2
  22  -3   0-11.2881 17.5502   2
  22  -4   0 18.6928 15.6016   2
  22  -5   0 44.3599 14.0166   2
  22  -6   0 0.31600 12.8709   2
  22  -7   0 22.2974 14.8105   2
  22  -8   0-16.9212 12.0908   2
  22  -9   0 34.1770 13.7906   2
  22 -10   0 14.1891 17.9722   2
  22 -11   0 18.9652 15.3353   2
  22 -12   0 1.26576 16.3658   2
  23   0   0-9.48241 12.0526   2
  23  -1   0-1.41885 16.7250   2
  23   1   0 24.2551 14.8338   2
  23  -2   0 0.51769 16.2152   2
  23  -3   0-12.6041 12.4796   2
  23  -4   0-26.6546 14.3348   2
  23  -5   0-14.4910 15.3979   2
  23  -6   0 39.3702 17.5395   2
  23  -7   0 109.528 19.9457   2
  23  -8   0 8.92260 16.6029   2
  23  -9   0 15.2306 14.9703   2
  23 -10   0-25.0874 16.9857   2
  24   0   0 111.518 17.0835   2
  24  -1   0 20.4205 14.9284   2
  24  -2   0 47.2373 18.8093   2
  24  -3   0 104.503 20.5696   2
  24  -4   0 13.6532 16.2134   2
  24  -5   0 26.9918 15.6963   2
  24  -6   0-15.7466 16.1802   2
  24  -7   0-1.02992 17.3108   2
  25   0   0-41.1080 16.7544   2
  25  -1   0 3.21721 16.0999   2
   0   0   1-0.75187 3.56437   1
   0  -1   1 513.707 6.89001   1
   0   1   1 478.413 6.70028   1
   0  -2   1 0.00000 4.04747   1
   0   2   1 2.51157 4.05842   1
   0  -3   1 2889.88 16.4559   2
   0  -3   1 2894.84 13.9678   1
   0  -4   1 1.40234 3.53108   1
   0  -4   1 0.89506 4.75722   2
   0  -4  -1 6.17768 5.15133   2
   0  -5  -1 4445.66 23.3398   2
   0  -5   1 4524.15 25.9033   2
   0  -5   1 4505.14 17.8199   1
   0  -6   1 1.21194 3.38324   1
   0  -6  -1 2.85010 6.20368   2
   0  -6   1 5.07579 7.36862   2
   0  -7   1 1963.94 12.7542   1
   0  -7  -1 1943.05 18.9221   2
   0  -7   1 1948.09 20.0193   2
   0  -8   1-2.96313 6.89301   2
   0  -8  -1 0.47427 5.78719   2
   0  -9   1 3774.34 30.8887   2
   0  -9  -1 3756.33 29.1056   2
   0 -10   1-2.48432 8.82872   2
   0 -10  -1 6.13245 7.15232   2
   0 -11  -1 702.478 15.6211   2
   0 -11   1 688.867 16.9463   2
   0 -12  -1-0.80588 8.19792   2
   0 -12   1 4.56991 10.2530   2
   0 -13   1 197.622 13.4727   2
   0 -13  -1 223.814 12.0943   2
   0 -14   1 10.0411 11.7014   2
   0 -14  -1-3.49368 9.10494   2
   0 -15  -1 13.6450 9.89685   2
   0 -15   1 20.1339 12.5348   2
   0 -16  -1-3.47802 10.8481   2
   0 -16   1 3.89690 12.5493   2
   0 -17  -1 287.485 16.3506   2
   0 -17   1 308.717 17.6417   2
   0 -18   1-0.42134 13.4647   2
   0 -18  -1-8.29255 13.0993   2
   0 -19   1 239.738 17.9850   2
   0 -19  -1 275.381 17.2245   2
   0 -20  -1 15.3307 13.2027   2
   0 -20   1 0.58781 13.1421   2
   0 -21   1 42.3614 13.3766   2
   0 -21  -1 26.7135 14.2075   2
   0 -22   1 25.8871 11.7538   2
   0 -22  -1-8.33305 13.5469   2
   0 -23  -1 12.1177 12.5446   2
   0 -23   1-5.04658 12.7226   2
   0 -24   1-6.81290 12.9133   2
   0 -24  -1-8.03000 12.7979   2
   0 -25  -1 17.4881 12.7528   2
   0 -25   1-18.4354 15.2784   2
   1   0   1 1.42256 3.69371   1
  -1   0   1 0.28181 3.92154   1
  -1  -1   1 441.167 6.16360   1
   1  -1   1 426.771 6.39085   1
   1   1   1 436.297 6.92256   0
  -1   1   1 411.277 5.89934   1
  -1  -2   1 1028.64 9.32116   1
   1   2   1 1026.59 9.29388   0
   1  -2   1 1012.99 8.63979   1
  -1   2   1 1000.40 8.63113   1
  -1   3   1 3446.28 14.6283   1
   1  -3   1 3501.05 15.0272   1
   1  -3   1 3490.84 18.5803   2
   1  -4   1 1552.31 14.3220   2
  -1   4   1 1557.80 10.0498   1
   1  -4   1 1576.93 10.3314   1
   1  -4  -1 1603.10 12.9132   2
   1  -5  -1 26.8023 5.47370   2
   1  -5   1 30.1230 3.58537   1
   1  -5   1 25.3584 7.49217   2
   1  -6   1 1378.49 10.0807   1
   1  -6  -1 1405.81 15.2750   2
   1  -6   1 1336.45 16.5300   2
   1  -7   1 174.992 4.48485   1
   1  -7   1 176.367 8.62404   2
   1  -7  -1 197.594 8.00650   2
   1  -8   1 355.198 5.57785   1
   1  -8  -1 363.949 10.5642   2
  -1  -8   1 351.186 10.8883   2
   1  -8   1 372.763 11.5668   2
   1  -9   1 234.176 5.02183   1
  -1  -9  -1 223.512 10.4617   2
   1  -9  -1 214.793 9.95776   2
  -1  -9   1 240.504 11.5098   2
   1  -9   1 206.964 10.0949   2
   1 -10  -1 392.064 12.1706   2
   1 -10   1 406.402 13.6173   2
  -1 -10  -1 408.876 12.1243   2
   1 -10   1 394.465 6.22698   1
  -1 -10   1 411.006 13.1963   2
   1 -11   1 346.842 13.4081   2
  -1 -11   1 341.066 13.8046   2
   1 -11   1 323.009 5.90930   1
   1 -11  -1 347.945 13.1358   2
  -1 -11  -1 326.679 12.7977   2
   1 -12  -1 457.524 14.1143   2
  -1 -12   1 452.119 15.0526   2
  -1 -12  -1 472.632 14.6202   2
   1 -12   1 457.652 16.0046   2
  -1 -13   1 292.342 14.2781   2
   1 -13   1 316.504 14.2780   2
  -1 -13  -1 336.964 14.1891   2
   1 -13  -1 316.227 13.6674   2
  -1 -14   1 288.633 15.6976   2
   1 -14   1 286.625 15.3616   2
   1 -14  -1 288.247 14.4482   2
  -1 -14  -1 297.639 14.1438   2
  -1 -15  -1 163.934 12.5480   2
  -1 -15   1 158.397 13.6571   2
   1 -15  -1 156.984 12.8779   2
   1 -15   1 182.871 14.7566   2
   1 -16   1 517.064 19.2055   2
  -1 -16   1 511.899 18.8502   2
  -1 -16  -1 543.241 19.1179   2
   1 -16  -1 512.395 17.9218   2
  -1 -17   1 230.847 16.5969   2
   1 -17   1 212.432 15.2186   2
   1 -17  -1 224.635 15.6849   2
  -1 -17  -1 236.850 16.3321   2
  -1 -18   1 142.100 15.7591   2
   1 -18   1 143.379 14.3475   2
  -1 -18  -1 137.407 13.9496   2
   1 -18  -1 155.441 15.5732   2
   1 -19  -1 435.248 19.5441   2
  -1 -19  -1 437.140 19.5615   2
  -1 -19   1 413.635 20.4539   2
   1 -19   1 416.673 20.4828   2
  -1 -20  -1 65.0021 14.6191   2
   1 -20   1 47.8675 14.8379   2
  -1 -20   1 52.8338 12.9523   2
   1 -20  -1 51.2815 14.2545   2
  -1 -21  -1 14.8785 13.2355   2
   1 -21   1-11.6478 14.8191   2
   1 -21  -1-1.96669 13.6904   2
  -1 -21   1-3.15256 14.0235   2
  -1 -22  -1-1.17457 10.4086   2
  -1 -22   1 17.1179 14.2754   2
   1 -22  -1-14.5550 12.9520   2
   1 -22   1-5.74181 14.0513   2
   1 -23   1 2.17748 15.9631   2
   1 -23  -1 32.0100 13.5056   2
  -1 -23   1 44.2189 17.5401   2
  -1 -23  -1 11.5091 11.2440   2
   1 -24   1 105.395 15.2477   2
   1 -24  -1 26.3505 14.9145   2
  -1 -24   1 45.0935 14.3923   2
  -1 -24  -1 57.5906 16.3689   2
   1 -25   1 21.8211 16.3733   2
  -1 -25   1 0.79645 12.0233   2
   1 -25  -1-12.8795 16.9641   2
  -2   0   1 3959.71 16.4436   1
  -2   1   1 4734.04 17.9324   1
   2   1   1 4772.40 19.0568   0
   2   2   1 1072.01 10.1299   0
   2  -2   1 1034.49 10.2700   2
  -2   2   1 1030.39 8.95188   1
   2  -2   1 1026.05 8.82274   1
  -2   3   1 2453.17 12.7247   1
   2  -3   1 2434.71 16.5494   2
   2  -3   1 2466.15 12.5680   1
   2  -3  -1 2532.92 14.7466   2
   2  -4  -1 2769.38 17.2597   2
   2  -4   1 2691.43 12.7741   1
   2  -4   1 2675.86 18.7323   2
  -2   4   1 2718.84 13.0482   1
   2  -5   1 513.692 11.6742   2
  -2   5   1 529.238 6.13587   1
   2  -5   1 533.094 6.24729   1
   2  -5  -1 532.565 9.81119   2
   2  -6  -1 864.438 12.8544   2
   2  -6   1 852.318 13.7302   2
   2  -6   1 841.852 7.69440   1
   2  -7   1 344.270 11.0919   2
   2  -7  -1 347.391 10.2532   2
   2  -7   1 322.367 5.21629   1
   2  -8   1 211.349 4.36197   1
   2  -8  -1 220.658 9.70112   2
   2  -8   1 214.866 10.3768   2
   2  -9   1 716.844 7.20655   1
   2  -9   1 691.840 15.3580   2
   2  -9  -1 735.709 14.9487   2
   2 -10   1 332.162 12.0018   2
   2 -10  -1 340.016 12.0309   2
   2 -10   1 351.771 5.35617   1
   2 -11  -1 574.970 14.9230   2
   2 -11   1 609.292 15.7485   2
  -2 -12  -1 78.6372 10.6834   2
   2 -12  -1 73.9565 9.61412   2
   2 -12   1 77.7304 10.7857   2
  -2 -12   1 86.2347 11.5188   2
   2 -13  -1-6.48512 9.59077   2
  -2 -13   1 6.01518 9.71614   2
  -2 -13  -1 10.8436 8.11884   2
   2 -13   1 2.08908 10.7897   2
   2 -14   1 160.291 13.2204   2
   2 -14  -1 171.461 12.5057   2
  -2 -14   1 182.245 13.9348   2
  -2 -14  -1 186.640 13.0073   2
  -2 -15  -1 529.648 17.8053   2
   2 -15  -1 556.716 18.2271   2
   2 -15   1 545.442 19.1586   2
  -2 -15   1 536.091 18.7403   2
   2 -16   1 104.879 13.2312   2
  -2 -16  -1 80.2034 12.5235   2
   2 -16  -1 87.3529 12.8931   2
  -2 -16   1 81.4095 13.5836   2
  -2 -17   1 95.6429 13.1332   2
   2 -17  -1 100.925 14.2422   2
   2 -17   1 71.3796 14.0804   2
  -2 -17  -1 72.7374 13.0468   2
  -2 -18   1 7.94825 13.5462   2
  -2 -18  -1 22.7208 13.1156   2
   2 -18  -1 6.83129 10.9588   2
   2 -18   1 9.58784 12.0955   2
  -2 -19  -1 125.598 14.4700   2
   2 -19   1 131.333 15.7606   2
   2 -19  -1 146.417 14.8012   2
  -2 -19   1 121.376 15.7444   2
   2 -20   1 46.8676 15.0461   2
   2 -20  -1 68.4981 14.6070   2
  -2 -20   1 65.0622 14.6242   2
  -2 -20  -1 45.4618 14.3993   2
   2 -21  -1 15.1564 13.7201   2
  -2 -21  -1 24.0711 11.7116   2
   2 -21   1 26.1696 15.9368   2
  -2 -21   1 4.37576 15.7738   2
  -2 -22  -1 12.2222 13.1437   2
   2 -22   1 1.64353 13.0327   2
  -2 -22   1 3.15980 12.8258   2
   2 -22  -1 25.1009 11.2881   2
   2 -23   1-10.0182 13.0838   2
  -2 -23  -1 3.76081 12.7694   2
  -2 -23   1 5.94694 14.4324   2
   2 -23  -1 2.41882 10.5113   2
   2 -24   1 21.1236 11.7219   2
   2 -24  -1 41.7673 13.1471   2
  -2 -24   1-8.73459 15.1275   2
  -2 -24  -1-15.4036 11.3455   2
   2 -25  -1 34.3113 14.6617   2
  -2 -25  -1 29.1138 16.4827   2
  -2 -25   1 32.6788 14.7944   2
   2 -25   1 18.2472 12.1598   2
   3   0   1-0.58228 4.69562   2
   3   0  -1 2.15052 4.73502   2
   3   1   1 2716.31 15.3791   2
   3  -1  -1 2746.60 14.7573   2
   3  -1   1 2801.46 16.1190   2
   3   2   1 16.6831 4.34576   0
   3  -2  -1 11.8451 5.21705   2
   3  -2   1 19.2898 6.24652   2
  -3   2   1 22.2556 4.31473   1
   3   3   1 192.491 6.13832   0
   3  -3   1 181.451 6.90032   2
  -3   3   1 183.953 5.18710   1
   3  -3  -1 189.256 6.59448   2
   3  -4   1 3033.99 21.3977   2
   3  -4  -1 3019.61 19.4294   2
  -3   4   1 3024.41 14.4016   1
  -3   5   1 2367.53 12.2177   1
   3  -5  -1 2332.99 18.6128   2
   3  -5   1 2318.11 20.3542   2
  -3   6   1 981.646 7.71988   1
   3  -6  -1 1036.79 14.2487   2
   3  -6   1 1010.68 15.3831   2
   3  -7   1 844.052 7.13633   1
   3  -7   1 819.380 14.2358   2
   3  -7  -1 799.342 13.8297   2
   3  -8  -1 718.053 14.1532   2
   3  -8   1 740.382 15.4316   2
   3  -9   1 123.001 9.83146   2
   3  -9  -1 128.423 9.18824   2
   3 -10  -1 821.769 16.6123   2
   3 -10   1 792.567 17.6056   2
   3 -11   1 177.824 11.2989   2
   3 -11  -1 193.223 11.4856   2
   3 -12   1 8.30491 9.72585   2
   3 -12  -1 0.01953 8.65958   2
   3 -13  -1 140.090 10.6620   2
   3 -13   1 166.081 12.3534   2
   3 -14  -1 159.447 11.8557   2
  -3 -14  -1 176.064 12.6884   2
   3 -14   1 195.617 13.8980   2
  -3 -14   1 157.667 13.4287   2
  -3 -15  -1 16.8842 11.6157   2
   3 -15  -1 36.0732 11.0040   2
  -3 -15   1 24.1747 12.6214   2
   3 -15   1 37.1659 11.3205   2
   3 -16  -1 443.474 17.8214   2
  -3 -16   1 431.710 18.7088   2
  -3 -16  -1 417.629 17.8006   2
   3 -16   1 443.790 18.3719   2
   3 -17  -1 175.059 13.9046   2
  -3 -17   1 162.362 14.6037   2
   3 -17   1 173.485 13.7617   2
  -3 -17  -1 174.316 14.0375   2
   3 -18  -1 174.430 14.9810   2
   3 -18   1 160.273 15.7726   2
  -3 -18   1 144.649 15.7409   2
  -3 -18  -1 167.807 15.4575   2
  -3 -19  -1 171.542 15.5416   2
   3 -19   1 156.528 15.2371   2
   3 -19  -1 207.342 15.0065   2
  -3 -19   1 146.297 15.4523   2
  -3 -20  -1 38.0522 13.5852   2
   3 -20  -1 49.5131 14.5740   2
  -3 -20   1 31.0203 15.0585   2
   3 -20   1 41.2398 15.1287   2
  -3 -21   1 20.7229 12.7841   2
   3 -21   1 28.4042 15.1799   2
  -3 -21  -1 6.60617 13.0994   2
   3 -21  -1 32.7608 14.6316   2
  -3 -22   1 217.073 18.7465   2
  -3 -22  -1 187.690 16.8614   2
   3 -22   1 217.468 16.2267   2
   3 -22  -1 178.321 15.0586   2
  -3 -23  -1 13.1201 12.0910   2
   3 -23   1-5.83256 13.2909   2
  -3 -23   1 29.8421 14.0961   2
  -3 -24  -1-13.1225 15.0278   2
   3 -24  -1-19.0616 15.6526   2
   3 -24   1-15.3168 15.9596   2
  -3 -24   1 10.5020 14.3622   2
   3 -25  -1 7.48239 17.0507   2
  -3 -25  -1 24.3023 13.8428   2
   4   0   1 11806.9 35.2068   2
   4   0  -1 12007.0 34.2495   2
   4   1  -1 3712.35 20.7099   2
   4  -1   1 3629.47 20.6737   2
   4  -1  -1 3710.03 19.7121   2
   4   1   1 3652.66 20.0121   2
   4  -2   1 1789.10 16.1630   2
   4   2   1 1739.45 13.6210   0
   4  -2  -1 1773.30 14.4906   2
   4  -3  -1 14907.9 42.7573   2
   4  -3   1 15111.2 45.3245   2
   4   3   1 14970.6 39.7023   0
   4  -4   1 3015.08 22.3292   2
  -4   4   1 3021.43 14.9668   1
   4   4   1 2977.27 18.7596   0
   4  -4  -1 2999.28 20.8139   2
   4  -5   1 864.122 14.3244   2
   4  -5  -1 835.161 13.0600   2
  -4   5   1 874.134 8.20080   1
   4  -6   1 284.400 11.0509   2
  -4   6   1 260.022 4.90352   1
   4  -6  -1 282.592 9.70266   2
   4  -7  -1 210.172 8.53964   2
   4  -7   1 212.395 10.0557   2
   4  -8   1 76.8783 9.39942   2
   4  -8  -1 81.4358 8.81994   2
   4  -9  -1 1763.68 21.9635   2
   4  -9   1 1709.28 22.6318   2
   4 -10  -1 301.489 11.9445   2
   4 -10   1 278.083 12.7290   2
   4 -11  -1 183.779 10.7759   2
   4 -11   1 176.552 11.3012   2
   4 -12  -1 413.358 14.3844   2
   4 -12   1 378.073 15.5121   2
   4 -13   1 130.107 11.7421   2
   4 -13  -1 137.377 11.7632   2
   4 -14   1 329.065 15.9332   2
   4 -14  -1 295.810 14.7740   2
   4 -15   1 90.0740 12.6149   2
   4 -15  -1 103.630 12.0424   2
   4 -16   1 217.009 14.6059   2
  -4 -16   1 203.721 15.5798   2
  -4 -16  -1 210.820 14.1764   2
   4 -16  -1 216.208 15.0487   2
   4 -17  -1 520.591 19.5076   2
  -4 -17   1 489.343 19.3508   2
  -4 -17  -1 479.913 18.4433   2
   4 -17   1 511.129 20.1347   2
   4 -18  -1 141.325 13.9809   2
  -4 -18  -1 139.318 14.3246   2
  -4 -18   1 146.519 16.1227   2
   4 -18   1 157.775 15.6086   2
  -4 -19   1 75.4714 15.2306   2
  -4 -19  -1 70.3148 14.1859   2
   4 -19   1 97.4024 13.6881   2
   4 -19  -1 99.8403 13.8392   2
  -4 -20   1 115.152 14.7834   2
   4 -20   1 124.137 16.7502   2
  -4 -20  -1 123.691 13.5061   2
   4 -20  -1 135.367 19.0590   2
  -4 -21  -1 81.4954 14.7441   2
   4 -21   1 63.1551 13.6154   2
  -4 -21   1 63.9836 16.0046   2
   4 -21  -1 86.1402 15.0222   2
  -4 -22  -1 53.9631 13.0204   2
  -4 -22   1 38.2765 12.6735   2
   4 -22   1 44.5786 13.4200   2
   4 -22  -1 78.8172 15.1317   2
  -4 -23  -1 62.4498 14.0116   2
   4 -23   1 53.2885 14.1211   2
   4 -23  -1 41.0540 13.8397   2
  -4 -23   1 80.1257 16.3779   2
  -4 -24   1-13.6330 11.7689   2
  -4 -24  -1-15.4771 15.4087   2
   4 -24   1-3.24205 12.0002   2
   4 -24  -1 7.94186 12.8745   2
   4 -25  -1-24.0549 15.9552   2
  -4 -25  -1-24.2680 14.9331   2
   5   0   1 1.59198 6.31193   2
   5   0  -1 0.97832 6.54327   2
   5   1   1 3033.39 20.5875   2
   5   1  -1 3052.67 20.9462   2
   5  -1  -1 3069.24 20.4714   2
   5  -1   1 3025.91 21.0967   2
   5  -2  -1 9604.93 36.0365   2
   5   2   1 9586.36 36.5890   2
   5  -2   1 9504.23 37.8887   2
   5   3   1 4061.35 21.8043   0
   5  -3  -1 4024.00 24.7384   2
   5  -3   1 3921.40 26.2689   2
   5  -4   1 772.423 13.4659   2
   5  -4  -1 808.245 13.0551   2
   5   4   1 774.443 10.5675   0
  -5   5   1 52.6998 3.77245   1
   5  -5  -1 45.8412 7.56186   2
   5  -5   1 41.9814 8.45626   2
   5   5   1 39.2601 4.81861   0
  -5   6   1 356.305 5.88251   1
   5  -6   1 337.886 11.4715   2
   5  -6  -1 349.446 10.8516   2
   5  -7  -1 440.003 12.2075   2
  -5   7   1 480.920 6.17327   1
   5  -7   1 458.974 12.0944   2
   5  -8  -1 522.198 13.7309   2
   5  -8   1 539.129 14.5430   2
   5  -9  -1 839.421 16.4244   2
   5  -9   1 875.292 18.1595   2
   5 -10   1 1921.72 25.6700   2
   5 -10  -1 2027.88 25.3250   2
   5 -11  -1 96.8472 9.56310   2
   5 -11   1 91.8687 10.8952   2
   5 -12  -1 80.4755 9.37469   2
   5 -12   1 90.2165 11.0846   2
   5 -13   1 190.247 13.9749   2
   5 -13  -1 185.366 11.8731   2
   5 -14  -1 103.761 12.3271   2
   5 -14   1 104.056 12.4657   2
   5 -15  -1 245.620 14.1608   2
   5 -15   1 252.552 14.8757   2
   5 -16   1 339.980 17.6346   2
   5 -16  -1 309.962 15.9317   2
   5 -17   1 4.17817 12.9127   2
   5 -17  -1 6.22537 10.3537   2
  -5 -17   1 15.2360 11.9845   2
   5 -18  -1 19.4617 11.8597   2
   5 -18   1 15.1581 11.3936   2
  -5 -18   1 6.45968 12.5300   2
  -5 -18  -1 9.89182 11.6001   2
  -5 -19   1 47.7357 14.1499   2
  -5 -19  -1 46.9612 14.0247   2
   5 -19  -1 10.7671 12.9078   2
   5 -19   1 44.0154 13.3363   2
   5 -20   1 22.3731 13.8248   2
   5 -20  -1 32.6120 16.9011   2
  -5 -20   1 45.2151 15.5234   2
  -5 -20  -1 37.3833 13.4819   2
   5 -21   1 20.1904 11.3154   2
  -5 -21  -1 7.35377 11.8347   2
  -5 -21   1 21.5368 12.7019   2
   5 -21  -1 26.5010 12.6340   2
  -5 -22  -1 3.25840 11.7978   2
   5 -22  -1-11.1216 14.6263   2
  -5 -22   1 14.6069 14.8257   2
   5 -23   1-12.8608 11.0238   2
   5 -23  -1-16.1294 12.0862   2
  -5 -23   1 18.8876 14.0914   2
  -5 -23  -1-6.39663 13.9781   2
  -5 -24   1 30.2032 14.0668   2
  -5 -24  -1 26.1105 13.7136   2
   5 -24   1 4.17337 16.4954   2
   5 -24  -1 52.0910 16.0324   2
   5 -25  -1 11.5299 17.8460   2
  -5 -25  -1 31.9747 16.5531   2
   6   0   1 1352.02 16.2268   2
   6   0  -1 1365.56 15.9505   2
   6  -1  -1 2105.74 18.7381   2
   6   1   1 2095.21 18.9250   2
   6   1  -1 2092.14 19.5465   2
   6  -1   1 2025.76 19.6758   2
   6   2   1 1311.58 15.7771   2
   6  -2   1 1247.85 15.8460   2
   6  -2  -1 1298.88 15.6239   2
   6  -3   1 149.958 9.12608   2
   6  -3  -1 143.539 7.88633   2
   6   3   1 144.193 6.09707   0
   6  -4  -1 1276.77 16.3115   2
   6  -4   1 1249.16 17.8107   2
   6   4   1 1290.59 13.7847   0
   6  -5  -1 153.537 8.48174   2
   6   5   1 160.444 6.70995   0
   6  -5   1 152.402 9.85279   2
   6  -6   1 670.232 14.1051   2
   6  -6  -1 680.946 13.6959   2
   6   6   1 691.869 11.2750   0
  -6   6   1 687.658 8.26593   1
   6  -7  -1 323.610 11.3429   2
  -6   7   1 330.102 5.83379   1
   6  -7   1 332.779 12.6307   2
  -6   8   1 235.001 4.51181   1
   6  -8   1 339.773 12.7708   2
   6  -8  -1 326.617 11.5299   2
   6  -9  -1 474.809 14.1835   2
   6  -9   1 465.101 15.2886   2
   6 -10   1 228.160 12.4037   2
   6 -10  -1 247.172 12.1395   2
   6 -11  -1 9.29009 9.26059   2
   6 -11   1 13.1330 10.0913   2
   6 -12   1 36.9243 10.8929   2
   6 -12  -1 41.0456 10.4815   2
   6 -13   1 43.9968 12.4315   2
   6 -13  -1 37.7686 10.9158   2
   6 -14  -1 28.8480 10.8910   2
   6 -14   1 30.0698 11.4982   2
   6 -15   1 44.3380 12.8096   2
   6 -15  -1 37.9391 10.9863   2
   6 -16  -1 177.510 14.6591   2
   6 -16   1 174.346 15.3208   2
   6 -17  -1-0.99573 12.0089   2
   6 -17   1 1.58385 11.6914   2
   6 -18  -1 8.14324 12.4105   2
   6 -18   1 9.98534 12.0151   2
   6 -19  -1 5.38632 12.9783   2
   6 -19   1-10.5477 13.6114   2
  -6 -19  -1 22.0471 10.7391   2
  -6 -19   1 7.55975 13.9769   2
  -6 -20   1 124.830 15.4468   2
   6 -20   1 144.618 17.4018   2
   6 -20  -1 115.138 14.4574   2
  -6 -20  -1 160.797 14.3158   2
  -6 -21   1 57.3195 14.3751   2
   6 -21   1 24.2949 12.4720   2
  -6 -21  -1 34.5499 12.4546   2
   6 -21  -1 28.5674 10.6353   2
   6 -22   1-4.72801 13.2648   2
  -6 -22  -1 0.12209 12.5220   2
   6 -22  -1 4.84498 13.2488   2
  -6 -22   1 3.29401 14.5552   2
  -6 -23  -1-15.1342 13.8358   2
   6 -23  -1 35.4261 13.8653   2
   6 -23   1 47.6777 15.0325   2
  -6 -23   1-3.06458 13.6696   2
   6 -24   1 16.9421 13.2245   2
  -6 -24   1 56.6257 15.4625   2
   6 -24  -1 38.9826 16.1140   2
  -6 -24  -1 38.6823 12.6954   2
   7   0  -1 0.90250 7.37562   2
   7   0   1 2.64823 6.61910   2
   7  -1   1 1124.86 15.5303   2
   7  -1  -1 1157.02 15.9738   2
   7   1  -1 1143.85 16.2978   2
   7   1   1 1109.45 15.3488   2
   7  -2   1 636.584 13.2610   2
   7   2   1 618.688 12.4792   2
   7  -2  -1 633.585 12.2081   2
   7  -3  -1 73.4394 7.16143   2
   7  -3   1 76.8481 8.14132   2
   7  -4  -1 623.208 13.3824   2
   7   4   1 644.167 10.3320   0
   7  -4   1 654.702 14.4962   2
   7  -5  -1 455.825 11.8660   2
   7  -5   1 458.712 13.2875   2
   7   5   1 471.417 9.51011   0
   7  -6  -1 280.535 11.1483   2
   7  -6   1 265.345 11.1865   2
   7   6   1 277.435 8.06285   0
   7  -7  -1 34.6585 8.30106   2
   7  -7   1 32.6536 9.38852   2
  -7   7   1 45.2223 3.48446   1
   7   7   1 38.5686 5.73581   0
   7  -8   1 175.194 11.6191   2
   7  -8  -1 175.195 9.87051   2
  -7   8   1 126.032 3.99892   1
   7  -9  -1 69.4446 9.79557   2
   7  -9   1 67.1640 10.9032   2
   7 -10   1 30.2381 10.4479   2
   7 -10  -1 31.8332 8.39741   2
   7 -11   1 56.0598 11.4391   2
   7 -11  -1 70.9672 9.37089   2
   7 -12   1 91.8371 12.7352   2
   7 -12  -1 97.0822 11.0044   2
   7 -13   1 350.306 16.7081   2
   7 -13  -1 359.414 16.1375   2
   7 -14   1-1.55519 10.8207   2
   7 -15  -1 37.9503 11.2756   2
   7 -15   1 58.1877 11.8032   2
   7 -16   1 84.9849 13.9943   2
   7 -16  -1 76.5401 12.9264   2
   7 -17  -1 11.6519 10.8562   2
   7 -17   1 0.33852 13.6293   2
   7 -18   1 28.9893 14.6638   2
   7 -18  -1 31.7578 12.2002   2
   7 -19   1 107.496 16.0815   2
   7 -19  -1 111.100 15.6890   2
  -7 -20   1 44.0249 21.5510   2
  -7 -20  -1 75.2478 13.9353   2
   7 -20  -1 50.1845 14.3503   2
   7 -20   1 52.5149 17.1770   2
  -7 -21   1 109.188 16.3782   2
  -7 -21  -1 89.0145 16.3182   2
   7 -21  -1 48.8458 12.4833   2
   7 -21   1 48.0178 16.0188   2
   7 -22  -1 44.8727 12.4480   2
  -7 -22   1 53.7444 16.0350   2
   7 -22   1 22.4012 15.4405   2
  -7 -22  -1 52.7033 13.2505   2
  -7 -23  -1 23.7649 14.0430   2
   7 -23   1 22.6655 13.7524   2
   7 -23  -1 32.8587 15.5428   2
  -7 -23   1 40.7397 16.1989   2
  -7 -24  -1 9.10720 12.6702   2
  -7 -24   1 7.90282 13.3261   2
   7 -24  -1 7.18054 14.7268   2
   7 -24   1-11.1853 16.6566   2
   8   0   1 1697.65 20.0557   2
   8   0  -1 1657.04 19.6460   2
   8  -1   1 395.992 11.9531   2
   8   1   1 411.044 11.6859   2
   8  -1  -1 423.071 11.9348   2
   8   1  -1 417.077 11.8694   2
   8   2  -1 347.011 11.2690   2
   8  -2   1 347.571 11.5891   2
   8   2   1 341.795 11.6293   2
   8  -2  -1 332.479 12.5055   2
   8  -3   1 828.053 15.7725   2
   8  -3  -1 819.877 15.0253   2
   8  -4   1 195.297 11.0714   2
   8  -4  -1 217.047 10.7157   2
   8   4   1 195.051 7.11324   0
   8  -5   1 191.228 10.6177   2
   8  -5  -1 163.083 10.0622   2
   8   5   1 172.013 7.16185   0
   8   6   1 168.147 7.18607   0
   8  -6   1 171.944 11.1368   2
   8  -6  -1 170.354 10.3405   2
   8  -7   1 392.514 13.6429   2
   8  -7  -1 436.268 13.3096   2
   8   7   1 416.819 9.87109   0
   8   8   1 1044.12 14.6627   0
   8  -8   1 988.118 19.7463   2
   8  -8  -1 1011.75 19.3148   2
   8  -9  -1 169.882 11.9127   2
   8  -9   1 175.876 12.5156   2
   8 -10  -1 141.992 11.4966   2
   8 -10   1 143.388 12.2340   2
   8 -11   1 380.376 15.3147   2
   8 -11  -1 391.190 15.0111   2
   8 -12   1 173.229 14.0003   2
   8 -12  -1 210.525 13.4120   2
   8 -13  -1 29.8587 11.4468   2
   8 -13   1 27.5730 11.5088   2
   8 -14   1 32.9977 12.2179   2
   8 -14  -1 26.6451 11.5728   2
   8 -15  -1 71.3616 13.4345   2
   8 -15   1 62.8237 13.1673   2
   8 -16  -1 54.3943 12.3613   2
   8 -16   1 57.0359 11.6440   2
   8 -17   1 32.5228 13.8903   2
   8 -17  -1 25.2055 12.1215   2
   8 -18   1 104.471 15.5903   2
   8 -18  -1 82.3301 12.3286   2
   8 -19   1 19.4345 13.9803   2
   8 -19  -1 35.0590 16.6309   2
   8 -20   1 44.4361 14.6897   2
   8 -20  -1 45.5830 13.9014   2
  -8 -21  -1 54.4644 13.8960   2
  -8 -21   1 60.7066 16.6949   2
   8 -21  -1 22.5652 13.8319   2
   8 -21   1 36.8910 14.4799   2
   8 -22   1-21.1337 14.6036   2
  -8 -22   1 44.7139 15.6944   2
  -8 -22  -1 60.1008 14.5893   2
   8 -22  -1 10.0584 12.0429   2
   8 -23   1-28.5255 14.6300   2
  -8 -23   1 12.5515 16.8041   2
   8 -23  -1-22.0579 13.4002   2
  -8 -24  -1-9.44238 14.8783   2
   8 -24  -1-14.6300 18.4964   2
   9   0   1 6.84474 8.11935   2
   9   0  -1-8.73485 8.55690   2
   9   1   1 452.768 12.9548   2
   9  -1   1 459.357 13.1135   2
   9  -1  -1 465.225 13.6738   2
   9   1  -1 459.282 12.7974   2
   9  -2  -1 590.855 14.8900   2
   9   2  -1 595.930 13.9654   2
   9  -2   1 604.713 15.0188   2
   9   2   1 563.329 13.4751   2
   9  -3  -1 806.626 15.8070   2
   9  -3   1 794.380 16.0410   2
   9   3   1 792.247 16.1708   2
   9  -4  -1 288.180 11.7934   2
   9  -4   1 277.877 11.1925   2
   9  -5   1 565.730 15.4833   2
   9   5   1 551.425 10.5383   0
   9  -5  -1 560.793 14.2728   2
   9  -6  -1 657.000 16.2429   2
   9   6   1 645.826 11.6579   0
   9  -6   1 657.825 16.7827   2
   9   7   1 1879.20 19.1305   0
   9  -7  -1 1851.94 24.6325   2
   9  -7   1 1911.31 26.2867   2
   9   8   1 178.763 7.74788   0
   9  -8  -1 164.287 12.1812   2
   9  -8   1 186.468 12.6747   2
   9  -9   1 182.026 12.8153   2
   9  -9  -1 196.186 12.2249   2
   9   9   1 190.386 8.29344   0
   9 -10  -1-6.68851 9.62210   2
   9 -10   1-0.76528 10.7745   2
   9  10   1 9.41557 5.36184   0
   9 -11   1 389.546 16.2784   2
   9 -11  -1 384.234 15.6539   2
   9 -12  -1 117.301 12.2531   2
   9 -12   1 126.205 12.7961   2
   9 -13   1 60.7935 11.3880   2
   9 -13  -1 23.5929 8.02342   2
   9 -14   1 88.8993 12.9150   2
   9 -14  -1 73.0777 11.6594   2
   9 -15  -1 4.30767 10.5801   2
   9 -15   1 13.8322 11.7454   2
   9 -16  -1 18.1699 12.2872   2
   9 -16   1 14.6232 13.0769   2
   9 -17   1-2.01579 13.2488   2
   9 -17  -1 2.28262 12.6814   2
   9 -18  -1 67.1917 13.4638   2
   9 -18   1 59.6563 15.4629   2
   9 -19  -1 119.175 14.6206   2
   9 -19   1 100.687 16.5425   2
   9 -20   1-15.4222 11.3174   2
   9 -20  -1-1.38593 12.7223   2
   9 -21   1 117.730 16.4795   2
   9 -21  -1 111.263 16.3533   2
  -9 -22   1 32.5759 15.4339   2
  -9 -22  -1 44.3961 14.7399   2
   9 -22  -1 27.1794 14.9148   2
   9 -22   1-14.9144 13.4031   2
  -9 -23  -1 118.822 16.3079   2
  -9 -23   1 88.7721 19.8351   2
   9 -23   1 36.3257 16.0331   2
   9 -23  -1 77.0258 15.8765   2
  10   0  -1 442.069 13.7446   2
  10   0   1 438.142 13.8299   2
  10  -1  -1 635.194 15.4706   2
  10   1  -1 625.436 14.8392   2
  10   1   1 651.271 15.8651   2
  10  -1   1 595.782 14.8150   2
  10  -2  -1 243.678 11.9732   2
  10  -2   1 241.024 12.2424   2
  10   2  -1 246.075 12.0009   2
  10   2   1 239.417 11.1441   2
  10   3   1 414.087 13.9671   2
  10  -3   1 393.635 13.5985   2
  10  -3  -1 384.689 13.0693   2
  10  -4   1 111.742 10.6691   2
  10  -4  -1 96.7142 10.3880   2
  10  -5  -1 136.293 10.1600   2
  10  -5   1 129.820 10.6036   2
  10  -6  -1 207.910 11.3448   2
  10  -6   1 207.039 13.1910   2
  10   6   1 213.623 7.83973   0
  10   7   1 173.904 7.76303   0
  10  -7  -1 208.613 12.5686   2
  10  -7   1 175.273 12.0544   2
  10  -8  -1 140.677 11.6452   2
  10   8   1 147.125 7.63052   0
  10  -8   1 134.334 11.8366   2
  10   9   1 30.2800 6.04901   0
  10  -9  -1 26.1007 10.4654   2
  10  -9   1 27.0058 11.3461   2
  10 -10  -1 0.20893 9.62810   2
  10 -10   1-4.93324 10.5703   2
  10  10   1 0.72527 6.19773   0
  10 -11   1 190.122 14.1542   2
  10 -11  -1 171.188 12.5090   2
  10  11   1 182.409 9.32180   0
  10 -12   1 78.8451 11.8018   2
  10  12   1 89.4773 7.79563   0
  10 -12  -1 69.5400 9.47643   2
  10 -13  -1 2.63148 11.5618   2
  10 -13   1 0.38325 11.9839   2
  10 -14   1 105.688 13.7459   2
  10 -14  -1 83.0486 13.3995   2
  10 -15  -1 59.2670 12.8052   2
  10 -15   1 69.1473 13.5704   2
  10 -16   1 50.9251 14.6772   2
  10 -16  -1 60.6037 13.1646   2
  10 -17   1 103.585 13.8305   2
  10 -17  -1 115.853 13.6839   2
  10 -18   1 9.46904 15.1287   2
  10 -18  -1-0.82292 13.2404   2
  10 -19  -1 41.7103 13.2293   2
  10 -19   1 35.0100 13.6356   2
  10 -20  -1 146.957 17.2911   2
  10 -20   1 106.403 14.4251   2
  10 -21   1 49.7020 12.6469   2
  10 -21  -1 42.3345 14.1666   2
  10 -22  -1 17.6225 15.2884   2
  10 -22   1 13.9516 13.5665   2
 -10 -23  -1 16.0068 16.9234   2
  10 -23  -1 90.3831 17.9052   2
  11   0  -1-0.36480 8.09463   2
  11   0   1-2.59167 8.89897   2
  11   1   1 575.108 15.7082   2
  11  -1   1 604.927 16.2036   2
  11  -1  -1 589.915 15.3656   2
  11   1  -1 611.898 15.9706   2
  11   2  -1 18.6170 9.43519   2
  11   2   1 13.2261 9.20144   2
  11  -2   1 13.2758 10.2871   2
  11  -2  -1 15.7925 8.97873   2
  11   3   1 148.407 11.4762   2
  11  -3  -1 159.166 12.1999   2
  11  -3   1 135.028 12.1073   2
  11  -4  -1 507.570 15.1157   2
  11  -4   1 487.252 15.3259   2
  11  -5  -1 677.642 16.8749   2
  11  -5   1 645.260 17.2776   2
  11  -6   1 62.7125 11.5527   2
  11  -6  -1 62.8987 10.0592   2
  11  -7   1 134.687 12.7169   2
  11  -7  -1 146.495 11.8252   2
  11   7   1 125.675 7.19856   0
  11  -8   1 145.921 13.0834   2
  11  -8  -1 121.021 11.9577   2
  11   8   1 136.173 7.34080   0
  11  -9   1 17.1891 10.3839   2
  11  -9  -1 34.2084 9.69558   2
  11   9   1 34.2556 6.01530   0
  11 -10  -1 2.94379 11.0269   2
  11  10   1 3.99214 5.76983   0
  11 -10   1 5.35982 11.0824   2
  11 -11  -1 11.1248 9.03145   2
  11  11   1 27.6064 6.87630   0
  11 -11   1 13.3135 10.8687   2
  11 -12   1 108.661 12.8058   2
  11 -12  -1 110.180 13.7393   2
  11 -13   1 393.862 18.3194   2
  11 -13  -1 388.334 16.9196   2
  11 -14  -1 126.303 14.1226   2
  11 -14   1 97.7281 14.4220   2
  11 -15  -1 9.56929 12.2202   2
  11 -15   1 9.09388 13.1374   2
  11 -16   1 32.7067 14.3374   2
  11 -16  -1 45.9359 13.2486   2
  11 -17  -1 6.01641 12.2984   2
  11 -17   1 25.8142 12.0298   2
  11 -18  -1 5.77888 12.3177   2
  11 -18   1 14.0209 11.4501   2
  11 -19  -1-13.2337 12.6482   2
  11 -19   1 15.1796 10.9060   2
  11 -20   1 45.4831 16.9545   2
  11 -20  -1 6.47887 13.6611   2
  11 -21  -1-25.8397 12.6164   2
  11 -21   1-8.90596 15.5716   2
  11 -22   1-19.4508 17.0032   2
  11 -22  -1 10.5678 12.8527   2
  11 -23  -1 43.6454 13.3408   2
  12   0   1 54.4907 9.54114   2
  12   0  -1 60.3315 9.86837   2
  12  -1   1 75.0074 11.1556   2
  12   1  -1 80.0215 11.0154   2
  12   1   1 80.3093 11.1337   2
  12  -1  -1 86.1243 11.2460   2
  12  -2   1 272.023 13.5025   2
  12  -2  -1 273.283 13.4556   2
  12   2  -1 245.436 13.0904   2
  12   2   1 256.776 13.6423   2
  12  -3   1 281.113 14.1345   2
  12  -3  -1 247.832 13.5017   2
  12   3   1 263.855 13.1833   2
  12  -4  -1 14.2943 10.2213   2
  12  -4   1 23.2317 11.1002   2
  12  -5   1 518.912 16.9451   2
  12  -5  -1 501.181 16.8386   2
  12  -6   1 266.967 14.9042   2
  12  -6  -1 273.842 13.8515   2
  12  -7  -1 182.142 12.9127   2
  12  -7   1 184.271 13.9399   2
  12  -8   1 39.7756 11.5051   2
  12  -8  -1 36.9487 10.7020   2
  12  -9   1 78.8351 12.0437   2
  12  -9  -1 68.7756 10.9476   2
  12 -10  -1 15.7598 10.4998   2
  12 -10   1 22.9427 10.6619   2
  12 -11   1 64.5693 11.9142   2
  12 -11  -1 74.9467 12.5523   2
  12 -12   1 22.2206 13.3503   2
  12 -12  -1 25.6707 11.6953   2
  12 -13  -1 23.9093 11.9844   2
  12 -13   1 45.6983 12.2655   2
  12 -14   1 19.3537 13.3109   2
  12 -14  -1 31.5904 12.1346   2
  12 -15   1 45.4134 15.1532   2
  12 -15  -1 22.1376 13.1022   2
  12 -16   1 34.3210 14.0521   2
  12 -16  -1 35.2767 13.7889   2
  12 -17  -1 25.0925 13.2919   2
  12 -17   1 8.57863 12.0970   2
  12 -18  -1 10.9016 11.0478   2
  12 -18   1 17.2842 14.4554   2
  12 -19   1 88.8273 13.7522   2
  12 -19  -1 90.9771 16.7145   2
  12 -20  -1 125.985 15.3721   2
  12 -20   1 126.236 14.6335   2
  12 -21   1 35.6866 15.4540   2
  12 -21  -1 30.4812 13.5240   2
  12 -22  -1 16.2837 17.3528   2
  13   0   1 4.77326 9.15811   2
  13   0  -1-2.76399 10.3919   2
  13   1  -1 31.1462 10.1889   2
  13   1   1 29.9019 11.1357   2
  13  -1   1 36.8238 10.1132   2
  13  -1  -1 29.5819 10.7257   2
  13  -2  -1 161.534 13.0190   2
  13  -2   1 161.194 13.1243   2
  13   2   1 147.113 12.2410   2
  13   2  -1 160.035 13.1167   2
  13  -3   1 96.1231 12.3946   2
  13  -3  -1 101.518 12.1513   2
  13   3   1 112.261 12.3410   2
  13  -4  -1 66.1461 11.9839   2
  13  -4   1 68.5969 11.0705   2
  13  -5  -1 77.8084 11.1128   2
  13  -5   1 61.7877 12.3501   2
  13  -6   1 7.42558 11.4256   2
  13  -6  -1-0.04801 10.3021   2
  13  -7  -1 270.977 14.9490   2
  13  -7   1 223.317 15.0788   2
  13  -8   1 26.4136 11.8958   2
  13  -8  -1 24.2442 11.5189   2
  13  -9   1 30.3795 11.9055   2
  13  -9  -1 25.7367 10.1051   2
  13 -10   1 54.1978 11.5764   2
  13 -10  -1 46.5981 12.0442   2
  13 -11   1 160.174 15.2752   2
  13 -11  -1 176.412 14.7624   2
  13 -12   1 207.295 16.0141   2
  13 -12  -1 113.016 13.5970   2
  13 -13   1 20.4712 11.0973   2
  13 -13  -1 34.1003 12.0710   2
  13 -14   1 12.0150 14.3418   2
  13 -14  -1 16.7933 12.1875   2
  13 -15  -1 8.23478 12.7786   2
  13 -15   1 36.6264 15.2670   2
  13 -16  -1 33.9412 13.8026   2
  13 -16   1 36.8460 14.9768   2
  13 -17   1 16.5374 11.1104   2
  13 -17  -1 4.68942 13.7487   2
  13 -18  -1 9.69156 11.6661   2
  13 -18   1 39.2122 11.9401   2
  13 -19  -1-7.21813 13.7232   2
  13 -19   1 1.53972 16.8559   2
  13 -20  -1 6.26857 13.3955   2
  13 -20   1-2.18910 12.4584   2
  13 -21  -1 16.8413 16.9684   2
  13 -21   1 11.0955 15.0255   2
  14   0  -1 792.512 20.3669   2
  14   0   1 778.650 20.3706   2
  14   1  -1 21.6619 12.0051   2
  14   1   1 11.6086 11.1756   2
  14  -1  -1 4.62145 10.6687   2
  14  -1   1 14.1744 11.0095   2
  14  -2  -1 133.980 12.7062   2
  14   2  -1 132.234 13.1142   2
  14  -2   1 124.024 13.5789   2
  14   2   1 131.851 13.3687   2
  14  -3   1 248.184 15.1053   2
  14   3   1 233.870 15.0115   2
  14  -3  -1 252.267 14.4574   2
  14  -4  -1 46.5626 12.3195   2
  14  -4   1 46.7379 11.5485   2
  14  -5  -1 2.99599 9.80034   2
  14  -5   1 4.34674 10.5287   2
  14  -6   1 47.5785 11.5166   2
  14  -6  -1 52.2654 10.8971   2
  14  -7   1 70.4817 12.5678   2
  14  -7  -1 73.4289 11.9532   2
  14  -8   1-1.59118 11.3781   2
  14  -8  -1-3.61365 11.7807   2
  14  -9   1 47.6992 12.0851   2
  14  -9  -1 40.4035 11.2858   2
  14 -10  -1 143.671 14.9210   2
  14 -10   1 132.077 14.0296   2
  14 -11   1 147.996 13.8604   2
  14 -11  -1 159.417 15.2846   2
  14 -12   1 48.0076 13.2856   2
  14 -12  -1 61.8093 12.7827   2
  14 -13   1 37.3645 13.7212   2
  14 -13  -1 43.2134 11.9379   2
  14 -14  -1 227.698 17.1938   2
  14 -14   1 219.587 17.9363   2
  14 -15   1-8.55610 13.7726   2
  14 -15  -1 6.61235 14.1793   2
  14 -16  -1 13.9276 12.2100   2
  14 -16   1 19.4553 11.0516   2
  14 -17  -1-10.7199 13.6721   2
  14 -17   1 0.73017 14.0444   2
  14 -18  -1 14.3716 13.8189   2
  14 -18   1 36.9205 15.6204   2
  14 -19  -1 1.54383 11.4823   2
  14 -19   1 8.97132 13.8556   2
  14 -20  -1-21.6368 16.6039   2
  14 -20   1-24.0243 15.5060   2
  14 -21  -1-37.4926 13.9281   2
  15   0   1-2.46511 11.4206   2
  15   0  -1-4.47044 10.2549   2
  15  -1  -1 57.6023 10.5096   2
  15   1  -1 31.6109 10.5397   2
  15   1   1 54.7165 11.3165   2
  15  -1   1 45.8086 12.4720   2
  15  -2  -1 112.716 13.3949   2
  15   2  -1 104.666 12.2192   2
  15  -2   1 98.7269 12.6927   2
  15   2   1 93.7579 12.4103   2
  15  -3   1 38.9063 12.8332   2
  15  -3  -1 51.1986 12.4175   2
  15   3   1 27.4938 11.6229   2
  15  -4   1 221.302 15.2375   2
  15  -4  -1 226.840 15.2871   2
  15  -5   1 71.1318 12.6205   2
  15  -5  -1 62.8591 13.5165   2
  15  -6  -1 222.149 15.4894   2
  15  -6   1 199.596 13.5875   2
  15  -7   1 29.4460 12.9174   2
  15  -7  -1 20.3427 13.1363   2
  15  -8  -1 168.921 14.5351   2
  15  -8   1 166.835 14.0845   2
  15  -9  -1 16.2447 13.1112   2
  15  -9   1 14.8203 12.9412   2
  15 -10  -1 59.3393 12.8966   2
  15 -10   1 56.0922 13.9800   2
  15 -11   1 19.9671 11.6774   2
  15 -11  -1 19.3426 12.1317   2
  15 -12  -1 61.3102 13.7392   2
  15 -12   1 43.7871 12.2619   2
  15 -13   1 33.0567 14.2380   2
  15 -13  -1 20.8706 12.0526   2
  15 -14  -1 2.63090 13.5959   2
  15 -14   1 12.8928 13.6582   2
  15 -15   1 5.97942 9.80574   2
  15 -15  -1 5.22986 11.7586   2
  15 -16   1 20.8465 11.9155   2
  15 -16  -1-11.9402 11.0150   2
  15 -17  -1 4.09249 13.2356   2
  15 -17   1 10.4767 12.7986   2
  15 -18   1 20.7140 15.4778   2
  15 -18  -1 43.5461 14.5006   2
  15 -19   1-18.1637 14.9748   2
  15 -19  -1 25.1315 15.7442   2
  15 -20  -1-24.5726 13.3476   2
  16   0  -1 6.15306 12.1119   2
  16   0   1 16.2178 12.4041   2
  16   1   1 89.9700 12.0391   2
  16   1  -1 57.1451 11.6757   2
  16  -1  -1 75.0082 12.2844   2
  16  -1   1 70.4157 11.8061   2
  16   2  -1 21.2824 12.7178   2
  16  -2   1 22.4611 12.3415   2
  16  -2  -1 28.3721 12.4856   2
  16   2   1 15.1940 12.3821   2
  16  -3   1 16.0516 12.6136   2
  16  -3  -1 27.6582 12.6337   2
  16   3   1 1.27679 12.3799   2
  16  -4  -1 64.6600 12.9158   2
  16  -4   1 51.6922 12.8694   2
  16  -5   1 68.6742 13.6309   2
  16  -5  -1 70.4774 13.2859   2
  16  -6   1 114.387 14.7186   2
  16  -6  -1 116.839 14.6189   2
  16  -7   1 11.5723 11.8202   2
  16  -7  -1 19.9212 12.8061   2
  16  -8  -1 92.2173 13.5379   2
  16  -8   1 118.795 15.7636   2
  16  -9  -1 49.0429 12.3489   2
  16  -9   1 70.0754 14.1849   2
  16 -10  -1 61.1307 13.9587   2
  16 -10   1 61.6947 13.7692   2
  16 -11  -1 39.7944 13.5449   2
  16 -11   1 61.4599 14.2714   2
  16 -12   1 17.8840 13.4086   2
  16 -12  -1 13.5149 9.96677   2
  16 -13   1 7.21923 13.6097   2
  16 -13  -1 21.7833 13.8536   2
  16 -14   1 50.0958 14.2254   2
  16 -14  -1 25.3183 11.3647   2
  16 -15  -1 25.4157 12.5940   2
  16 -15   1 52.4134 14.9377   2
  16 -16   1 59.7328 16.8070   2
  16 -16  -1 58.2253 16.1250   2
  16 -17   1 8.61964 16.0890   2
  16 -17  -1 20.9922 14.7838   2
  16 -18   1 24.9856 13.5461   2
  16 -18  -1-2.55123 13.1170   2
  16 -19   1 45.3533 16.2077   2
  16 -19  -1 20.4024 14.9400   2
  17   0   1 2.23927 13.1221   2
  17   0  -1 0.40139 13.2238   2
  17  -1   1 108.699 14.2229   2
  17   1   1 101.845 13.2597   2
  17  -1  -1 102.061 13.9029   2
  17   1  -1 110.471 14.6419   2
  17  -2  -1 212.103 14.9587   2
  17  -2   1 225.850 15.6706   2
  17   2   1 228.951 16.4036   2
  17   2  -1 208.334 14.8451   2
  17  -3   1 97.6521 14.1796   2
  17  -3  -1 90.4604 13.0213   2
  17   3   1 97.6885 13.5792   2
  17  -4   1 27.2526 13.3390   2
  17  -4  -1 15.8993 11.1820   2
  17  -5   1-9.28791 13.8994   2
  17  -5  -1 4.56887 11.0317   2
  17  -6  -1-0.42353 12.9052   2
  17  -6   1 12.1636 13.8085   2
  17  -7  -1-1.58999 12.3738   2
  17  -7   1 3.68253 12.4914   2
  17  -8  -1 17.9239 13.9861   2
  17  -8   1 11.0234 11.4385   2
  17  -9  -1 7.97076 12.5307   2
  17  -9   1 14.6000 12.7861   2
  17 -10  -1 80.4583 14.2301   2
  17 -10   1 86.5926 15.4560   2
  17 -11  -1-0.69861 13.0858   2
  17 -11   1 9.44158 13.2663   2
  17 -12  -1 23.2951 15.6450   2
  17 -12   1 19.3115 14.2953   2
  17 -13  -1 20.3627 12.0145   2
  17 -13   1 3.91248 14.6536   2
  17 -14  -1 21.6802 13.3857   2
  17 -14   1 23.6543 15.1482   2
  17 -15  -1-10.1127 15.0690   2
  17 -15   1-7.40711 14.4557   2
  17 -16   1 35.1177 15.1741   2
  17 -16  -1 35.6364 14.1801   2
  17 -17  -1 37.2389 14.1753   2
  17 -17   1 83.1275 16.5968   2
  17 -18   1-11.8233 16.6424   2
  17 -18  -1-34.0910 17.1622   2
  18   0  -1 121.967 15.9589   2
  18   0   1 94.5150 15.4330   2
  18   1   1 7.12959 12.5011   2
  18  -1  -1 24.7237 13.7219   2
  18   1  -1-0.20194 13.7042   2
  18  -1   1 14.7129 14.6775   2
  18   2   1 6.34535 11.9329   2
  18   2  -1 14.9334 12.9139   2
  18  -2  -1 16.5396 13.2121   2
  18  -2   1 14.7471 14.0033   2
  18  -3   1 70.6087 13.6959   2
  18  -3  -1 37.9845 13.7249   2
  18  -4   1 28.0688 12.4824   2
  18  -4  -1 26.0632 13.2931   2
  18  -5  -1 47.4227 12.9153   2
  18  -5   1 39.4492 14.0345   2
  18  -6  -1 8.00425 13.3132   2
  18  -6   1-3.54205 13.7443   2
  18  -7   1 47.5729 14.3239   2
  18  -7  -1 15.0651 12.5844   2
  18  -8   1 123.848 14.9463   2
  18  -8  -1 155.511 17.4864   2
  18  -9  -1 164.267 16.6906   2
  18  -9   1 185.785 16.1784   2
  18 -10   1 76.7467 14.5352   2
  18 -10  -1 79.2869 15.7671   2
  18 -11  -1 17.7938 15.0125   2
  18 -11   1 55.6360 16.6194   2
  18 -12   1 15.3021 15.8575   2
  18 -12  -1 1.76838 11.6995   2
  18 -13   1-2.78344 14.9361   2
  18 -13  -1 3.99681 15.1812   2
  18 -14   1 60.7959 14.2894   2
  18 -14  -1 49.0685 14.0547   2
  18 -15   1-13.4784 15.8008   2
  18 -15  -1 38.0332 14.1078   2
  18 -16  -1 24.1451 15.3203   2
  18 -16   1 31.9477 16.2586   2
  18 -17   1 72.2440 17.4931   2
  18 -17  -1 89.2575 17.8301   2
  19   0   1-3.89676 13.0029   2
  19   0  -1-2.70013 14.3617   2
  19  -1   1 44.5982 13.4809   2
  19  -1  -1 25.7338 14.4816   2
  19   1  -1 30.4367 13.8590   2
  19   1   1 26.5168 13.7868   2
  19  -2  -1 49.7818 14.7638   2
  19  -2   1 37.3932 12.8099   2
  19   2   1 57.0386 14.5162   2
  19  -3  -1 32.6260 13.0849   2
  19  -3   1 22.3728 14.1666   2
  19  -4  -1 191.072 16.8722   2
  19  -4   1 186.104 17.5503   2
  19  -5  -1-2.11240 13.9353   2
  19  -5   1 12.9771 12.9745   2
  19  -6  -1 35.9338 13.2647   2
  19  -6   1 32.5715 15.4324   2
  19  -7  -1 77.8501 14.2057   2
  19  -7   1 80.3674 16.6908   2
  19  -8   1 108.661 16.4942   2
  19  -8  -1 113.560 16.9573   2
  19  -9   1 54.3355 15.4664   2
  19  -9  -1 56.9607 16.2802   2
  19 -10   1 50.8979 15.5648   2
  19 -10  -1 46.5742 15.1779   2
  19 -11   1 13.7252 15.7069   2
  19 -11  -1 27.4794 13.5028   2
  19 -12   1 6.09186 12.7368   2
  19 -12  -1-3.09261 15.2771   2
  19 -13   1 3.60430 15.6876   2
  19 -13  -1-17.0210 14.0101   2
  19 -14   1 8.73034 15.5628   2
  19 -14  -1-7.25755 14.6504   2
  19 -15  -1 15.1451 13.3990   2
  19 -15   1 8.09239 13.9899   2
  19 -16  -1 5.60997 12.9974   2
  19 -16   1 66.9116 13.4903   2
  20   0  -1 105.782 17.3263   2
  20   0   1 121.483 14.8710   2
  20   1   1 171.213 16.4806   2
  20  -1   1 205.259 17.8343   2
  20  -1  -1 151.818 17.4801   2
  20   1  -1 186.806 17.6538   2
  20  -2   1-5.92752 15.8664   2
  20   2   1 19.0389 13.6497   2
  20  -2  -1-8.39492 12.2843   2
  20  -3   1 17.0021 14.1285   2
  20  -3  -1 19.7775 14.1009   2
  20  -4   1-1.34890 15.3373   2
  20  -4  -1 20.8064 13.9180   2
  20  -5  -1 22.8413 14.9647   2
  20  -5   1 17.9168 14.6666   2
  20  -6  -1 49.7648 13.0472   2
  20  -6   1 50.4770 17.2328   2
  20  -7   1 49.2307 17.5608   2
  20  -7  -1 55.9505 14.8738   2
  20  -8   1 2.21770 15.3198   2
  20  -8  -1-2.32936 15.1056   2
  20  -9   1 32.9143 16.4153   2
  20  -9  -1-2.93970 15.5209   2
  20 -10   1 36.3159 17.7485   2
  20 -10  -1 8.77777 16.2665   2
  20 -11  -1 56.8440 12.0588   2
  20 -11   1 23.8181 13.5273   2
  20 -12  -1 32.0342 14.4252   2
  20 -12   1 9.47467 15.5844   2
  20 -13   1 1.62782 14.5147   2
  20 -13  -1 22.5964 11.7991   2
  20 -14  -1 3.75949 15.8238   2
  20 -14   1-3.12031 17.2886   2
  20 -15  -1 26.5631 17.6912   2
  21   0  -1 9.30966 15.9905   2
  21   0   1-1.05292 13.2079   2
  21  -1   1 25.2630 16.6823   2
  21   1   1 4.34866 13.9648   2
  21  -1  -1 31.9070 14.2889   2
  21   1  -1 13.7709 13.3181   2
  21  -2   1 41.1368 15.3522   2
  21   2   1 62.8609 16.1317   2
  21  -2  -1 64.0254 15.3935   2
  21  -3   1 22.4786 15.5822   2
  21  -3  -1 41.3017 15.5292   2
  21  -4   1 1.22465 12.6778   2
  21  -4  -1 11.1182 14.7591   2
  21  -5   1 71.3663 17.4221   2
  21  -5  -1 61.2864 14.6922   2
  21  -6   1 9.63385 15.7055   2
  21  -6  -1-3.27518 16.0748   2
  21  -7   1 53.2803 15.8991   2
  21  -7  -1 54.4451 17.0268   2
  21  -8  -1 12.0000 16.0413   2
  21  -8   1 8.68144 15.1523   2
  21  -9   1-3.32434 16.0522   2
  21  -9  -1-22.2659 13.5738   2
  21 -10   1 31.3883 17.5566   2
  21 -10  -1 32.3247 14.7582   2
  21 -11  -1-4.55193 14.2033   2
  21 -11   1 2.10370 13.3678   2
  21 -12   1 9.38682 18.6542   2
  21 -12  -1 17.7514 15.6197   2
  21 -13   1 38.8386 13.3216   2
  21 -13  -1 22.2723 15.9199   2
  21 -14  -1 19.5869 14.7748   2
  22   0   1 89.3369 18.5048   2
  22   0  -1 61.7850 17.5587   2
  22   1   1 40.4835 16.2719   2
  22  -1   1 29.9833 17.9191   2
  22  -1  -1 20.4994 13.6809   2
  22  -2   1 0.40549 16.1954   2
  22  -2  -1 26.1761 16.3758   2
  22  -3   1 26.8268 15.2350   2
  22  -3  -1 26.0806 12.6776   2
  22  -4   1 20.6938 17.1962   2
  22  -4  -1 21.6744 14.9630   2
  22  -5   1-23.6084 16.0665   2
  22  -5  -1 8.88911 16.7606   2
  22  -6  -1 18.6469 17.3685   2
  22  -6   1 29.0048 15.6656   2
  22  -7   1 14.9240 15.5652   2
  22  -7  -1 28.2637 16.5148   2
  22  -8   1 48.5612 16.0494   2
  22  -8  -1 57.7020 17.1421   2
  22  -9  -1 35.9470 16.6822   2
  22  -9   1 17.7796 17.1454   2
  22 -10   1-19.9914 18.5677   2
  22 -10  -1-11.9672 14.6254   2
  22 -11   1 26.7714 12.4679   2
  22 -11  -1-15.0262 15.5414   2
  22 -12  -1 9.90136 18.2560   2
  23   0   1-11.8750 17.0239   2
  23   1   1-8.07819 14.8468   2
  23  -1   1-10.6671 13.7949   2
  23  -1  -1-23.3933 12.1495   2
  23  -2  -1 26.3899 14.2922   2
  23  -2   1 79.0896 19.0828   2
  23  -3   1 24.7478 18.7986   2
  23  -3  -1 19.9473 19.5092   2
  23  -4   1 25.0641 14.6206   2
  23  -4  -1 6.20167 16.5830   2
  23  -5  -1 5.15895 13.7716   2
  23  -5   1-1.73405 13.6242   2
  23  -6   1 9.64548 14.7490   2
  23  -6  -1-5.57529 13.1208   2
  23  -7   1-4.95912 15.1808   2
  23  -7  -1-10.7699 14.4068   2
  23  -8   1 42.6055 13.7137   2
  23  -8  -1 22.2361 16.2371   2
  23  -9  -1 93.1847 18.0272   2
  23  -9   1 19.9138 16.1080   2
  23 -10  -1 60.0624 17.5471   2
  24   0   1 1.28073 18.4088   2
  24   0  -1-29.2792 16.4724   2
  24   1   1 5.37930 15.4605   2
  24  -1  -1 26.6184 15.3837   2
  24  -1   1 7.92855 15.9913   2
  24  -2  -1-1.25130 13.2309   2
  24  -2   1-3.01329 13.9784   2
  24  -3   1 13.2078 17.6277   2
  24  -3  -1 47.1370 15.9100   2
  24  -4  -1 29.4224 18.3814   2
  24  -4   1 6.56385 17.9651   2
  24  -5  -1 20.9132 18.1448   2
  24  -5   1 20.9415 17.2283   2
  24  -6  -1-17.0348 17.1077   2
  24  -6   1 16.0035 18.5235   2
  24  -7  -1-29.5474 15.9133   2
   0   0   2 1857.33 16.0673   1
   0   1   2-0.30030 5.51963   0
   0   1   2 5.18363 5.92973   1
   0  -1   2 0.94220 4.50683   1
   0   2   2 875.044 11.3707   0
   0   2   2 843.854 11.4437   1
   0  -2   2 813.432 8.57440   2
   0  -2   2 848.331 11.9168   1
   0  -3   2 0.55107 4.76503   2
   0  -3   2-4.21642 5.65823   1
   0   3   2 2.81241 5.70953   1
   0   3   2-1.33973 5.27517   0
   0  -4   2 280.184 8.08077   1
   0  -4  -2 288.285 6.03187   2
   0  -4   2 282.258 7.77444   2
   0   4   2 284.918 7.58528   1
   0  -5   2 0.30703 4.72911   1
   0  -5  -2-1.07725 4.24683   2
   0  -5   2-5.03906 5.99666   2
   0  -6   2 86.9388 5.77265   1
   0  -6  -2 87.2654 5.71399   2
   0  -6   2 84.7899 7.54706   2
   0  -7   2-0.13480 4.45721   1
   0  -7   2-6.60398 6.43160   2
   0  -7  -2-0.74816 5.53783   2
   0  -8   2 1537.83 20.2934   2
   0  -8   2 1590.43 15.2322   1
   0  -8  -2 1576.59 18.0547   2
   0  -9   2 0.80076 4.69795   1
   0  -9  -2 2.82993 6.52471   2
   0  -9   2-0.22390 7.70827   2
   0 -10  -2 48.9161 7.70458   2
   0 -10   2 56.8150 9.33545   2
   0 -10   2 55.3457 5.20558   1
   0 -11   2-3.60895 4.27828   1
   0 -11   2-2.77439 9.59264   2
   0 -11  -2-1.85901 8.00412   2
   0 -12  -2 584.800 15.4770   2
   0 -12   2 604.338 17.7139   2
   0 -13  -2-0.04032 8.71301   2
   0 -13   2-8.60072 10.4830   2
   0 -14  -2 248.606 12.7344   2
   0 -14   2 228.912 13.8114   2
   0 -15  -2-5.61648 8.66805   2
   0 -15   2-5.30418 10.5071   2
   0 -16  -2 716.926 19.7505   2
   0 -16   2 726.757 22.0063   2
   0 -17   2-7.71280 12.5591   2
   0 -17  -2 3.56833 9.52314   2
   0 -18   2 325.066 18.2866   2
   0 -18  -2 344.166 16.1645   2
   0 -19   2-13.1986 12.7109   2
   0 -19  -2-10.7532 10.2061   2
   0 -20  -2 26.7234 10.2917   2
   0 -20   2 15.5911 13.7911   2
   0 -21  -2-6.83907 11.5081   2
   0 -21   2-3.74092 14.7329   2
   0 -22   2-7.90896 13.6175   2
   0 -23   2-0.82640 13.3458   2
   0 -23  -2-7.48907 13.5653   2
   0 -24  -2 25.8566 16.1087   2
   0 -24   2-5.21407 13.2454   2
   0 -25  -2 25.5274 17.7287   2
  -1   0   2 0.59649 6.58062   1
   1   0   2-1.54921 6.34171   1
  -1   1   2 2292.20 16.0310   0
  -1   1   2 2270.90 17.5909   1
  -1  -1   2 2326.99 18.0051   1
   1  -1   2 2352.83 17.7496   1
   1   1   2 2259.93 17.1176   0
   1   1   2 2271.17 17.5667   1
  -1   2   2 776.050 10.5305   0
  -1  -2   2 772.631 11.5132   1
   1   2   2 737.028 10.7293   1
  -1   2   2 764.624 11.5430   1
   1  -2   2 770.021 10.9935   1
   1   2   2 782.610 10.8531   0
   1  -2   2 751.582 8.58268   2
   1  -3   2 113.407 5.91861   1
   1  -3   2 116.996 5.94493   2
  -1   3   2 112.139 6.44738   0
  -1  -3   2 99.4676 6.73840   1
  -1   3   2 120.555 6.74985   1
   1   3   2 113.682 6.62648   0
   1  -4   2 376.210 8.19434   1
  -1   4   2 369.472 7.91062   1
   1  -4   2 372.556 8.63955   2
   1   4   2 373.645 8.94501   0
  -1  -4   2 376.484 8.38203   1
   1  -4  -2 403.501 6.74263   2
   1  -5   2 147.329 7.77998   2
   1  -5  -2 129.798 5.62069   2
   1  -5   2 135.080 6.34511   1
  -1   5   2 131.108 6.09835   1
  -1  -5   2 134.550 6.29203   1
  -1  -6   2 1308.77 14.0059   1
   1  -6   2 1287.20 13.4893   1
   1  -6  -2 1279.85 13.7367   2
   1  -6   2 1282.03 16.3968   2
  -1  -6   2 1320.17 16.5429   2
   1  -7   2 3096.70 20.1673   1
  -1  -7  -2 3114.53 22.6205   2
   1  -7   2 3068.83 25.9857   2
  -1  -7   2 3066.00 21.1764   1
   1  -7  -2 3057.14 22.5653   2
  -1  -7   2 3057.33 25.7822   2
   1  -8   2 948.361 16.4523   2
   1  -8   2 916.697 11.6777   1
  -1  -8   2 950.492 12.5328   1
  -1  -8  -2 911.892 14.4742   2
   1  -8  -2 928.064 14.4188   2
  -1  -8   2 933.659 16.2357   2
   1  -9  -2 641.976 13.3666   2
  -1  -9   2 641.012 10.8260   1
  -1  -9   2 653.434 15.1018   2
  -1  -9  -2 642.837 13.3558   2
   1  -9   2 641.952 14.6684   2
   1  -9   2 650.994 10.1350   1
  -1 -10  -2 465.133 12.8317   2
  -1 -10   2 479.654 14.7472   2
   1 -10   2 448.788 8.83109   1
   1 -10  -2 474.533 12.8942   2
   1 -10   2 451.937 14.0888   2
  -1 -10   2 474.337 9.55618   1
  -1 -11   2 423.224 14.6891   2
   1 -11   2 440.844 15.1193   2
  -1 -11   2 435.144 9.38321   1
   1 -11   2 461.922 8.82730   1
  -1 -11  -2 430.493 12.6637   2
   1 -11  -2 450.733 13.4523   2
   1 -12   2 646.390 17.4785   2
  -1 -12   2 650.477 11.1602   1
   1 -12  -2 701.410 16.5674   2
  -1 -12  -2 674.006 15.8913   2
  -1 -12   2 652.563 17.6795   2
   1 -13   2 721.205 19.7768   2
   1 -13  -2 711.043 17.1793   2
  -1 -13  -2 735.899 17.6303   2
  -1 -13   2 719.378 19.1256   2
   1 -14  -2 217.295 12.8437   2
   1 -14   2 210.152 13.5285   2
  -1 -14  -2 199.647 12.0824   2
  -1 -14   2 185.311 13.0076   2
  -1 -15   2 208.967 14.6947   2
   1 -15  -2 219.545 13.0730   2
   1 -15   2 216.027 15.0577   2
  -1 -15  -2 210.044 12.2876   2
  -1 -16  -2 87.1992 12.0547   2
   1 -16   2 103.528 14.5011   2
  -1 -16   2 101.510 14.5520   2
   1 -16  -2 71.3464 10.9221   2
  -1 -17  -2-4.58455 10.9686   2
   1 -17   2 5.83263 11.0367   2
  -1 -17   2 30.2611 13.3945   2
   1 -17  -2 7.27032 10.6106   2
   1 -18  -2 126.855 13.8969   2
   1 -18   2 118.714 14.6203   2
  -1 -18  -2 129.565 13.6830   2
  -1 -18   2 121.026 15.6630   2
  -1 -19  -2 73.3109 12.5863   2
  -1 -19   2 23.7040 12.4068   2
   1 -19   2 40.9311 13.0572   2
   1 -19  -2 34.7409 12.0453   2
  -1 -20   2 5.53095 11.5318   2
   1 -20   2-19.0493 14.3599   2
   1 -20  -2-29.9099 10.7623   2
  -1 -20  -2 3.62189 9.38965   2
  -1 -21   2 89.1638 15.0044   2
   1 -21  -2 117.209 13.1560   2
  -1 -21  -2 95.1908 14.5143   2
   1 -21   2 86.1226 16.6607   2
   1 -22  -2 50.1636 10.3181   2
  -1 -22   2 23.4785 14.8436   2
   1 -22   2 5.72661 14.1967   2
  -1 -22  -2 71.2980 13.3222   2
   1 -23  -2 7.67864 11.4982   2
   1 -23   2 9.17284 14.6856   2
  -1 -23  -2 3.70033 14.3575   2
  -1 -23   2-0.36620 14.7397   2
  -1 -24   2-8.11777 15.8828   2
   1 -24  -2 26.3498 13.7054   2
   1 -24   2 2.19720 14.7141   2
  -1 -24  -2-20.2044 13.6208   2
   1 -25  -2 56.9633 14.3387   2
  -1 -25  -2 24.1554 13.8150   2
  -2   0   2 859.691 11.9409   1
   2   0   2 868.110 11.6078   1
  -2  -1   2 486.638 9.81582   1
   2  -1   2 482.069 6.96866   2
   2  -1   2 484.163 9.55897   1
  -2   1   2 475.921 8.27323   0
  -2   1   2 473.285 9.41366   1
  -2  -2   2 0.29098 5.47562   1
  -2   2   2-0.88201 6.18913   1
   2  -2   2-0.74562 4.40889   2
   2   2   2 0.93124 5.98867   0
   2  -2   2 2.03542 4.38314   1
  -2   2   2 3.23301 4.85988   0
   2  -3  -2 219.076 5.13176   2
   2  -3   2 217.304 6.77408   1
  -2  -3   2 228.119 8.04832   1
  -2   3   2 205.194 7.51223   1
   2  -3   2 209.302 7.02161   2
   2   3   2 224.430 7.68303   0
   2  -4  -2 1066.32 10.4844   2
  -2   4   2 1037.79 12.0681   1
   2  -4   2 1059.90 12.9967   2
  -2  -4   2 1047.68 13.0758   1
   2  -4   2 1048.30 12.1041   1
   2   4   2 1063.91 13.9388   0
   2  -5  -2 502.428 8.72108   2
   2  -5   2 495.389 8.82384   1
   2  -5   2 479.609 10.1606   2
  -2  -5   2 502.275 9.77314   1
  -2   5   2 491.028 8.72018   1
   2   5   2 521.180 10.8830   0
   2  -6   2 1022.15 11.9721   1
   2  -6  -2 1005.11 12.7826   2
   2  -6   2 990.436 14.8336   2
  -2   6   2 1007.48 11.5243   1
  -2  -6   2 1040.51 13.1486   1
   2  -7   2 69.1609 5.25884   1
   2  -7  -2 64.4403 6.69750   2
  -2  -7   2 63.3767 5.93374   1
  -2   7   2 60.1645 5.21221   1
   2  -7   2 46.7165 8.09713   2
   2  -8   2 20.6145 8.26363   2
   2  -8   2 15.9692 4.38218   1
  -2  -8   2 22.7485 5.43445   1
   2  -8  -2 15.4110 6.55060   2
   2  -9  -2 187.021 8.97079   2
   2  -9   2 179.378 10.0281   2
  -2  -9   2 201.755 8.05888   1
   2  -9   2 176.489 6.15022   1
  -2 -10   2 740.902 16.9463   2
   2 -10   2 690.422 16.8833   2
  -2 -10   2 731.917 11.9589   1
   2 -10   2 711.198 10.2341   1
   2 -10  -2 715.625 15.0860   2
   2 -11   2 0.39767 9.79100   2
  -2 -11   2 10.8065 5.15642   1
  -2 -11  -2 1.02575 8.09493   2
  -2 -11   2-2.98845 8.03149   2
   2 -11  -2-0.79162 7.55259   2
   2 -12  -2 270.255 11.8552   2
   2 -12   2 256.793 14.4719   2
  -2 -12   2 292.548 8.74027   1
  -2 -12   2 282.082 14.3546   2
  -2 -12  -2 290.772 12.2558   2
   2 -13   2 56.8914 11.8289   2
  -2 -13   2 80.9378 6.95293   1
   2 -13  -2 76.1485 9.61109   2
  -2 -13  -2 50.6478 8.90976   2
  -2 -13   2 70.9528 11.1978   2
  -2 -14  -2-1.04333 9.58707   2
   2 -14   2-2.67980 9.86275   2
  -2 -14   2 3.81169 11.1861   2
   2 -14  -2-0.53532 9.17752   2
   2 -15   2 191.228 14.8068   2
   2 -15  -2 204.863 13.1152   2
  -2 -15  -2 182.835 11.4657   2
  -2 -15   2 208.218 14.8938   2
  -2 -16  -2-1.12309 11.3014   2
   2 -16   2-0.56236 12.1173   2
  -2 -16   2-0.61642 11.4255   2
   2 -16  -2 4.82769 10.1647   2
  -2 -17   2 70.8243 13.8759   2
   2 -17  -2 104.640 13.3217   2
  -2 -17  -2 70.5724 11.1843   2
   2 -17   2 47.4824 13.1503   2
   2 -18  -2 13.9909 9.67077   2
  -2 -18  -2-7.16199 11.5688   2
  -2 -18   2 1.56259 13.5855   2
   2 -18   2-7.37147 11.8451   2
  -2 -19  -2 19.8638 11.8806   2
  -2 -19   2 44.2225 12.2159   2
   2 -19  -2 16.6097 11.7268   2
   2 -19   2-5.08434 11.5942   2
  -2 -20   2 7.67932 12.9761   2
  -2 -20  -2 25.9599 9.52810   2
   2 -20  -2 21.8893 11.4692   2
   2 -20   2 28.1793 13.5569   2
  -2 -21   2 16.4575 16.0082   2
  -2 -21  -2 19.4592 12.9190   2
   2 -21  -2 24.2861 11.0516   2
   2 -21   2 29.8079 13.5910   2
  -2 -22   2 10.5705 13.5766   2
  -2 -22  -2-27.0016 12.0496   2
   2 -22  -2 20.7960 12.0874   2
   2 -22   2 3.14400 11.2218   2
  -2 -23   2 5.12439 11.9384   2
  -2 -23  -2-5.86935 11.7826   2
   2 -23   2 16.8827 13.9506   2
   2 -24   2 32.3433 16.1308   2
  -2 -24   2 19.8935 15.9143   2
   2 -24  -2 43.2208 16.9786   2
  -2 -24  -2 41.6914 16.1005   2
  -2 -25  -2 43.2903 16.7874   2
   2 -25  -2-34.8895 18.0574   2
  -3   0   2 4.50127 5.26146   1
  -3   0   2 0.19027 3.76932   0
   3   0   2 1.15476 4.15135   2
  -3   1   2 665.317 8.67410   0
   3  -1   2 649.631 8.93641   2
  -3   1   2 652.586 10.7425   1
  -3  -1   2 642.244 10.4913   1
   3  -1  -2 669.501 7.65381   2
   3   1   2 663.829 8.31699   2
   3  -2  -2 585.604 7.65605   2
  -3   2   2 575.007 9.77964   1
  -3  -2   2 594.229 10.6965   1
   3   2   2 590.550 10.8098   0
   3  -2   2 567.323 9.18834   2
  -3   2   2 592.841 8.77493   0
   3  -3   2 796.450 11.3860   2
   3   3   2 790.350 12.0795   0
  -3   3   2 793.613 11.0745   1
  -3  -3   2 817.577 11.5802   1
   3  -3   2 797.745 10.8939   1
   3  -3  -2 800.552 9.28588   2
   3  -4   2 335.541 8.76504   2
  -3   4   2 341.605 8.03783   1
   3   4   2 335.778 9.72030   0
  -3  -4   2 342.389 8.51828   1
   3  -4   2 352.380 7.88555   1
   3  -4  -2 335.857 7.42322   2
   3  -5  -2 113.677 6.10425   2
   3  -5   2 115.891 5.83267   1
   3  -5   2 103.361 7.68695   2
  -3   5   2 117.466 5.92335   1
   3   5   2 115.531 7.14995   0
   3  -6  -2 744.907 11.6508   2
   3  -6   2 715.970 9.98742   1
   3  -6   2 735.394 13.4580   2
  -3   6   2 737.641 10.1893   1
   3  -7  -2 722.903 12.4850   2
   3  -7   2 754.343 14.5922   2
   3  -7   2 713.295 9.90375   1
  -3   7   2 744.620 9.97236   1
   3  -8   2 365.892 7.47445   1
   3  -8  -2 359.937 10.3261   2
   3  -8   2 364.858 11.6350   2
  -3   8   2 369.141 7.35289   1
   3  -9  -2 457.958 11.8722   2
   3  -9   2 495.033 14.3431   2
   3  -9   2 472.583 8.25325   1
   3 -10   2 602.286 9.11826   1
   3 -10  -2 626.929 14.5234   2
   3 -10   2 620.534 15.1839   2
   3 -11  -2 172.566 10.4413   2
   3 -11   2 160.338 11.6193   2
   3 -12  -2 275.797 11.8951   2
   3 -12   2 262.191 13.2477   2
  -3 -13  -2 404.033 14.4249   2
   3 -13   2 408.442 15.9735   2
   3 -13  -2 414.522 14.5098   2
  -3 -13   2 394.647 15.6999   2
  -3 -14   2 42.7457 11.9370   2
   3 -14   2 14.6141 9.71553   2
   3 -14  -2 31.3433 10.2858   2
  -3 -14  -2 45.7132 9.83838   2
   3 -15   2 209.221 14.5056   2
   3 -15  -2 220.519 13.8455   2
  -3 -15   2 231.463 15.7413   2
  -3 -15  -2 227.106 12.7119   2
   3 -16   2 353.116 17.9475   2
   3 -16  -2 345.705 16.0989   2
  -3 -16  -2 309.405 14.8516   2
  -3 -16   2 315.819 17.3005   2
  -3 -17  -2 40.0311 11.4996   2
  -3 -17   2 68.8622 13.6684   2
   3 -17  -2 48.6137 10.9849   2
   3 -17   2 63.0097 13.1077   2
  -3 -18   2 49.9823 13.9044   2
  -3 -18  -2 33.3374 10.1137   2
   3 -18  -2 62.7348 12.1802   2
   3 -18   2 47.8411 13.2693   2
  -3 -19   2 42.6669 12.1704   2
  -3 -19  -2 43.9288 11.3105   2
   3 -19  -2 16.9777 9.87604   2
   3 -19   2 22.4357 11.4919   2
  -3 -20  -2-13.4490 10.2036   2
  -3 -20   2 23.3753 14.9105   2
   3 -20  -2 16.9554 11.9863   2
   3 -20   2 19.1837 14.0466   2
  -3 -21   2 2.74841 12.8777   2
  -3 -21  -2-10.4588 12.5724   2
   3 -21  -2 17.7370 10.3959   2
   3 -21   2 9.26935 11.9820   2
  -3 -22  -2 5.20583 10.9437   2
  -3 -22   2 15.2960 13.4760   2
   3 -22  -2 43.6335 13.0309   2
   3 -22   2 59.1260 16.1425   2
  -3 -23  -2-25.2067 14.8844   2
  -3 -23   2 7.33243 14.9396   2
   3 -23   2 6.40852 14.1029   2
   3 -23  -2-12.1483 15.1518   2
  -3 -24  -2 69.4944 12.0044   2
  -3 -24   2 18.5927 13.1582   2
   3 -24  -2 41.9460 14.4366   2
   3 -24   2 37.0664 12.7883   2
  -3 -25  -2 82.3578 17.6550   2
   4   0  -2 1709.06 13.8453   2
   4   0   2 1798.56 14.4540   2
  -4   0   2 1726.65 11.6598   0
  -4   0   2 1748.29 16.4773   1
   4  -1   2 353.738 7.95640   2
  -4   1   2 369.366 6.59001   0
   4  -1  -2 351.807 7.13728   2
  -4   1   2 363.957 8.61479   1
  -4  -1   2 358.630 8.94475   1
   4   1   2 371.041 7.70570   2
   4  -2  -2 477.015 8.22066   2
   4  -2   2 458.131 9.48212   2
  -4   2   2 450.161 9.19552   1
  -4   3   2 357.652 8.21250   1
   4   3   2 369.933 9.92832   0
   4  -3   2 362.821 9.33706   2
   4  -3  -2 359.014 7.99225   2
  -4   4   2 1651.77 15.3106   1
   4  -4   2 1601.66 17.1436   2
   4   4   2 1633.55 17.7012   0
   4  -4  -2 1574.18 15.0236   2
  -4   5   2 347.292 7.97301   1
   4  -5   2 352.069 10.0673   2
   4  -5  -2 331.671 8.62280   2
   4   5   2 341.939 9.32819   0
   4  -6  -2 1312.41 15.7569   2
  -4   6   2 1348.13 14.0300   1
   4  -6   2 1297.46 17.4757   2
   4   6   2 1316.36 16.5602   0
   4  -7  -2 441.016 10.8326   2
   4  -7   2 432.859 12.0303   2
  -4   7   2 394.125 7.94503   1
   4  -8   2 884.520 16.6259   2
   4  -8   2 868.138 10.6131   1
  -4   8   2 865.469 10.5651   1
   4  -8  -2 870.368 14.8148   2
   4  -9   2 1274.44 12.3633   1
   4  -9   2 1264.70 20.4861   2
   4  -9  -2 1250.74 18.6039   2
  -4   9   2 1231.50 11.9802   1
   4 -10   2 242.815 6.13154   1
   4 -10  -2 245.710 11.0475   2
   4 -10   2 230.705 11.9014   2
   4 -11   2 650.811 17.1128   2
   4 -11  -2 688.787 15.7712   2
   4 -12  -2 208.954 11.2244   2
   4 -12   2 211.293 13.6396   2
   4 -13  -2 268.311 13.4464   2
   4 -13   2 274.797 14.4130   2
   4 -14   2 244.013 14.3028   2
   4 -14  -2 249.891 12.9476   2
   4 -15  -2 388.587 16.0713   2
  -4 -15   2 377.796 16.9607   2
   4 -15   2 396.224 17.3867   2
  -4 -15  -2 398.748 15.9295   2
   4 -16  -2 468.447 18.0189   2
   4 -16   2 502.747 18.9901   2
  -4 -16   2 497.272 20.4986   2
  -4 -16  -2 498.990 17.6339   2
   4 -17  -2 166.761 13.7655   2
   4 -17   2 174.991 16.7339   2
  -4 -17   2 178.913 15.9693   2
  -4 -17  -2 162.938 13.8117   2
   4 -18   2 129.578 15.6487   2
   4 -18  -2 122.959 12.2913   2
  -4 -18  -2 121.780 11.3359   2
  -4 -18   2 135.784 14.2515   2
  -4 -19  -2 5.78902 10.4718   2
  -4 -19   2 12.1878 11.6096   2
   4 -19  -2-5.07403 9.94034   2
   4 -19   2-0.67125 12.9070   2
   4 -20   2 77.4473 15.4383   2
  -4 -20   2 103.987 14.2171   2
  -4 -20  -2 82.6254 12.9769   2
   4 -20  -2 77.7854 13.8777   2
  -4 -21   2 20.1342 16.9282   2
  -4 -21  -2 29.0341 10.1113   2
   4 -21  -2-4.60296 9.71728   2
   4 -21   2-11.6213 14.1695   2
   4 -22  -2-10.3830 13.6351   2
  -4 -22   2-2.27220 12.9906   2
   4 -22   2-5.19738 15.1018   2
   4 -23  -2-20.1506 13.3058   2
  -4 -23  -2 0.94673 12.6921   2
   4 -23   2-11.6372 11.9077   2
  -4 -24   2-2.85584 13.4988   2
  -4 -24  -2-18.8069 16.0340   2
   4 -24  -2-33.9382 16.2213   2
  -4 -25  -2 0.54845 15.5492   2
   4 -25  -2 19.0664 19.1030   2
   5   0  -2 1.57170 5.24223   2
  -5   0   2 1.05074 2.84175   0
   5   0   2-4.84621 5.37978   2
   5   1   2 531.221 9.84634   2
   5  -1   2 548.870 10.4357   2
  -5   1   2 517.708 7.11555   0
  -5   1   2 548.267 10.0338   1
   5  -1  -2 523.066 9.48005   2
  -5   2   2 656.540 10.9724   1
   5  -2  -2 642.007 10.4353   2
   5  -2   2 671.033 11.4202   2
   5   2   2 684.564 11.0885   2
   5  -3  -2 1725.80 16.3808   2
  -5   3   2 1734.30 16.1959   1
   5  -3   2 1760.10 18.0938   2
   5   3   2 1784.54 18.3709   0
   5   4   2 18.9102 6.49063   0
   5  -4  -2 17.4550 5.48583   2
  -5   4   2 14.5313 4.85315   1
   5  -4   2 12.7093 7.13811   2
  -5   5   2 57.7120 5.37866   1
   5  -5  -2 48.6918 6.10510   2
   5  -5   2 55.5498 7.97379   2
   5   5   2 59.7578 7.07069   0
  -5   6   2 23.3442 4.73260   1
   5  -6  -2 22.6683 6.12794   2
   5  -6   2 23.6294 7.69375   2
   5   6   2 17.8727 5.78092   0
   5   7   2 203.865 8.70180   0
   5  -7  -2 204.734 9.27279   2
   5  -7   2 207.695 9.83523   2
  -5   7   2 217.352 6.60021   1
  -5   8   2 205.884 6.16942   1
   5  -8  -2 205.716 9.37304   2
   5  -8   2 191.883 11.2060   2
   5  -9  -2 18.4094 7.19011   2
  -5   9   2 21.8172 4.67785   1
   5  -9   2 12.3337 7.65268   2
   5 -10  -2 17.5276 7.59041   2
   5 -10   2 21.5997 8.46976   2
   5 -11  -2-0.35499 7.77840   2
   5 -11   2 0.39198 9.72216   2
   5 -12  -2 125.768 10.5576   2
   5 -12   2 115.063 11.7450   2
   5 -13  -2 52.4812 9.68161   2
   5 -13   2 27.0865 10.8477   2
   5 -14  -2 66.4268 10.7151   2
   5 -14   2 56.2698 11.5858   2
   5 -15  -2 30.2713 11.4501   2
   5 -15   2 47.8157 13.4221   2
   5 -16  -2 22.9470 11.2571   2
   5 -16   2 9.19642 13.3395   2
  -5 -17   2 3.55600 13.1947   2
  -5 -17  -2 19.4497 11.1262   2
   5 -17  -2-7.66292 11.0701   2
   5 -17   2-4.77758 13.5835   2
   5 -18  -2 73.7026 12.7068   2
  -5 -18  -2 75.0727 11.4956   2
  -5 -18   2 71.2293 14.7650   2
   5 -18   2 42.1511 13.8892   2
  -5 -19  -2 67.9698 9.53486   2
   5 -19  -2 70.4220 13.5207   2
   5 -19   2 48.6718 13.2303   2
  -5 -19   2 72.9395 13.2767   2
  -5 -20  -2-8.08196 11.9221   2
  -5 -20   2-10.2418 14.2857   2
   5 -20  -2-5.63961 12.7812   2
   5 -20   2 24.0090 13.0073   2
  -5 -21   2 68.9441 15.7728   2
  -5 -21  -2 82.7235 13.4407   2
   5 -21  -2 68.2448 10.9633   2
   5 -21   2 91.9623 18.0294   2
  -5 -22  -2 9.03876 11.2292   2
  -5 -22   2-8.81659 17.2000   2
   5 -22   2-5.44619 11.9791   2
  -5 -23  -2 20.7067 13.9717   2
   5 -23  -2 60.6229 13.7691   2
   5 -23   2 38.1772 15.8285   2
  -5 -23   2 3.33802 15.5995   2
  -5 -24   2 34.0399 15.1176   2
   5 -24  -2 31.0957 17.7502   2
  -5 -24  -2 45.6703 16.5854   2
   5 -24   2 8.99708 13.1568   2
  -5 -25  -2-24.9085 13.0061   2
   5 -25  -2 5.96454 15.1377   2
   6   0   2 1335.98 15.9326   2
  -6   0   2 1312.07 9.19168   0
   6   0  -2 1367.30 15.5342   2
   6   1   2 1676.29 17.2503   2
   6  -1   2 1668.16 17.7589   2
   6  -1  -2 1638.43 16.6335   2
   6  -2  -2 2529.13 20.6184   2
   6  -2   2 2616.14 22.2470   2
  -6   2   2 2580.47 20.1705   1
   6   2   2 2549.20 21.2028   2
   6  -3  -2 2701.20 21.6448   2
  -6   3   2 2707.38 20.5177   1
   6  -3   2 2706.38 23.2845   2
   6  -4  -2 176.360 8.14957   2
   6  -4   2 170.158 8.66883   2
  -6   4   2 188.989 7.05569   1
   6   4   2 188.601 8.12045   0
   6  -5  -2 820.922 13.7102   2
   6   5   2 837.906 14.3130   0
  -6   5   2 805.683 11.7488   1
   6  -5   2 806.810 14.8067   2
   6  -6  -2 507.712 12.0941   2
   6   6   2 494.591 11.4363   0
  -6   6   2 498.627 9.48188   1
   6  -6   2 492.776 13.2450   2
   6  -7  -2 48.0111 7.16991   2
  -6   7   2 56.3816 5.30762   1
   6   7   2 56.9930 7.10078   0
   6  -7   2 54.4441 9.24050   2
  -6   8   2 162.148 6.08310   1
   6  -8  -2 161.767 9.75179   2
   6   8   2 170.578 8.82600   0
   6  -8   2 162.320 11.8524   2
   6  -9  -2 1.50011 7.67967   2
   6  -9   2-2.83196 9.33745   2
  -6   9   2 2.34999 3.26505   1
   6   9   2 0.79115 6.71834   0
   6 -10   2 37.2481 10.0076   2
   6 -10  -2 51.5421 8.41904   2
   6 -11   2 296.276 14.0142   2
   6 -11  -2 312.109 12.4949   2
   6 -12  -2 806.536 18.7701   2
   6 -12   2 803.087 20.0752   2
   6 -13   2 126.574 12.8416   2
   6 -13  -2 126.088 11.2757   2
   6 -14  -2 16.6617 10.2768   2
   6 -14   2 24.5625 12.9031   2
   6 -15  -2 381.596 16.9980   2
   6 -15   2 373.204 17.7736   2
   6 -16  -2 84.3943 11.7738   2
   6 -16   2 93.1665 12.8922   2
   6 -17   2 135.976 14.6767   2
   6 -17  -2 161.068 13.4751   2
  -6 -18  -2 38.8017 11.3945   2
  -6 -18   2 45.7311 13.7011   2
   6 -18  -2 25.1149 12.5169   2
   6 -18   2 41.1397 11.4592   2
  -6 -19  -2 22.8446 11.3521   2
  -6 -19   2 10.9540 14.5598   2
   6 -19  -2-4.46657 11.5991   2
   6 -19   2-0.81406 11.9826   2
   6 -20  -2 64.3034 15.0063   2
  -6 -20   2 83.4907 16.0247   2
  -6 -20  -2 99.5089 13.1513   2
   6 -20   2 88.6606 13.8728   2
   6 -21  -2 39.8398 10.8272   2
  -6 -21  -2 7.93451 9.81809   2
  -6 -21   2 14.5292 12.1177   2
   6 -21   2 28.3872 15.9572   2
  -6 -22  -2 10.1109 12.1895   2
  -6 -22   2-15.1478 18.0259   2
   6 -22  -2 12.9599 13.3796   2
   6 -22   2 26.4306 16.4627   2
  -6 -23   2-9.31634 14.9585   2
   6 -23  -2-11.6639 17.0378   2
  -6 -23  -2 20.1154 14.9859   2
   6 -23   2 7.50976 13.7416   2
  -6 -24  -2 3.60202 15.2611   2
   6 -24  -2 3.15210 13.4935   2
   6 -25  -2 28.2772 19.5868   2
   7   0  -2-7.74370 6.52172   2
   7   0   2-0.44429 6.60891   2
   7   1   2 465.096 11.1835   2
   7  -1  -2 456.790 11.1185   2
   7  -1   2 462.137 11.2617   2
   7   1  -2 468.042 10.9656   2
   7  -2   2 139.411 8.54509   2
   7  -2  -2 145.939 8.24685   2
   7   2   2 142.983 8.20584   2
   7  -3  -2 278.050 9.51889   2
   7  -3   2 260.616 10.5111   2
  -7   4   2 966.428 13.1726   1
   7   4   2 977.133 15.0058   0
   7  -4  -2 891.629 14.9825   2
   7  -4   2 970.011 16.5470   2
   7  -5  -2 25.3655 7.33863   2
   7   5   2 33.8612 6.96125   0
  -7   5   2 33.9287 5.19787   1
   7  -5   2 29.3531 8.39255   2
   7  -6  -2 720.602 14.5624   2
   7  -6   2 701.188 15.8520   2
   7   6   2 715.988 13.9149   0
  -7   6   2 723.756 11.4495   1
   7   7   2 13.2068 6.95866   0
  -7   7   2 11.7938 3.70398   1
   7  -7  -2 11.5755 7.15307   2
   7  -7   2 13.1201 9.60429   2
   7  -8  -2 311.614 11.6812   2
   7  -8   2 295.540 11.6526   2
  -7   8   2 289.334 7.56825   1
   7   8   2 283.806 10.0772   0
   7   9   2 135.627 8.46008   0
   7  -9  -2 107.537 9.05498   2
   7  -9   2 124.795 10.5291   2
   7 -10  -2 322.932 13.3539   2
   7 -10   2 337.054 14.2463   2
   7  10   2 385.374 12.1270   0
   7 -11  -2 210.451 12.4460   2
   7 -11   2 196.278 13.9634   2
   7 -12  -2 65.9725 10.4266   2
   7 -12   2 36.0721 10.2635   2
   7 -13  -2 362.384 15.0992   2
   7 -13   2 367.589 16.2270   2
   7 -14  -2-9.61392 10.1324   2
   7 -14   2-5.43905 11.9479   2
   7 -15  -2 18.6900 11.1494   2
   7 -15   2 2.22427 12.5674   2
   7 -16   2 459.632 20.2445   2
   7 -16  -2 455.718 18.2503   2
   7 -17  -2-42.1256 10.8983   2
   7 -17   2-3.51853 11.6366   2
   7 -18  -2 43.7553 9.96127   2
   7 -18   2 49.7390 12.0912   2
  -7 -19   2-4.85226 13.7539   2
   7 -19  -2-13.8790 11.0869   2
   7 -19   2 0.47633 13.3667   2
  -7 -20   2 12.0366 12.7296   2
  -7 -20  -2 41.5788 12.7641   2
   7 -20  -2-0.95351 12.0824   2
   7 -20   2 8.54151 12.7726   2
  -7 -21   2 38.6998 12.7320   2
   7 -21  -2-12.6325 12.1901   2
   7 -21   2 18.6645 13.0487   2
  -7 -21  -2 71.0085 13.2078   2
  -7 -22   2 119.094 19.6625   2
   7 -22  -2 113.901 13.1772   2
   7 -22   2 133.251 17.6439   2
  -7 -22  -2 149.581 15.9409   2
  -7 -23  -2-6.02320 15.1951   2
  -7 -23   2-41.4248 14.9818   2
   7 -23   2 12.3906 15.6349   2
  -7 -24  -2 7.80369 14.8203   2
   8   0  -2 554.294 12.4719   2
   8   0   2 533.306 12.0423   2
   8  -1  -2 159.164 8.30334   2
   8  -1   2 167.322 8.35419   2
   8   1   2 162.747 8.92052   2
   8   1  -2 159.990 9.23652   2
   8  -2   2 291.893 10.5937   2
   8  -2  -2 294.202 10.3413   2
   8   2   2 310.823 11.0689   2
   8  -3   2 1302.88 19.1011   2
   8  -3  -2 1299.82 18.0630   2
   8  -4   2 1164.11 18.9009   2
   8  -4  -2 1179.44 17.5474   2
   8   5   2 652.749 13.0799   0
   8  -5   2 656.641 15.4976   2
   8  -5  -2 672.138 14.4794   2
  -8   5   2 687.520 11.9101   1
   8   6   2 1403.07 18.7460   0
   8  -6  -2 1405.51 20.1042   2
   8  -6   2 1421.57 21.8701   2
  -8   6   2 1463.03 16.1842   1
   8  -7  -2 666.337 15.2493   2
   8   7   2 650.029 13.8165   0
  -8   7   2 701.188 11.4688   1
   8  -7   2 667.703 15.6106   2
  -8   8   2 73.1194 5.64867   1
   8  -8   2 74.2728 10.4228   2
   8  -8  -2 72.1028 9.74826   2
   8   8   2 76.8905 7.86557   0
   8  -9  -2 100.562 10.3128   2
   8  -9   2 93.4260 10.8767   2
   8   9   2 106.310 8.56587   0
   8 -10  -2 195.031 11.3761   2
   8 -10   2 185.634 12.4220   2
   8  10   2 190.547 9.82220   0
   8 -11   2 184.546 13.5716   2
   8 -11  -2 167.251 11.9516   2
   8  11   2 153.889 9.35529   0
   8 -12   2 2.08973 10.2199   2
   8  12   2 6.52750 7.74467   0
   8 -12  -2 9.39481 9.68386   2
   8 -13  -2 39.9107 10.4691   2
   8 -13   2 35.9911 12.4813   2
   8 -14  -2 102.013 11.6823   2
   8 -14   2 65.9450 12.3784   2
   8 -15  -2 65.4381 10.8309   2
   8 -15   2 69.6373 12.3447   2
   8 -16  -2 8.62001 10.9636   2
   8 -16   2-15.0431 13.0446   2
   8 -17  -2 131.960 14.3309   2
   8 -17   2 105.315 14.0145   2
   8 -18   2 2.74973 12.2657   2
   8 -18  -2 6.10247 10.5451   2
   8 -19  -2 41.6155 12.3273   2
   8 -19   2 46.7064 14.3191   2
   8 -20  -2 3.97798 12.0102   2
   8 -20   2 2.39923 15.2994   2
  -8 -21   2 39.1374 16.7050   2
  -8 -21  -2 103.249 13.3730   2
   8 -21  -2 43.4696 13.4406   2
   8 -21   2 41.9479 15.0340   2
  -8 -22   2-7.81202 15.8421   2
   8 -22  -2 11.5800 14.5923   2
   8 -22   2 4.40164 12.2162   2
  -8 -22  -2 40.7146 14.9714   2
   8 -23   2 36.8950 14.6364   2
  -8 -23  -2 66.3821 15.7206   2
   8 -23  -2 28.8634 14.0703   2
  -8 -23   2 50.2337 16.8599   2
  -8 -24  -2 0.49391 15.7192   2
   8 -24  -2 43.2024 16.7419   2
   9   0   2-5.85135 8.33941   2
   9   0  -2-5.60470 6.87000   2
   9  -1  -2 319.093 11.2336   2
   9  -1   2 309.263 11.8320   2
   9   1   2 339.719 11.9157   2
   9   1  -2 322.812 10.9329   2
   9   2   2 794.025 15.6011   2
   9  -2  -2 753.382 15.3657   2
   9  -2   2 803.384 16.7168   2
   9  -3   2 215.908 10.7709   2
   9  -3  -2 213.124 10.4304   2
   9   3   2 226.398 10.7329   2
   9  -4  -2 1002.94 17.8276   2
   9  -4   2 979.896 18.6451   2
   9  -5  -2 572.770 14.9230   2
   9  -5   2 589.918 15.5195   2
   9  -6  -2 447.367 13.4133   2
   9  -6   2 441.458 14.4905   2
   9   6   2 459.974 11.9884   0
  -9   6   2 501.224 10.5998   1
   9  -7  -2 104.524 9.26566   2
   9  -7   2 95.4707 11.1830   2
   9   7   2 100.302 7.79800   0
  -9   7   2 119.906 6.34428   1
  -9   8   2 44.6118 4.55214   1
   9   8   2 57.0024 7.93694   0
   9  -8  -2 40.1893 9.32544   2
   9  -8   2 31.9215 10.2400   2
   9   9   2 27.1420 6.35473   0
   9  -9  -2 26.8490 9.06542   2
   9  -9   2 16.3407 9.64460   2
   9 -10  -2 340.600 14.0241   2
   9 -10   2 314.668 14.4790   2
   9  10   2 334.199 11.6562   0
   9 -11  -2 56.2261 10.6910   2
   9 -11   2 60.2366 11.1613   2
   9  11   2 54.4632 7.78437   0
   9 -12  -2 202.859 13.4088   2
   9  12   2 218.015 11.0838   0
   9 -12   2 215.708 15.6092   2
   9 -13  -2 41.7868 10.2684   2
   9 -13   2 18.4090 12.0640   2
   9  13   2 30.1462 7.50349   0
   9 -14   2 164.173 15.5127   2
   9 -14  -2 127.602 13.3971   2
   9  14   2 149.240 11.1995   0
   9 -15  -2 72.7340 13.0564   2
   9 -15   2 92.4680 15.7266   2
   9 -16  -2 68.3453 12.2319   2
   9 -16   2 52.1915 13.8051   2
   9 -17  -2 0.10138 10.2109   2
   9 -17   2 9.89525 9.87255   2
   9 -18  -2 11.9641 11.2398   2
   9 -18   2 1.62147 11.8178   2
   9 -19  -2 23.6110 11.4111   2
   9 -19   2 5.69091 14.2523   2
   9 -20  -2-29.7222 13.0564   2
   9 -20   2-5.08520 15.5196   2
   9 -21  -2 52.1722 14.7480   2
   9 -21   2 16.7622 16.3638   2
  -9 -22   2 14.1867 14.8831   2
   9 -22  -2 28.4582 17.3042   2
   9 -22   2-1.03424 17.7891   2
  -9 -22  -2 28.7565 14.8618   2
  -9 -23  -2 75.6261 16.9163   2
   9 -23  -2-14.3298 18.2357   2
   9 -24  -2 8.45498 17.8727   2
  10   0  -2 911.190 17.1142   2
  10   0   2 917.810 17.9412   2
  10   1   2 506.581 14.2672   2
  10   1  -2 488.640 14.2351   2
  10  -1   2 484.570 13.8944   2
  10  -1  -2 472.391 13.9006   2
  10   2   2 18.0119 7.81671   2
  10  -2  -2 18.7284 7.29822   2
  10  -2   2 30.8736 9.30667   2
  10  -3  -2 525.494 14.0075   2
  10  -3   2 527.708 14.8784   2
  10   3   2 513.182 14.8555   2
  10  -4   2 447.015 14.7480   2
  10  -4  -2 401.708 12.7125   2
  10  -5  -2 277.022 12.1274   2
  10  -5   2 268.892 12.9162   2
  10  -6  -2 689.031 16.3058   2
  10  -6   2 666.947 17.8089   2
  10   6   2 670.805 13.9940   0
  10  -7   2 167.349 12.2758   2
  10   7   2 149.702 8.85795   0
 -10   7   2 183.871 7.77556   1
  10  -7  -2 165.587 11.1804   2
  10   8   2 31.2716 6.83760   0
  10  -8  -2 33.5337 8.59390   2
  10  -8   2 36.5323 11.0309   2
  10  -9   2 9.68695 10.7053   2
  10  -9  -2 8.78495 8.42557   2
  10   9   2 9.88905 6.69358   0
  10 -10  -2 35.4451 10.2325   2
  10  10   2 37.3466 7.05866   0
  10 -10   2 46.7012 11.9750   2
  10 -11   2 107.919 13.2279   2
  10  11   2 117.723 9.10130   0
  10 -11  -2 96.4208 10.7281   2
  10 -12  -2-3.01293 9.67483   2
  10 -12   2-7.36783 10.7023   2
  10  12   2 1.33278 6.99168   0
  10 -13  -2 125.045 13.5496   2
  10  13   2 142.473 9.88563   0
  10 -13   2 150.534 14.6111   2
  10 -14  -2 7.73844 9.44187   2
  10 -14   2 0.35711 12.2500   2
  10  14   2 8.69606 8.41819   0
  10 -15  -2 1.28569 11.1241   2
  10 -15   2-1.27270 12.7935   2
  10  15   2 6.49966 6.56936   0
  10 -16  -2 104.158 12.7115   2
  10 -16   2 122.137 14.2135   2
  10  16   2 124.753 10.9488   0
  10 -17  -2 1.74250 9.68991   2
  10 -17   2-1.30937 13.4438   2
  10  17   2 0.26614 9.13924   0
  10 -18  -2-0.03713 12.5859   2
  10 -18   2 0.44783 13.2045   2
  10 -19  -2-11.2527 10.3093   2
  10 -19   2 13.8856 15.5682   2
  10 -20  -2-5.20525 14.2138   2
  10 -20   2 14.0194 15.2091   2
  10 -21  -2 13.6541 15.6644   2
  10 -21   2 21.3359 13.0070   2
 -10 -22   2 0.59987 13.4342   2
  10 -22   2 18.3426 14.0550   2
  10 -23  -2 4.90121 18.1368   2
 -10 -23  -2 61.3031 16.8705   2
  11   0  -2-2.14217 9.05859   2
  11   0   2-0.75881 8.85850   2
  11   1  -2 36.8143 9.10752   2
  11  -1  -2 37.8372 9.33632   2
  11   1   2 37.9372 8.51581   2
  11  -1   2 50.1311 10.0499   2
  11   2   2 465.548 14.4871   2
  11  -2  -2 451.719 14.5774   2
  11  -2   2 465.567 15.1756   2
  11   3   2 8.05967 9.36027   2
  11  -3   2 6.31334 9.78164   2
  11  -3  -2-4.02348 9.04028   2
  11  -4  -2 1521.78 23.2510   2
  11  -4   2 1497.94 24.0970   2
  11  -5   2 26.9186 9.92552   2
  11  -5  -2 26.4164 9.18742   2
  11  -6  -2 353.043 13.5098   2
  11  -6   2 366.142 15.3669   2
  11  -7  -2 21.3288 9.89801   2
  11  -7   2 20.3378 11.3419   2
 -11   7   2 56.0539 6.37253   1
  11   7   2 26.9722 6.60616   0
  11  -8   2 401.159 16.4185   2
  11  -8  -2 402.073 14.7803   2
  11   8   2 395.417 12.3160   0
  11   9   2 80.0451 8.85902   0
  11  -9  -2 78.6053 10.6950   2
  11  -9   2 72.8305 12.1501   2
  11 -10   2 105.751 12.4400   2
  11  10   2 111.291 9.11039   0
  11 -10  -2 123.226 12.0765   2
  11  11   2 117.091 9.47361   0
  11 -11  -2 93.0593 12.6811   2
  11 -11   2 105.051 12.0935   2
  11 -12  -2 261.511 15.4086   2
  11 -12   2 261.693 16.7929   2
  11  12   2 281.323 12.1768   0
  11  13   2 21.0740 8.35221   0
  11 -13  -2 10.9505 11.3202   2
  11 -13   2 11.1868 11.2619   2
  11 -14   2 95.5386 13.7359   2
  11 -14  -2 77.7892 12.4410   2
  11  14   2 109.247 9.59143   0
  11 -15  -2 1.73659 9.80867   2
  11 -15   2 4.63873 12.9038   2
  11  15   2 4.40905 9.00661   0
  11 -16  -2-0.64532 9.55524   2
  11 -16   2-15.4090 10.6204   2
  11 -17  -2-4.59678 9.27136   2
  11 -17   2-14.4645 14.0225   2
  11 -18  -2 29.9895 13.0801   2
  11 -18   2 22.1987 14.4141   2
  11 -19  -2 33.1200 11.8416   2
  11 -19   2-6.25453 16.0593   2
  11 -20  -2-43.3615 14.8385   2
  11 -20   2 11.1242 12.8955   2
  11 -21   2 65.4976 16.3305   2
  11 -21  -2 21.8270 14.2532   2
  11 -22  -2 135.731 16.0676   2
  11 -22   2 117.865 20.0955   2
  12   0  -2 19.3810 8.46699   2
  12   0   2 28.0297 9.19950   2
  12   1   2 144.931 11.8338   2
  12  -1   2 156.428 12.2277   2
  12  -1  -2 120.073 10.9996   2
  12   1  -2 119.782 11.5096   2
  12  -2   2 141.523 12.0254   2
  12  -2  -2 145.306 11.6985   2
  12   2   2 135.280 11.9250   2
  12  -3  -2 320.442 14.1008   2
  12   3   2 317.845 13.9456   2
  12  -3   2 306.535 14.5437   2
  12  -4  -2 23.3846 9.49930   2
  12  -4   2 21.4974 11.1049   2
  12  -5   2 85.5630 11.0693   2
  12  -5  -2 77.9088 10.7732   2
  12  -6  -2 297.754 13.7255   2
  12  -6   2 312.826 15.2735   2
  12  -7  -2 47.3791 10.4200   2
  12  -7   2 57.4137 12.4979   2
  12   8   2 33.4465 7.19436   0
  12  -8  -2 20.8697 9.76685   2
  12  -8   2 26.8106 11.0739   2
  12  -9  -2 20.0174 10.6147   2
  12  -9   2 4.44766 11.9159   2
  12   9   2 20.5761 7.31287   0
  12 -10   2 188.865 14.5449   2
  12  10   2 234.075 10.6982   0
  12 -10  -2 182.044 13.4308   2
  12 -11  -2 294.095 15.8819   2
  12  11   2 340.160 12.8106   0
  12 -11   2 308.677 17.3859   2
  12 -12  -2 7.85331 11.2590   2
  12 -12   2-4.78675 13.3529   2
  12  12   2 6.10588 6.80060   0
  12 -13  -2-1.45389 10.2729   2
  12 -13   2-7.28383 11.8712   2
  12 -14  -2 32.3462 11.5816   2
  12 -14   2 79.9519 13.4507   2
  12 -15  -2 150.569 13.2282   2
  12 -15   2 135.998 14.7716   2
  12 -16  -2 68.8847 11.2417   2
  12 -16   2 75.2333 14.0532   2
  12 -17  -2 17.2137 10.7969   2
  12 -17   2 22.4009 12.8663   2
  12 -18  -2 37.7153 12.2671   2
  12 -18   2-2.71409 16.1321   2
  12 -19  -2 13.4903 13.6789   2
  12 -19   2-6.39391 12.3233   2
  12 -20  -2 18.8420 14.1606   2
  12 -20   2-5.53370 14.5793   2
  12 -21  -2-4.25770 15.1270   2
  12 -21   2-5.69585 16.2182   2
  12 -22  -2 16.9262 19.1763   2
  13   0   2-0.70789 9.41709   2
  13   0  -2 0.00000 8.94232   2
  13   1   2 24.8082 11.0915   2
  13  -1  -2 6.72558 8.56760   2
  13   1  -2 27.5284 9.65730   2
  13  -1   2 25.2068 10.4342   2
  13  -2   2 87.7268 12.2537   2
  13  -2  -2 87.9320 10.2781   2
  13   2   2 84.0857 11.2608   2
  13  -3  -2 316.104 14.1066   2
  13  -3   2 337.993 15.7545   2
  13   3   2 312.238 15.2109   2
  13  -4   2 60.0995 10.9048   2
  13  -4  -2 44.8731 9.86008   2
  13  -5  -2 157.185 13.3708   2
  13  -5   2 162.458 13.8960   2
  13  -6   2 428.263 17.6302   2
  13  -6  -2 409.270 15.9765   2
  13  -7  -2 120.033 12.5251   2
  13  -7   2 140.717 14.0244   2
  13  -8  -2 83.1839 11.5330   2
  13  -8   2 114.705 13.2168   2
  13  -9  -2 52.8440 10.7337   2
  13  -9   2 49.0591 13.3328   2
  13 -10  -2 303.604 15.9057   2
  13 -10   2 315.989 17.7537   2
  13 -11   2 97.5105 14.7789   2
  13 -11  -2 116.584 13.6394   2
  13 -12   2 19.3164 13.5236   2
  13 -12  -2-13.0225 12.1292   2
  13 -13   2 8.85155 11.5138   2
  13 -13  -2 10.3265 10.8528   2
  13 -14  -2 44.7340 12.6424   2
  13 -14   2 5.31796 11.3677   2
  13 -15  -2 13.9746 10.8854   2
  13 -15   2 14.9332 14.5756   2
  13 -16   2 22.3210 13.6254   2
  13 -16  -2-15.9161 10.8148   2
  13 -17  -2 36.0988 12.2222   2
  13 -17   2 21.3565 12.9128   2
  13 -18   2 23.9436 15.8019   2
  13 -18  -2 26.7809 10.9664   2
  13 -19  -2 12.6918 15.1342   2
  13 -19   2 12.9305 14.9188   2
  13 -20  -2 33.5358 14.8200   2
  13 -20   2 22.9943 16.6755   2
  13 -21  -2 13.8810 18.4347   2
  13 -22  -2-17.8165 16.3609   2
  14   0   2 206.062 13.6135   2
  14   0  -2 236.089 13.2302   2
  14   1  -2 21.9450 9.88693   2
  14   1   2 12.8132 10.6278   2
  14  -1   2 26.6615 11.0727   2
  14  -1  -2 15.6032 9.82803   2
  14  -2  -2 7.82537 10.2408   2
  14   2   2 9.80135 11.2745   2
  14  -2   2-1.87345 11.8274   2
  14  -3   2 74.7411 13.3646   2
  14  -3  -2 71.7519 12.6281   2
  14   3   2 65.7409 12.0721   2
  14  -4   2 174.018 13.9243   2
  14  -4  -2 172.911 12.6707   2
  14  -5   2 176.694 13.8877   2
  14  -5  -2 176.132 14.0071   2
  14  -6  -2 37.9411 11.0407   2
  14  -6   2 42.5972 11.1466   2
  14  -7  -2 84.4971 11.4845   2
  14  -7   2 61.5552 11.8299   2
  14  -8   2 139.755 14.8453   2
  14  -8  -2 112.808 13.4940   2
  14  -9   2 348.245 17.3455   2
  14  -9  -2 335.588 16.9954   2
  14 -10  -2 51.4397 12.8945   2
  14 -10   2 43.7554 12.0064   2
  14 -11  -2 112.905 13.5936   2
  14 -11   2 89.9822 14.0436   2
  14 -12   2 94.0948 15.2305   2
  14 -12  -2 96.1779 13.9798   2
  14 -13  -2 19.7204 12.2644   2
  14 -13   2 27.0501 11.8748   2
  14 -14   2-3.11671 14.7679   2
  14 -14  -2 7.12784 11.2952   2
  14 -15  -2 30.9602 11.1257   2
  14 -15   2 18.2244 14.4387   2
  14 -16  -2 47.1321 14.3007   2
  14 -16   2 36.0673 14.6800   2
  14 -17   2 143.550 18.1095   2
  14 -17  -2 140.087 17.3451   2
  14 -18  -2 39.1703 13.8962   2
  14 -18   2 13.3157 13.4729   2
  14 -19  -2 31.9335 13.5160   2
  14 -19   2 44.6956 16.9677   2
  14 -20   2 5.21278 14.0800   2
  14 -21  -2 39.1331 14.2791   2
  15   0  -2-7.47737 10.7422   2
  15   0   2-16.5309 11.4435   2
  15  -1   2 331.278 16.5173   2
  15   1  -2 347.219 16.7206   2
  15   1   2 333.254 15.9127   2
  15  -1  -2 332.576 15.2010   2
  15  -2   2 146.914 13.6178   2
  15  -2  -2 185.141 14.5124   2
  15   2   2 133.304 12.8792   2
  15  -3  -2 158.458 12.9015   2
  15  -3   2 154.605 15.5690   2
  15   3   2 137.173 13.2509   2
  15  -4   2 3.05730 12.2166   2
  15  -4  -2 20.3312 12.4394   2
  15  -5  -2 243.877 15.8329   2
  15  -5   2 259.812 15.4911   2
  15  -6   2 17.7077 12.6874   2
  15  -6  -2 15.4948 11.4323   2
  15  -7   2 33.7735 12.8542   2
  15  -7  -2 24.3223 12.2912   2
  15  -8  -2 35.6054 11.7353   2
  15  -8   2 29.4988 12.6161   2
  15  -9  -2-1.39548 12.2732   2
  15  -9   2 8.78546 12.4983   2
  15 -10  -2 19.1372 10.8855   2
  15 -10   2 31.0953 13.9193   2
  15 -11  -2 4.11712 10.4386   2
  15 -11   2 7.00864 10.7013   2
  15 -12   2 144.692 13.8779   2
  15 -12  -2 106.041 12.8137   2
  15 -13  -2 206.163 16.4452   2
  15 -13   2 182.844 17.6119   2
  15 -14  -2 33.4528 11.3996   2
  15 -14   2 23.1660 14.4779   2
  15 -15  -2 0.46420 13.9274   2
  15 -15   2-6.85170 13.2758   2
  15 -16  -2 10.6347 14.0198   2
  15 -16   2 23.3382 14.7992   2
  15 -17  -2 20.4518 14.3708   2
  15 -17   2 50.6623 15.8628   2
  15 -18  -2 8.84349 16.4320   2
  15 -18   2 9.18878 15.4416   2
  15 -19  -2 48.5203 16.5412   2
  15 -19   2-38.7363 13.6774   2
  15 -20  -2 38.3679 15.0644   2
  16   0  -2 65.0883 14.4691   2
  16   0   2 64.7465 13.5483   2
  16   1  -2 93.5833 13.1957   2
  16  -1   2 88.2136 12.2489   2
  16   1   2 97.6391 12.4960   2
  16  -1  -2 97.8685 12.7844   2
  16  -2   2 218.651 16.4603   2
  16  -2  -2 217.501 16.0787   2
  16   2   2 200.487 15.8819   2
  16  -3   2 112.827 15.1628   2
  16   3   2 78.1759 13.4188   2
  16  -3  -2 64.9906 13.4457   2
  16  -4   2 63.4797 13.0352   2
  16  -4  -2 64.1884 12.8292   2
  16  -5   2 131.280 15.3378   2
  16  -5  -2 137.865 13.8759   2
  16  -6   2 48.2128 14.3504   2
  16  -6  -2 33.6758 12.4929   2
  16  -7  -2 181.701 15.7657   2
  16  -7   2 187.728 15.1971   2
  16  -8  -2 176.378 13.9336   2
  16  -8   2 179.412 17.2740   2
  16  -9  -2 35.8396 14.4839   2
  16  -9   2 14.3590 13.0197   2
  16 -10   2 10.8724 14.3499   2
  16 -10  -2 0.60131 12.3769   2
  16 -11  -2 21.9695 13.1011   2
  16 -11   2 37.3463 13.4175   2
  16 -12   2 25.1825 13.5695   2
  16 -12  -2 0.61119 14.2064   2
  16 -13  -2 121.251 14.1223   2
  16 -13   2 101.767 16.2467   2
  16 -14  -2 91.4028 15.3510   2
  16 -14   2 28.3174 12.4032   2
  16 -15  -2 153.436 15.1597   2
  16 -15   2 131.435 17.4003   2
  16 -16  -2 39.8274 12.1105   2
  16 -16   2 30.6413 15.1221   2
  16 -17  -2 25.6269 13.6927   2
  16 -17   2 22.2306 12.9923   2
  16 -18   2 103.857 15.6112   2
  16 -18  -2 69.5413 13.1141   2
  16 -19  -2 12.7315 16.3145   2
  17   0  -2-3.45286 12.1805   2
  17   0   2-9.40840 12.5174   2
  17   1  -2 51.1457 13.7192   2
  17   1   2 77.8292 12.2193   2
  17  -1   2 57.8938 13.1422   2
  17  -1  -2 72.6939 12.1184   2
  17  -2  -2 6.02439 11.1891   2
  17  -2   2 11.6319 11.6355   2
  17   2   2 1.55660 12.5445   2
  17  -3  -2 117.810 14.2404   2
  17  -3   2 127.649 13.9910   2
  17   3   2 130.485 14.5273   2
  17  -4   2 22.8457 11.7823   2
  17  -4  -2 25.4148 12.5857   2
  17  -5   2 307.537 18.3783   2
  17  -5  -2 298.796 16.9590   2
  17  -6   2 29.4283 14.3887   2
  17  -6  -2 20.5671 12.1165   2
  17  -7   2-8.52433 13.2511   2
  17  -7  -2-6.23331 15.1949   2
  17  -8  -2 64.2702 12.8229   2
  17  -8   2 53.8827 13.4789   2
  17  -9   2 2.08120 13.9715   2
  17  -9  -2 5.71184 12.0755   2
  17 -10   2 53.9714 14.7299   2
  17 -10  -2 36.5906 13.1652   2
  17 -11  -2 60.0250 14.2408   2
  17 -11   2 52.4176 12.8244   2
  17 -12  -2 28.1625 12.0644   2
  17 -12   2 56.4675 15.5173   2
  17 -13  -2-20.2389 15.1191   2
  17 -13   2 22.1952 14.7941   2
  17 -14   2-1.50364 16.4757   2
  17 -14  -2 10.7364 12.8801   2
  17 -15  -2 39.2214 16.3193   2
  17 -15   2 41.3376 16.1318   2
  17 -16  -2 13.3112 15.7171   2
  17 -16   2 4.44904 14.2068   2
  17 -17  -2 16.9366 16.6063   2
  17 -17   2-10.4995 15.1935   2
  17 -18  -2 66.3199 18.5856   2
  18   0  -2 113.474 14.7553   2
  18   0   2 147.675 15.8315   2
  18   1   2 91.3391 13.8202   2
  18  -1  -2 89.9594 13.1852   2
  18  -1   2 127.343 16.3300   2
  18   1  -2 83.9038 15.6891   2
  18  -2   2 18.3547 14.2022   2
  18  -2  -2 35.3440 12.3475   2
  18   2   2 25.6608 12.0304   2
  18  -3  -2 34.3535 12.6090   2
  18  -3   2 46.8852 14.8962   2
  18  -4  -2 14.0241 12.5734   2
  18  -4   2 4.28572 12.6297   2
  18  -5  -2 61.2463 14.5639   2
  18  -5   2 56.3578 14.4402   2
  18  -6  -2-4.89544 10.6053   2
  18  -6   2 2.46017 14.5623   2
  18  -7   2 14.5917 14.8487   2
  18  -7  -2-9.03119 13.4269   2
  18  -8  -2 6.04154 12.1599   2
  18  -8   2 14.9392 12.4907   2
  18  -9  -2 6.71948 10.9041   2
  18  -9   2 11.1203 12.3906   2
  18 -10  -2 26.4992 11.7788   2
  18 -10   2 41.2561 14.4148   2
  18 -11   2-10.5471 16.6861   2
  18 -11  -2 8.61826 11.4902   2
  18 -12   2 4.15268 15.8456   2
  18 -12  -2 21.9391 13.7841   2
  18 -13   2 43.1555 16.3121   2
  18 -13  -2 5.64417 16.8941   2
  18 -14  -2 93.0596 17.3820   2
  18 -14   2 158.063 15.7404   2
  18 -15   2 131.814 16.5067   2
  18 -15  -2 9.53845 13.9859   2
  18 -16   2 12.0381 15.5640   2
  18 -16  -2-15.6355 15.7190   2
  18 -17  -2 2.67138 17.2727   2
  19   0   2-2.01059 13.0757   2
  19   0  -2-12.4161 10.9403   2
  19  -1   2 40.3349 12.8351   2
  19   1  -2 38.1289 12.3785   2
  19  -1  -2 50.8914 11.9792   2
  19   1   2 35.3408 14.1248   2
  19   2   2 75.9320 14.5142   2
  19  -2  -2 78.8727 15.0172   2
  19  -2   2 81.4975 13.5409   2
  19  -3  -2 125.628 16.6208   2
  19  -3   2 121.067 16.8408   2
  19  -4  -2 20.4853 13.1348   2
  19  -4   2 27.5698 15.5745   2
  19  -5   2 14.5620 12.5072   2
  19  -5  -2 7.39879 12.4808   2
  19  -6  -2 18.6297 12.6930   2
  19  -6   2 4.73793 15.0367   2
  19  -7  -2 28.2832 12.6286   2
  19  -7   2 39.6011 15.7987   2
  19  -8   2 10.0004 15.5856   2
  19  -8  -2 10.4827 11.7347   2
  19  -9   2 83.6846 16.7013   2
  19  -9  -2 41.7075 12.5525   2
  19 -10  -2 35.5739 13.1499   2
  19 -10   2 30.0633 16.4734   2
  19 -11  -2 5.53252 13.3641   2
  19 -11   2-6.52549 16.5280   2
  19 -12  -2 23.5022 21.9572   2
  19 -12   2 15.2909 13.6600   2
  19 -13  -2 5.20969 12.7306   2
  19 -13   2-13.4474 24.2092   2
  19 -14  -2 5.06684 16.1027   2
  19 -14   2 10.5499 17.3230   2
  19 -15   2 42.2254 15.9267   2
  19 -15  -2 16.8546 16.4071   2
  19 -16  -2 22.6577 15.1473   2
  20   0   2 0.64094 12.8682   2
  20   0  -2-22.1417 13.3437   2
  20  -1  -2 15.6430 12.8714   2
  20  -1   2 15.4842 13.4414   2
  20   1   2 6.39510 15.0666   2
  20  -2  -2 60.2257 16.0864   2
  20  -2   2 47.4126 16.2820   2
  20   2   2 34.1819 16.1940   2
  20  -3   2 23.0337 14.3326   2
  20  -3  -2 22.7952 14.1082   2
  20  -4  -2 2.10671 13.5383   2
  20  -4   2 26.4251 15.0875   2
  20  -5   2-4.29831 14.1877   2
  20  -5  -2 21.5283 12.9970   2
  20  -6  -2 89.8442 16.1383   2
  20  -6   2 79.1847 17.6225   2
  20  -7   2 6.72358 16.5827   2
  20  -7  -2 30.6536 13.9667   2
  20  -8  -2 24.3826 12.6354   2
  20  -8   2-11.3358 15.7038   2
  20  -9  -2-19.8816 11.0446   2
  20  -9   2-13.4675 15.1318   2
  20 -10   2 55.4479 16.6510   2
  20 -10  -2 56.5834 16.6587   2
  20 -11  -2 59.0265 16.6351   2
  20 -11   2 43.4523 14.2529   2
  20 -12   2 49.8456 18.1196   2
  20 -12  -2 18.0416 15.3846   2
  20 -13  -2 0.78387 14.3148   2
  20 -13   2-28.2972 15.0612   2
  20 -14   2-14.1714 18.0344   2
  20 -14  -2 30.6248 16.4051   2
  20 -15  -2-9.69056 19.0768   2
  21   0   2 4.77810 14.2270   2
  21   0  -2-19.6891 12.9118   2
  21  -1   2 39.0425 17.5411   2
  21  -1  -2 40.9383 13.4488   2
  21   1   2 32.6630 15.7868   2
  21  -2  -2 45.2510 15.2310   2
  21  -2   2 65.3853 16.3156   2
  21   2   2 29.6241 16.3268   2
  21  -3  -2 18.3815 12.0469   2
  21  -3   2-0.12934 15.4601   2
  21  -4   2-30.7979 13.2846   2
  21  -4  -2 14.3549 14.0805   2
  21  -5  -2 19.5221 16.0999   2
  21  -5   2 20.7172 16.9388   2
  21  -6   2-0.31248 17.0444   2
  21  -6  -2 2.56939 12.4751   2
  21  -7  -2 39.0703 13.2991   2
  21  -7   2 33.7580 15.8778   2
  21  -8  -2 38.4681 15.5529   2
  21  -8   2 15.2788 15.7018   2
  21  -9  -2 4.34206 13.7297   2
  21  -9   2 17.4428 16.2706   2
  21 -10   2 33.2288 18.6423   2
  21 -10  -2 14.2016 12.9695   2
  21 -11  -2-39.5003 16.5125   2
  21 -11   2 17.6661 14.2303   2
  21 -12  -2 19.4838 16.4740   2
  21 -12   2 41.0022 19.6930   2
  21 -13  -2 49.8535 17.6053   2
  21 -14  -2 29.5730 14.9596   2
  22   0   2 66.0431 18.6282   2
  22   0  -2 45.9851 15.6880   2
  22  -1  -2-26.3237 13.4111   2
  22   1   2-6.28903 15.2783   2
  22  -1   2-12.5838 17.7186   2
  22  -2  -2-40.1625 13.8468   2
  22  -2   2 0.13847 15.1681   2
  22  -3  -2-3.85551 15.5058   2
  22  -3   2 5.05713 14.3488   2
  22  -4   2 53.8212 21.1054   2
  22  -4  -2 33.8681 13.4416   2
  22  -5   2 25.9849 16.1682   2
  22  -5  -2-13.6230 13.8550   2
  22  -6  -2 20.1013 16.4690   2
  22  -6   2-1.89588 14.0490   2
  22  -7  -2-2.22358 16.2964   2
  22  -7   2 16.2591 14.4987   2
  22  -8   2 43.9295 18.1167   2
  22  -9  -2 29.7530 16.4903   2
  22  -9   2-18.5352 18.1409   2
  22 -10   2-21.1744 19.6945   2
  22 -10  -2 6.65847 12.6560   2
  22 -11   2-3.76090 14.7728   2
  22 -11  -2 13.4013 18.0677   2
  22 -12  -2-0.35225 17.6902   2
  23   0   2-25.0012 16.2088   2
  23  -1   2 19.9545 12.4432   2
  23  -1  -2 2.55523 14.5805   2
  23   1   2-21.2944 14.8497   2
  23  -2  -2-22.7323 12.2670   2
  23  -2   2 2.84166 14.9226   2
  23  -3  -2-12.8759 14.9660   2
  23  -3   2 31.0646 16.7555   2
  23  -4  -2 28.7296 16.0379   2
  23  -4   2 26.7030 13.6310   2
  23  -5   2 6.23026 13.7533   2
  23  -5  -2 17.7050 16.1210   2
  23  -6  -2 17.1562 16.7249   2
  23  -6   2 23.7349 15.5485   2
  23  -7   2 23.3342 14.0968   2
  23  -7  -2 6.44022 16.5229   2
  23  -8  -2-20.5781 18.0241   2
  23  -8   2 42.8985 17.2230   2
  23  -9  -2-21.2069 19.2663   2
  23 -10  -2 70.8612 15.9311   2
  24   0   2-21.9242 18.9028   2
  24  -1   2 5.96263 16.8574   2
  24  -1  -2 38.1295 17.9092   2
  24  -2  -2-36.9225 15.3994   2
  24  -2   2 21.5369 14.5548   2
  24  -3   2 2.35999 17.6152   2
  24  -4   2 10.6226 18.3877   2
  24  -4  -2-15.1606 15.6910   2
  24  -5  -2 29.4901 17.3681   2
  24  -5   2-22.3788 18.8172   2
  24  -6  -2 94.0529 18.1008   2
  24  -7  -2-0.77279 15.7414   2
   0   0   3 1.79343 6.58288   1
   0   1   3 129.221 8.37221   1
   0  -1   3 112.799 7.29515   1
   0  -2   3-2.94124 7.00142   1
   0   2   3 2.01013 6.47128   0
   0   2   3-3.74018 6.49551   1
   0  -2   3-0.97947 3.22059   2
   0   3   3 565.230 11.6228   1
   0   3   3 573.423 12.0138   0
   0  -3   3 589.272 12.5468   1
   0  -3   3 585.533 8.73194   2
   0   4   3 0.15798 5.45114   0
   0  -4   3-1.34318 4.62142   2
   0   4   3-3.37930 6.47309   1
   0  -4   3-2.40235 6.54639   1
   0   5   3 2851.57 24.7815   0
   0   5   3 2821.61 23.1919   1
   0  -5   3 2857.33 24.0657   1
   0  -5  -3 2846.22 16.0641   2
   0  -5   3 2839.07 21.9188   2
   0  -6  -3-2.13241 4.27571   2
   0  -6   3-0.18813 6.17857   2
   0  -6   3-2.42507 5.85422   1
   0   6   3 8.06152 7.09207   0
   0  -7   3 363.156 10.3278   1
   0  -7  -3 375.616 8.77468   2
   0  -7   3 384.479 11.3092   2
   0  -8  -3-4.74699 5.54955   2
   0  -8   3-7.36218 7.72536   2
   0  -8   3-0.82500 6.03503   1
   0  -9   3 425.741 10.6893   1
   0  -9  -3 419.658 10.6122   2
   0  -9   3 437.899 13.3258   2
   0 -10  -3 0.31397 6.34915   2
   0 -10   3-5.60769 5.56726   1
   0 -10   3 1.99334 8.08454   2
   0 -11   3 74.1573 6.55656   1
   0 -11  -3 81.1123 7.93092   2
   0 -11   3 85.7278 10.9174   2
   0 -12   3 1.66364 8.73176   2
   0 -12   3-13.3722 5.52043   1
   0 -12  -3 5.40815 6.78622   2
   0 -13   3-7.21284 10.1500   2
   0 -13  -3 10.2077 7.93996   2
   0 -14   3-1.68422 10.9058   2
   0 -14  -3-1.24137 8.19910   2
   0 -15  -3 16.9554 8.83047   2
   0 -15   3 3.66193 11.1704   2
   0 -16   3-5.89958 10.3108   2
   0 -16  -3 0.57926 8.87599   2
   0 -17  -3 155.435 11.9896   2
   0 -17   3 245.353 13.1068   2
   0 -18   3 10.4272 13.3003   2
   0 -18  -3-4.38518 8.56245   2
   0 -19  -3-16.7895 9.27233   2
   0 -19   3 6.25807 14.4165   2
   0 -20   3 3.08414 14.4215   2
   0 -21   3 15.1850 14.3412   2
   0 -23   3 466.048 18.1774   2
   0 -24   3 0.35252 15.8039   2
  -1   0   3-7.27856 6.90360   1
   1   0   3-0.74498 6.15959   1
  -1   1   3 65.8461 7.68618   1
  -1  -1   3 71.9217 7.28173   1
   1  -1   3 77.1633 7.77244   1
   1   1   3 67.3286 6.31380   1
  -1   2   3 1463.17 16.6493   0
   1  -2   3 1529.97 17.8857   1
   1   2   3 1437.74 17.2934   1
  -1   2   3 1478.15 18.0459   1
   1  -2   3 1468.85 11.5526   2
  -1  -2   3 1459.17 17.8983   1
   1   2   3 1493.65 17.7646   0
  -1  -2   3 1496.90 11.2858   2
   1   3   3 248.697 8.55671   1
  -1   3   3 235.056 8.30320   0
  -1   3   3 233.314 8.90056   1
   1  -3   3 256.781 8.87294   1
   1   3   3 234.874 9.38103   0
  -1  -3   3 243.496 9.49847   1
   1  -3   3 248.759 6.80430   2
  -1  -3   3 245.761 6.43864   2
   1   4   3 270.022 10.2608   0
  -1   4   3 282.533 9.53402   0
   1  -4   3 282.547 9.37034   1
  -1  -4   3 297.059 9.75255   1
  -1   4   3 278.492 9.65594   1
   1  -4   3 271.248 7.76208   2
  -1  -4   3 273.314 7.59842   2
  -1   5   3 243.485 8.79615   0
   1   5   3 254.523 9.36072   0
   1  -5   3 246.693 9.40032   1
   1  -5  -3 260.240 5.82215   2
  -1  -5   3 250.268 8.92152   1
  -1   5   3 255.386 9.36322   1
  -1  -5  -3 259.392 6.05532   2
  -1  -5   3 237.119 8.56877   2
   1  -5   3 241.733 8.40627   2
   1   6   3 129.374 7.98876   0
  -1   6   3 140.155 7.49644   1
   1  -6   3 149.941 7.68905   1
  -1  -6   3 144.664 8.16488   1
   1  -6  -3 149.405 6.02176   2
  -1  -6  -3 138.282 5.70339   2
  -1  -6   3 139.211 7.94109   2
   1  -6   3 143.113 8.05839   2
   1  -7   3 1723.04 18.9800   1
  -1  -7   3 1707.12 19.3521   1
   1  -7  -3 1699.30 16.4405   2
   1  -7   3 1725.54 20.2484   2
  -1  -7  -3 1683.90 16.4113   2
  -1  -7   3 1713.87 20.1721   2
   1   7   3 1712.09 21.1536   0
   1  -8   3 367.823 10.1031   1
  -1  -8   3 370.685 10.1960   1
   1  -8  -3 382.411 9.52525   2
   1  -8   3 353.067 11.5224   2
  -1  -8  -3 368.313 9.47270   2
  -1  -8   3 341.171 11.6173   2
   1  -9   3 102.515 6.90676   1
  -1  -9   3 101.346 7.31639   1
   1  -9  -3 100.206 7.25694   2
   1  -9   3 82.9779 9.45234   2
  -1  -9  -3 87.7349 7.13007   2
  -1  -9   3 96.3385 8.88544   2
   1 -10   3 157.444 7.63042   1
  -1 -10   3 149.207 7.83039   1
   1 -10  -3 162.482 9.00059   2
   1 -10   3 155.861 10.7336   2
  -1 -10  -3 161.875 8.67563   2
  -1 -10   3 140.370 10.0119   2
   1 -11   3 104.825 6.59005   1
   1 -11   3 94.4618 11.0166   2
  -1 -11   3 101.815 7.20200   1
   1 -11  -3 94.4467 8.10161   2
  -1 -11  -3 95.9229 8.43491   2
  -1 -11   3 98.7282 10.3397   2
   1 -12   3 20.4669 9.94509   2
  -1 -12  -3 24.2025 7.29277   2
  -1 -12   3 14.4143 9.39440   2
  -1 -12   3 12.2508 5.38178   1
   1 -12  -3 19.0623 7.13403   2
  -1 -13  -3 20.5640 7.91809   2
  -1 -13   3 8.32900 10.2466   2
   1 -13   3 21.7211 9.55470   2
   1 -13  -3 24.1274 8.15513   2
   1 -14  -3 176.299 11.0378   2
   1 -14   3 148.981 13.0211   2
  -1 -14  -3 150.048 10.7114   2
  -1 -14   3 153.837 13.3333   2
  -1 -15  -3 24.4262 9.02719   2
  -1 -15   3 12.2658 11.8156   2
   1 -15  -3 8.05192 8.40098   2
   1 -15   3-0.11361 11.0272   2
  -1 -16  -3 64.9309 10.3369   2
  -1 -16   3 50.9529 12.6960   2
   1 -16   3 42.8846 12.1996   2
   1 -16  -3 58.9164 10.2654   2
  -1 -17  -3 20.5155 10.2969   2
  -1 -17   3 83.5497 11.3791   2
   1 -17  -3 29.2711 9.93637   2
   1 -17   3 50.6563 9.44337   2
  -1 -18  -3 19.7043 10.3535   2
  -1 -18   3 23.4248 13.7929   2
   1 -18   3-4.26872 13.0242   2
   1 -18  -3 4.03067 9.73656   2
  -1 -19  -3 29.5867 10.9756   2
  -1 -19   3 30.5692 15.1309   2
   1 -19  -3 35.9523 10.1760   2
   1 -19   3 11.5967 14.5379   2
  -1 -20   3-3.16385 13.7517   2
   1 -20   3-7.28092 12.5779   2
  -1 -21   3 14.0413 13.9575   2
   1 -21   3 7.75311 12.0981   2
   1 -22   3 0.89942 13.1835   2
  -1 -22   3-8.18659 14.1336   2
  -1 -23   3 839.947 24.3874   2
   1 -23   3 12.4884 17.1204   2
  -1 -24   3 42.2889 14.1579   2
   1 -24   3 62.6105 18.7623   2
   2   0   3 202.134 9.03718   1
  -2   0   3 186.520 9.27669   1
   2  -1   3 753.754 8.10635   2
  -2  -1   3 733.996 13.2234   1
   2   1   3 753.620 13.1700   1
  -2   1   3 716.452 13.2865   1
  -2   1   3 731.660 11.7559   0
   2  -1   3 743.939 13.0679   1
   2  -2   3 239.256 8.89502   1
   2  -2   3 241.783 6.19065   2
  -2   2   3 253.066 8.19186   0
  -2   2   3 241.994 9.66342   1
  -2  -2   3 259.790 9.74407   1
  -2   3   3 2201.06 20.4206   0
   2  -3   3 2268.31 21.0799   1
  -2   3   3 2200.28 21.4262   1
   2  -3   3 2212.28 16.8389   2
  -2  -3   3 2213.83 21.6719   1
   2   3   3 2240.15 22.2557   0
  -2   4   3 479.288 10.8238   0
   2  -4   3 483.769 10.9348   1
   2  -4  -3 498.646 6.98757   2
   2   4   3 469.633 11.9508   0
  -2   4   3 475.897 11.4775   1
   2  -4   3 472.531 9.70591   2
  -2  -4   3 465.196 11.3140   1
   2   5   3 275.291 10.5283   0
  -2   5   3 269.097 9.32211   1
   2  -5   3 283.128 9.34345   1
   2  -5  -3 278.476 6.43665   2
   2  -5   3 271.675 8.85441   2
  -2   5   3 270.929 9.57906   0
  -2  -5   3 280.831 9.91936   1
   2  -6   3 324.675 9.54862   1
   2  -6  -3 318.346 7.53464   2
  -2   6   3 321.009 9.57193   1
  -2  -6   3 330.291 10.1384   1
   2  -6   3 333.178 10.4095   2
   2   6   3 314.536 11.1147   0
  -2  -7   3 9.88801 6.46834   1
  -2   7   3 14.2348 5.52572   1
   2   7   3 14.1287 7.23489   0
   2  -7  -3 12.9849 5.35672   2
   2  -7   3 11.1943 6.10045   1
   2  -7   3 11.5744 7.00948   2
  -2   8   3 329.670 9.20955   1
   2  -8   3 320.560 9.25255   1
   2  -8  -3 330.438 9.01680   2
  -2  -8   3 324.361 10.2764   1
   2  -8   3 322.230 11.3514   2
  -2  -8   3 318.706 11.5213   2
   2   8   3 327.249 11.8115   0
  -2  -9   3 45.9128 8.40408   2
   2  -9   3 47.4924 6.01468   1
  -2  -9   3 49.5618 6.41429   1
  -2  -9  -3 49.1288 6.50112   2
   2  -9  -3 45.8138 6.60561   2
   2  -9   3 44.8525 7.82516   2
   2 -10   3 123.431 7.00204   1
   2 -10  -3 115.477 8.18901   2
  -2 -10   3 122.171 7.57051   1
   2 -10   3 112.598 10.0282   2
  -2 -10   3 115.695 9.64882   2
  -2 -10  -3 115.930 8.41195   2
   2 -11   3 285.460 9.18192   1
   2 -11  -3 329.895 11.3848   2
  -2 -11   3 316.876 9.97327   1
   2 -11   3 284.855 13.0230   2
  -2 -11  -3 337.857 11.2376   2
  -2 -11   3 304.657 13.5601   2
  -2 -12   3 12.7726 9.91176   2
  -2 -12  -3 7.68237 7.03412   2
  -2 -12   3 10.4288 5.82964   1
   2 -12  -3 5.64213 8.02260   2
   2 -12   3 4.05376 8.54939   2
  -2 -13  -3 7.57224 7.94177   2
  -2 -13   3 18.7685 6.55550   1
  -2 -13   3 5.83343 9.81988   2
   2 -13  -3 10.3877 8.22001   2
   2 -13   3 20.0332 9.44213   2
  -2 -14  -3 8.75822 7.83455   2
  -2 -14   3 13.2616 9.76149   2
   2 -14  -3 26.3157 8.80682   2
   2 -14   3 16.5421 10.2645   2
   2 -15  -3 257.349 12.7773   2
   2 -15   3 274.264 16.1696   2
  -2 -15  -3 251.060 12.6684   2
  -2 -15   3 254.639 15.1433   2
  -2 -16  -3 31.2856 9.93181   2
  -2 -16   3 35.7980 12.2244   2
   2 -16  -3 32.7237 10.1057   2
   2 -16   3 35.9900 11.8194   2
  -2 -17  -3 26.7101 10.0472   2
  -2 -17   3 41.7486 8.94942   2
   2 -17  -3 22.6251 10.8344   2
   2 -17   3 37.2591 12.7075   2
  -2 -18  -3 46.7603 9.96592   2
  -2 -18   3 20.6526 13.7667   2
   2 -18  -3 41.9654 10.0364   2
   2 -18   3 16.7120 13.1891   2
  -2 -19  -3 6.29184 10.7805   2
  -2 -19   3 24.7890 13.9299   2
   2 -19  -3 18.6499 11.0845   2
   2 -19   3 19.8397 14.4552   2
  -2 -20   3 3.95338 11.8078   2
   2 -20   3 2.20443 10.7971   2
  -2 -21   3 8.87435 13.9489   2
   2 -21   3 16.4259 15.0892   2
  -2 -22   3 3.50341 16.0326   2
   2 -22   3 38.8625 15.4318   2
  -2 -23   3 18.2309 25.0998   2
   2 -23   3 33.3916 15.3415   2
   2 -24   3 7.62077 13.4856   2
  -2 -24   3 8.52348 16.5232   2
   3   0   3-1.24960 3.43562   2
  -3   0   3 1.70265 6.27679   1
   3  -1   3 332.556 6.84799   2
   3  -1   3 341.648 10.2784   1
  -3   1   3 326.601 10.3961   1
  -3  -1   3 315.846 10.3582   1
  -3   1   3 316.046 8.33861   0
   3   1   3 339.375 6.21210   2
   3  -2   3 858.116 10.9535   2
  -3   2   3 870.355 12.5706   0
  -3  -2   3 856.422 14.3846   1
  -3   2   3 841.172 14.3606   1
   3  -2   3 857.304 14.0388   1
   3  -3  -3 331.776 6.03876   2
  -3   3   3 309.139 9.00343   0
   3  -3   3 318.667 8.33670   2
  -3  -3   3 313.310 10.3556   1
   3   3   3 309.615 10.4768   0
  -3   3   3 316.707 9.69819   1
   3  -3   3 309.196 10.0455   1
   3  -4   3 1210.30 14.7984   2
   3  -4   3 1274.02 16.2790   1
  -3   4   3 1199.53 16.5454   1
  -3  -4   3 1233.50 16.8481   1
   3  -4  -3 1278.73 11.6490   2
  -3   4   3 1255.15 15.7380   0
   3   4   3 1192.18 17.5612   0
  -3  -5   3 13.8405 6.86534   1
   3  -5  -3 10.2445 4.21827   2
   3   5   3 4.40646 7.50149   0
   3  -5   3 9.11018 5.73784   1
   3  -5   3 5.46765 6.30885   2
  -3   5   3 9.94713 6.41324   1
   3  -6   3 613.125 11.8671   1
  -3   6   3 640.598 12.2515   1
   3  -6   3 621.578 12.9437   2
  -3  -6   3 634.431 13.2380   1
   3  -6  -3 610.516 10.3315   2
   3   6   3 624.881 14.0444   0
  -3   7   3 245.808 8.44715   1
   3  -7  -3 251.539 8.23168   2
   3  -7   3 249.985 9.97653   2
  -3  -7   3 254.652 10.0198   1
   3   7   3 231.333 10.0894   0
   3  -7   3 263.565 8.20174   1
   3   8   3 559.421 13.7785   0
   3  -8   3 576.776 11.3441   1
   3  -8  -3 571.082 11.5094   2
   3  -8   3 571.073 14.0445   2
  -3  -8   3 575.340 12.7018   1
  -3   8   3 575.133 11.2561   1
   3  -9  -3 96.4093 7.56396   2
   3  -9   3 86.8929 9.52901   2
  -3  -9   3 95.3941 8.31710   1
   3  -9   3 86.8098 6.44912   1
  -3   9   3 86.8886 6.16340   1
   3   9   3 106.421 9.50915   0
   3 -10  -3 244.880 9.96308   2
   3 -10   3 250.043 11.9775   2
  -3 -10   3 268.090 9.96269   1
   3 -10   3 239.787 8.46281   1
   3 -11  -3 93.4475 8.38737   2
  -3 -11   3 92.6619 7.84079   1
   3 -11   3 99.8933 10.8510   2
  -3 -11   3 98.1372 10.2120   2
   3 -12   3 89.2753 11.7435   2
  -3 -12   3 74.9797 7.57235   1
  -3 -12   3 92.0345 11.3888   2
  -3 -12  -3 72.0230 8.41575   2
   3 -12  -3 67.7196 8.45247   2
  -3 -13   3 75.1434 7.16850   1
  -3 -13   3 74.4583 10.8345   2
  -3 -13  -3 74.8894 9.42447   2
   3 -13  -3 68.4454 9.46602   2
   3 -13   3 73.6129 10.9823   2
  -3 -14  -3 7.36735 8.30685   2
  -3 -14   3 15.8625 10.7653   2
   3 -14  -3 18.5578 9.41187   2
   3 -14   3 15.3052 9.60972   2
  -3 -15  -3 13.2518 8.00909   2
  -3 -15   3 14.7585 10.9661   2
   3 -15  -3 12.0281 8.98127   2
   3 -15   3 25.3899 10.9894   2
  -3 -16  -3 15.8018 9.41674   2
  -3 -16   3 16.3103 10.8698   2
   3 -16  -3 13.3350 9.69601   2
   3 -16   3 17.2432 11.9999   2
  -3 -17  -3 12.4722 9.06294   2
  -3 -17   3-7.24593 9.26042   2
   3 -17  -3-10.3623 9.91557   2
   3 -17   3 4.41845 12.9956   2
  -3 -18  -3 63.5706 11.3746   2
  -3 -18   3 48.6020 12.8799   2
   3 -18  -3 58.5121 12.5302   2
   3 -18   3 59.5314 13.6771   2
  -3 -19  -3 118.657 12.8091   2
   3 -19  -3 112.162 12.4278   2
  -3 -19   3 128.141 15.0953   2
   3 -19   3 115.503 15.8231   2
  -3 -20   3 29.3086 15.3205   2
   3 -20   3 49.2201 12.7608   2
  -3 -21   3 16.7478 15.3035   2
   3 -21   3 9.60610 15.2452   2
  -3 -22   3 30.5236 13.3053   2
   3 -22   3 14.5860 11.3358   2
  -3 -23   3 25.4134 14.8366   2
   3 -23   3 7.48144 15.7133   2
   4   0   3 4162.68 21.8082   2
  -4   0   3 4137.97 29.1951   1
   4  -1   3 148.029 6.30543   2
  -4   1   3 154.012 8.53097   1
  -4   1   3 152.815 6.37351   0
  -4  -1   3 151.225 8.75473   1
   4  -1  -3 144.413 5.21591   2
   4   1   3 156.777 5.91233   2
   4  -2   3 472.760 9.39418   2
  -4   2   3 444.392 9.48405   0
  -4   2   3 473.140 11.5042   1
  -4  -2   3 484.189 12.0081   1
   4  -2  -3 464.750 7.56815   2
   4  -3  -3 737.324 9.81414   2
  -4   3   3 714.516 11.6920   0
   4  -3   3 725.914 11.9479   2
  -4   3   3 729.330 13.6865   1
  -4  -3   3 727.759 13.8836   1
   4   3   3 737.877 14.5179   0
   4  -4   3 445.844 10.8229   2
   4  -4   3 443.568 10.7104   1
  -4   4   3 449.774 11.0357   1
   4   4   3 440.636 12.5626   0
  -4  -4   3 449.310 11.8100   1
   4  -4  -3 444.779 8.51249   2
  -4   4   3 448.937 10.2114   0
   4  -5   3 165.710 7.68571   1
   4  -5   3 165.784 8.30045   2
   4   5   3 171.477 8.99022   0
  -4   5   3 168.305 8.04266   1
   4  -5  -3 173.622 6.49084   2
  -4  -5   3 174.765 8.25904   1
   4  -6   3 534.821 11.0256   1
   4  -6  -3 538.538 10.4547   2
   4   6   3 513.500 13.0302   0
  -4   6   3 530.146 11.4783   1
   4  -6   3 496.416 12.1906   2
  -4  -6   3 526.981 12.2885   1
   4   7   3 175.725 10.4569   0
   4  -7  -3 180.402 7.73987   2
  -4   7   3 161.828 7.83444   1
   4  -7   3 177.036 9.51298   2
  -4  -7   3 179.614 9.33159   1
   4  -7   3 172.221 7.37646   1
   4  -8   3 193.053 7.59816   1
   4   8   3 188.609 10.6354   0
   4  -8  -3 199.397 8.60241   2
   4  -8   3 191.632 10.5196   2
  -4   8   3 195.187 7.78066   1
  -4  -8   3 192.406 8.87213   1
   4   9   3 352.505 12.0126   0
   4  -9   3 348.044 9.07369   1
  -4   9   3 365.577 9.39283   1
   4  -9  -3 355.045 11.2320   2
   4  -9   3 347.233 12.7208   2
  -4  -9   3 354.301 11.1271   1
  -4  10   3 62.7435 5.69226   1
  -4 -10   3 76.0977 7.85494   1
   4 -10  -3 57.6266 7.30224   2
   4 -10   3 70.6837 5.73184   1
   4 -10   3 49.1228 9.78168   2
   4  10   3 73.5155 9.18653   0
   4 -11  -3 66.3586 8.10108   2
  -4 -11   3 56.0816 7.58718   1
   4 -11   3 46.8066 10.3835   2
   4 -12  -3 245.715 11.5050   2
   4 -12   3 219.039 13.3111   2
  -4 -12   3 234.619 9.97431   1
  -4 -13   3 69.7780 11.6241   2
  -4 -13   3 50.5674 6.09625   1
   4 -13  -3 60.4046 8.99150   2
   4 -13   3 44.9907 10.7654   2
   4 -14  -3 210.165 12.1784   2
   4 -14   3 180.669 13.8532   2
  -4 -14   3 209.623 9.74584   1
  -4 -14   3 201.592 13.3917   2
  -4 -14  -3 222.472 11.6148   2
  -4 -15   3 0.32327 11.7854   2
  -4 -15  -3 21.7863 8.67573   2
   4 -15  -3-4.94834 8.99436   2
   4 -15   3 2.41869 12.1894   2
   4 -16  -3 201.595 13.6932   2
   4 -16   3 170.159 15.1521   2
  -4 -16  -3 164.538 11.4695   2
  -4 -16   3 161.828 14.1182   2
  -4 -17  -3 62.5188 10.6239   2
  -4 -17   3 37.7002 12.9792   2
   4 -17  -3 71.2695 11.0793   2
   4 -17   3 82.1698 13.6653   2
  -4 -18  -3-0.80449 10.1484   2
  -4 -18   3 2.13202 10.6055   2
   4 -18   3 7.32653 11.7087   2
  -4 -19  -3 8.61706 10.3021   2
  -4 -19   3 8.58493 13.4115   2
   4 -19  -3 4.15692 10.8720   2
   4 -19   3-1.43558 13.2492   2
  -4 -20   3-7.72277 12.1626   2
   4 -20   3 10.1137 13.0966   2
   4 -21   3 12.4749 13.3894   2
  -4 -21   3 5.84290 15.4011   2
  -4 -22   3 29.0038 14.8661   2
   4 -22   3 8.24801 14.8919   2
  -4 -23   3 51.8306 12.2165   2
   4 -23   3-8.09276 14.5094   2
   5   0   3 2.30740 4.92589   2
  -5   0   3 2.09322 6.10859   1
   5  -1  -3 30.3383 4.93479   2
   5   1   3 35.4243 5.49737   2
   5  -1   3 31.5297 5.28268   2
  -5   1   3 33.8291 4.77532   0
  -5   1   3 38.5863 6.98149   1
  -5  -1   3 31.7178 6.24038   1
   5  -2   3 1497.03 16.5412   2
  -5   2   3 1518.29 15.5763   0
  -5   2   3 1504.04 18.6179   1
  -5  -2   3 1481.81 18.8187   1
   5  -2  -3 1460.17 14.3749   2
   5  -3  -3 391.726 8.74572   2
  -5   3   3 385.802 9.01091   0
   5  -3   3 397.795 10.2898   2
  -5   3   3 400.151 10.9253   1
  -5  -3   3 389.371 11.4745   1
   5  -4  -3 87.8099 6.08053   2
  -5   4   3 90.4040 7.09307   1
   5   4   3 74.5087 7.71518   0
  -5  -4   3 90.3100 8.08729   1
   5  -4   3 81.1581 7.47551   2
   5  -5  -3 632.015 11.3504   2
  -5   5   3 637.207 12.8097   1
   5   5   3 642.891 14.6482   0
   5  -5   3 632.959 13.4075   2
  -5  -5   3 671.071 14.0888   1
   5  -6  -3 338.604 9.51757   2
   5  -6   3 333.084 11.0532   2
   5   6   3 338.094 11.5968   0
  -5   6   3 332.269 9.85093   1
  -5  -6   3 367.096 11.5642   1
   5   7   3 143.517 9.82057   0
   5  -7  -3 145.455 7.92259   2
  -5   7   3 147.643 7.71123   1
   5  -7   3 138.910 9.79548   2
  -5  -7   3 168.120 9.23868   1
   5   8   3 111.757 9.12381   0
   5  -8  -3 111.426 7.96588   2
  -5   8   3 116.405 7.07998   1
   5  -8   3 109.791 9.12150   2
  -5  -8   3 123.233 10.2059   1
   5  -9  -3 13.5670 6.65767   2
   5  -9   3 10.3472 7.54376   2
  -5   9   3 16.6657 5.03676   1
  -5  -9   3 17.9316 6.62884   1
   5   9   3 17.9432 8.08063   0
   5  10   3 242.008 11.8424   0
   5 -10  -3 209.482 10.2235   2
   5 -10   3 220.557 12.1865   2
  -5 -10   3 232.778 10.2802   1
   5 -11  -3 82.0650 8.66297   2
  -5 -11   3 106.087 8.41970   1
   5 -11   3 76.2006 9.98765   2
   5  11   3 94.3369 9.57211   0
   5 -12  -3 433.663 14.5986   2
   5 -12   3 438.518 16.0423   2
  -5 -12   3 462.383 13.5004   1
   5 -13  -3 85.6581 9.69052   2
   5 -13   3 94.0746 12.1129   2
  -5 -13   3 100.084 8.32300   1
   5 -14   3 209.979 15.2826   2
  -5 -14   3 248.339 11.1967   1
   5 -14  -3 203.914 12.4184   2
  -5 -15   3 36.2263 12.1073   2
   5 -15  -3 36.6803 11.1627   2
   5 -15   3 28.1506 12.1107   2
  -5 -16   3 9.49599 12.2552   2
  -5 -16  -3 16.9163 9.74258   2
   5 -16  -3 6.31878 8.64413   2
   5 -16   3 13.2943 11.6139   2
   5 -17  -3 116.807 13.3762   2
   5 -17   3 130.483 14.1951   2
  -5 -17   3 120.452 14.6493   2
  -5 -17  -3 116.960 12.4162   2
  -5 -18  -3 23.2635 10.7109   2
  -5 -18   3 37.7508 13.2294   2
   5 -18  -3 19.5759 12.1627   2
   5 -18   3 25.1550 12.2619   2
  -5 -19  -3 24.1000 10.4172   2
  -5 -19   3 5.88797 10.6792   2
   5 -19   3 41.4855 13.9816   2
  -5 -20   3 0.24508 14.5783   2
   5 -20   3 7.78047 14.2412   2
  -5 -21   3 7.90872 12.1526   2
   5 -21   3 9.86161 13.8441   2
  -5 -22   3-3.15263 14.7978   2
   5 -22   3 2.53968 13.4889   2
  -5 -23   3 23.7171 12.7275   2
   5 -23   3 6.90568 15.3720   2
   6   0   3 244.245 8.65120   2
  -6   0   3 231.440 9.58009   1
   6   1   3 116.334 7.05261   2
   6  -1  -3 121.328 6.75026   2
   6  -1   3 118.512 7.22956   2
  -6   1   3 113.211 5.51395   0
  -6   1   3 123.826 8.47392   1
  -6  -1   3 110.655 8.28021   1
   6  -2  -3 169.930 7.32052   2
  -6   2   3 158.413 6.38290   0
  -6   2   3 153.127 8.11418   1
  -6  -2   3 153.499 9.20247   1
   6   2   3 161.423 7.89542   2
   6  -2   3 170.449 8.09946   2
   6  -3  -3 191.560 7.68821   2
   6  -3   3 193.397 8.98588   2
  -6   3   3 194.770 8.74212   1
  -6  -3   3 208.151 9.32439   1
  -6   3   3 193.442 6.91899   0
   6  -4  -3 1234.73 15.3502   2
   6  -4   3 1194.56 17.7695   2
  -6   4   3 1211.00 16.8357   1
  -6  -4   3 1227.71 18.0940   1
   6   4   3 1210.22 18.6248   0
   6  -5  -3 544.354 11.5303   2
  -6   5   3 545.257 12.2548   1
   6   5   3 533.667 14.2348   0
  -6  -5   3 526.502 12.8291   1
   6  -5   3 544.273 13.2980   2
   6  -6   3 603.514 14.3046   2
   6  -6  -3 581.377 12.4305   2
   6   6   3 594.630 14.8422   0
  -6   6   3 594.094 12.3128   1
  -6  -6   3 598.340 13.7510   1
   6  -7  -3 573.152 12.8077   2
   6   7   3 582.492 14.5513   0
   6  -7   3 610.268 15.1690   2
  -6   7   3 598.389 12.3670   1
   6  -8  -3 143.005 8.66948   2
   6   8   3 150.325 9.44713   0
   6  -8   3 141.123 10.4589   2
  -6   8   3 161.491 7.83761   1
   6  -9  -3 171.008 9.54389   2
   6   9   3 184.129 10.5926   0
  -6   9   3 185.191 7.77850   1
   6  -9   3 163.745 11.4968   2
   6  10   3 341.181 12.7001   0
   6 -10  -3 350.310 12.4246   2
   6 -10   3 343.619 14.5604   2
   6 -11  -3 10.9302 7.77214   2
   6 -11   3 24.3426 9.26365   2
   6  11   3 9.42696 8.00465   0
   6 -12  -3 186.021 11.4138   2
   6 -12   3 168.259 12.8088   2
   6  12   3 159.856 10.6179   0
   6 -13  -3 8.93451 9.48426   2
   6 -13   3 22.8892 10.0162   2
   6  13   3 21.1677 10.0031   0
   6 -14  -3 331.802 14.4466   2
   6 -14   3 318.327 16.9844   2
  -6 -14   3 343.428 12.3406   1
   6 -15  -3 6.50367 10.0150   2
   6 -15   3 14.4523 11.8320   2
   6 -16  -3 109.008 12.3933   2
   6 -16   3 109.214 15.3351   2
  -6 -17   3 17.7184 12.7871   2
  -6 -17  -3 17.5538 9.40969   2
   6 -17  -3-15.2530 9.47198   2
   6 -17   3-0.92394 12.8859   2
  -6 -18   3 7.62758 11.9822   2
  -6 -18  -3 37.4688 12.1887   2
   6 -18  -3-2.64875 9.36344   2
   6 -18   3 13.6476 13.3096   2
  -6 -19   3 19.9580 15.0048   2
  -6 -19  -3 12.8698 11.9655   2
   6 -19   3 5.70215 12.8629   2
  -6 -20   3 39.8006 14.4669   2
   6 -20   3 25.5971 15.7168   2
  -6 -21   3 2.43047 13.9576   2
   6 -21   3-2.97732 15.0216   2
  -6 -22   3-7.60357 15.2953   2
   6 -22   3 17.6317 15.3179   2
  -6 -23   3 3.44414 13.3543   2
   6 -23   3-8.58111 14.7865   2
   7   0   3-2.00407 6.14671   2
  -7   0   3-0.04224 6.45793   1
   7  -1  -3 23.2353 6.09019   2
   7   1   3 25.4454 6.79669   2
   7  -1   3 25.1022 6.64082   2
  -7   1   3 17.6506 6.79626   1
  -7  -1   3 33.7311 6.85211   1
  -7   1   3 27.9026 4.31777   0
   7  -2   3 485.558 12.0148   2
  -7   2   3 476.888 8.92053   0
  -7   2   3 481.781 11.8005   1
  -7  -2   3 513.028 12.9166   1
   7  -2  -3 469.787 10.7578   2
   7   2   3 509.611 11.9124   2
   7  -3   3 72.1953 8.27782   2
   7  -3  -3 77.9809 6.86918   2
  -7   3   3 70.7828 7.03874   1
  -7   3   3 72.3055 5.39559   0
   7  -4  -3 18.6364 6.76044   2
  -7   4   3 25.0440 5.88298   1
   7  -4   3 16.2860 7.58678   2
   7  -5  -3 93.8398 7.61283   2
   7  -5   3 101.002 8.89234   2
  -7   5   3 97.0126 7.68165   1
   7   5   3 101.565 8.98960   0
   7  -6  -3 125.863 8.51190   2
   7   6   3 127.726 9.87313   0
  -7   6   3 120.802 7.62426   1
   7  -6   3 111.580 9.62729   2
   7   7   3 45.6543 7.86256   0
  -7   7   3 42.7035 4.66324   1
   7  -7  -3 42.8808 7.29681   2
   7  -7   3 41.2716 8.79894   2
   7  -8  -3 83.6700 8.66261   2
   7   8   3 84.4864 8.84385   0
   7  -8   3 86.3564 9.63118   2
  -7   8   3 85.5663 7.01026   1
   7   9   3 292.015 11.6862   0
   7  -9  -3 288.002 11.4558   2
   7  -9   3 296.578 13.4984   2
  -7   9   3 229.818 8.42391   1
   7  10   3 29.6906 9.09170   0
   7 -10  -3 23.2670 8.12322   2
   7 -10   3 29.0478 9.62783   2
   7  11   3 68.1010 9.59732   0
   7 -11   3 73.4184 10.9601   2
   7 -11  -3 77.0101 9.81003   2
   7  12   3 95.8000 10.9713   0
   7 -12  -3 90.1038 10.6800   2
   7 -12   3 103.104 12.4941   2
   7  13   3 794.149 19.1390   0
   7 -13  -3 852.672 20.3695   2
   7 -13   3 894.166 22.9622   2
   7 -14  -3 29.4594 10.6529   2
   7  14   3 22.5740 9.66953   0
   7 -14   3 20.2412 11.5924   2
   7 -15  -3 9.48213 9.08306   2
   7 -15   3-14.7936 11.8980   2
   7  15   3 1.47560 10.3723   0
   7 -16  -3 35.5446 11.5571   2
   7 -16   3 45.3348 13.8401   2
   7 -17  -3 32.3286 12.3326   2
   7 -17   3 21.1316 13.9110   2
  -7 -18   3 85.9198 15.8124   2
   7 -18  -3 95.3487 12.6532   2
   7 -18   3 94.1108 14.0046   2
  -7 -19   3 5.25157 14.3732   2
  -7 -19  -3 21.5878 9.16657   2
   7 -19   3 8.89271 11.6778   2
  -7 -20   3 7.00701 12.1509   2
   7 -20   3 12.5027 13.2546   2
  -7 -21   3 5.15135 14.7582   2
   7 -21   3-33.3449 14.2272   2
  -7 -22   3-4.19079 16.1226   2
   7 -22   3 8.68722 17.5624   2
  -7 -23   3 3.43988 14.0086   2
   7 -23   3 15.7022 16.1743   2
   8   0   3 861.909 15.3442   2
  -8   0   3 891.043 16.2231   1
   8   0  -3 855.829 14.9569   2
   8   1   3 376.400 11.5062   2
   8  -1   3 373.645 11.5296   2
  -8   1   3 384.550 7.44438   0
  -8   1   3 392.855 11.6863   1
   8  -1  -3 377.055 10.9255   2
   8  -2  -3 172.521 8.89484   2
   8  -2   3 180.923 9.50136   2
  -8   2   3 179.824 8.83739   1
  -8   2   3 176.092 6.08637   0
   8   2   3 172.331 9.23158   2
   8  -3  -3 652.583 13.5386   2
   8  -3   3 659.167 14.6684   2
  -8   3   3 655.093 14.0325   1
   8  -4  -3 620.629 13.6078   2
   8  -4   3 629.331 15.2616   2
  -8   4   3 645.912 13.6951   1
   8  -5   3 318.315 12.0733   2
   8  -5  -3 338.092 11.1761   2
  -8   5   3 341.357 10.7306   1
   8  -6  -3 135.363 8.99515   2
   8  -6   3 135.021 10.2958   2
  -8   6   3 156.026 8.50685   1
   8   6   3 132.774 9.98414   0
   8  -7  -3 55.9946 8.58802   2
  -8   7   3 56.0195 6.92282   1
   8  -7   3 60.5929 9.72067   2
   8   7   3 57.8946 8.48867   0
   8   8   3 9.11162 8.03085   0
   8  -8  -3 16.2028 7.87050   2
   8  -8   3 5.64700 9.49928   2
  -8   8   3 18.8370 5.43376   1
   8  -9  -3 59.1112 8.57990   2
   8  -9   3 43.9852 9.64072   2
   8   9   3 56.2414 8.24730   0
   8  10   3 32.5068 9.37736   0
   8 -10  -3 21.3321 8.37350   2
   8 -10   3 29.5612 10.2331   2
   8 -11  -3 437.944 15.4245   2
   8 -11   3 425.183 16.5491   2
   8  11   3 396.959 14.1472   0
   8  12   3 178.022 12.0812   0
   8 -12  -3 186.077 12.1249   2
   8 -12   3 181.457 14.5585   2
   8  13   3 301.141 14.0260   0
   8 -13   3 329.439 17.6035   2
   8 -13  -3 282.883 14.5016   2
   8  14   3 240.454 13.2515   0
   8 -14   3 272.644 16.5382   2
   8 -14  -3 208.568 13.0768   2
   8  15   3 243.371 14.1496   0
   8 -15  -3 245.044 14.9541   2
   8 -15   3 269.238 17.9332   2
   8 -16  -3 36.3760 11.3537   2
   8  16   3 45.6461 9.58254   0
   8 -16   3 26.7656 12.9721   2
   8 -17  -3-7.19486 9.82740   2
   8 -17   3-21.2028 13.8600   2
   8  17   3-13.3778 10.1465   0
   8 -18  -3-1.77730 11.8292   2
   8 -18   3 1.14994 12.2230   2
   8  18   3-5.33416 10.4668   0
  -8 -19   3 15.0796 13.9515   2
   8 -19   3 30.3652 11.9304   2
   8  19   3 19.4388 9.48679   0
  -8 -20   3 19.0073 12.1353   2
   8 -20   3-1.42181 13.0238   2
  -8 -21   3 21.1060 16.0936   2
   8 -21   3 0.04695 12.6608   2
  -8 -22   3-2.69085 16.0650   2
   8 -22   3 6.19401 12.3156   2
   9   0  -3-4.59062 6.89492   2
   9   0   3 1.59421 6.77407   2
   9   1   3 140.078 9.35434   2
   9  -1   3 132.540 9.02314   2
   9  -1  -3 150.115 8.99112   2
  -9   1   3 143.784 8.81880   1
   9  -2  -3 100.125 8.31070   2
   9  -2   3 99.7993 8.80087   2
  -9   2   3 99.2562 5.15885   0
  -9   2   3 110.113 8.10589   1
   9   2   3 100.741 8.87967   2
   9  -3  -3 115.553 8.73929   2
   9  -3   3 110.780 9.38070   2
  -9   3   3 108.654 8.66024   1
   9  -4  -3 91.2512 8.50721   2
   9  -4   3 106.696 9.58260   2
  -9   4   3 97.6269 7.87967   1
   9  -5   3-3.24081 9.34099   2
   9  -5  -3 0.06535 7.09430   2
  -9   5   3 6.36342 7.09084   1
   9  -6  -3 45.0308 8.06308   2
   9  -6   3 52.6094 10.2277   2
  -9   6   3 53.8812 7.19271   1
   9  -7   3 151.191 11.6905   2
   9  -7  -3 193.650 10.5470   2
  -9   7   3 169.275 8.79769   1
   9   7   3 166.757 10.5971   0
   9  -8  -3 272.279 11.7732   2
   9  -8   3 262.055 13.6157   2
   9   8   3 277.035 12.3815   0
  -9   8   3 267.917 9.80144   1
   9   9   3 24.9861 8.54869   0
   9  -9  -3 17.3710 8.65892   2
   9  -9   3 19.9823 10.3469   2
   9  10   3 97.4825 10.3000   0
   9 -10  -3 88.6144 10.9811   2
   9 -10   3 91.2653 12.7903   2
   9 -11  -3 78.0220 10.1944   2
   9  11   3 89.0817 9.70094   0
   9 -11   3 60.6470 12.7755   2
   9  12   3 17.9529 7.72642   0
   9 -12  -3 31.0578 9.77597   2
   9 -12   3-0.22993 10.7519   2
   9  13   3 295.233 14.1494   0
   9 -13  -3 278.612 14.3107   2
   9 -13   3 300.385 16.9969   2
   9 -14  -3 104.511 20.5412   2
   9  14   3 139.196 11.9108   0
   9 -14   3 89.3255 14.0086   2
   9  15   3 88.9972 11.1547   0
   9 -15  -3 53.1167 11.6377   2
   9 -15   3 69.9924 14.1456   2
   9 -16  -3-9.79763 9.80448   2
   9 -16   3-7.46982 11.5833   2
   9  16   3-10.7645 10.4378   0
   9 -17  -3 25.8193 11.1391   2
   9 -17   3 0.00000 14.6271   2
   9  17   3-0.30268 10.9660   0
   9 -18  -3-39.1251 11.7505   2
   9 -18   3-9.54156 12.3341   2
   9  18   3-7.66322 9.37025   0
   9 -19   3 74.1796 16.4626   2
   9  19   3 60.9862 11.6531   0
   9  20   3 5.93723 9.60933   0
   9 -20   3 10.6587 14.9022   2
  -9 -21   3 36.4026 15.7634   2
   9  21   3 29.1319 12.8984   0
   9 -21   3 6.85602 16.6452   2
  -9 -22   3 15.4163 16.6290   2
   9 -22   3 9.26125 16.4658   2
   9  22   3 9.18868 12.4669   0
   9  23   3 86.1258 14.5844   0
  10   0   3 33.0415 8.46439   2
  10   0  -3 40.8681 8.24604   2
  10   1   3 106.287 9.64746   2
  10  -1   3 86.5776 10.0203   2
  10  -1  -3 92.0083 8.72804   2
 -10   2   3 147.573 9.18082   1
  10  -2  -3 134.258 9.82801   2
  10  -2   3 136.150 10.2332   2
  10   2   3 141.709 10.2398   2
  10  -3  -3 163.410 10.3315   2
  10  -3   3 166.908 11.0206   2
 -10   3   3 155.741 9.04415   1
  10  -4  -3 26.7523 8.34331   2
  10  -4   3 37.5294 9.60999   2
 -10   4   3 37.4661 7.56474   1
  10  -5   3 655.611 17.4070   2
  10  -5  -3 626.619 16.1509   2
 -10   5   3 658.586 14.4356   1
  10  -6  -3 351.970 12.7908   2
  10  -6   3 336.430 14.0221   2
 -10   6   3 374.198 11.3837   1
  10  -7   3 83.1591 11.4744   2
  10  -7  -3 68.6842 9.33241   2
 -10   7   3 84.9111 8.08320   1
  10   7   3 72.7107 9.31247   0
  10  -8  -3 31.3137 8.54645   2
  10  -8   3 37.4573 10.4687   2
  10   8   3 38.3004 8.96713   0
  10   9   3 405.372 14.5113   0
  10  -9  -3 446.286 15.2578   2
  10  -9   3 417.987 16.6886   2
  10  10   3 30.3765 8.15427   0
  10 -10  -3 28.4688 9.00438   2
  10 -10   3 31.8474 10.8990   2
  10 -11  -3-4.92025 10.2080   2
  10 -11   3 0.98645 10.5724   2
  10  11   3 0.02286 8.06362   0
  10 -12  -3 327.137 15.5070   2
  10  12   3 326.818 14.1842   0
  10 -12   3 342.411 18.4161   2
  10  13   3 35.1033 8.83209   0
  10 -13  -3 30.2928 19.7090   2
  10 -13   3 26.1477 11.7841   2
  10  14   3 190.902 13.5396   0
  10 -14  -3 205.240 14.0612   2
  10 -14   3 188.940 15.9033   2
  10  15   3 10.5173 8.84833   0
  10 -15  -3-5.13292 10.7916   2
  10 -15   3 5.59645 10.9253   2
  10  16   3 95.9132 10.5442   0
  10 -16  -3 100.586 12.7553   2
  10 -16   3 108.236 14.1810   2
  10 -17  -3 11.1107 11.4988   2
  10 -17   3-7.33727 14.5182   2
  10  17   3 2.68096 8.33343   0
  10 -18   3 1.34816 11.6357   2
  10  18   3-0.32136 9.67551   0
  10 -19   3 5.11450 14.5430   2
  10  19   3 10.1515 10.5233   0
  10 -20   3-4.17510 15.3244   2
  10  20   3 41.5221 11.2776   0
 -10 -21   3-2.67636 12.6216   2
  10 -21   3-5.33893 16.3380   2
 -10 -22   3-4.06400 15.0221   2
  11   0  -3-0.59399 8.35027   2
  11   0   3 2.46784 7.88307   2
  11  -1   3 215.725 11.1625   2
  11   1   3 224.034 12.2396   2
  11  -1  -3 252.341 11.9972   2
  11  -2  -3 87.2357 9.93209   2
  11  -2   3 77.5851 10.1895   2
  11   2   3 83.0988 10.0855   2
  11  -3  -3 61.5943 9.82516   2
 -11   3   3 61.9533 8.50738   1
  11   3   3 48.5286 9.28505   2
  11  -3   3 58.4670 9.99021   2
  11  -4   3 28.1519 10.1418   2
  11  -4  -3 30.3091 8.69972   2
 -11   4   3 32.7731 7.69293   1
  11  -5  -3 727.766 17.8720   2
 -11   5   3 755.729 15.8885   1
  11  -5   3 751.112 19.0891   2
  11  -6  -3 9.67396 9.69868   2
  11  -6   3 16.7765 9.53207   2
 -11   6   3 14.2847 7.24284   1
  11  -7  -3 46.8052 10.5065   2
  11  -7   3 62.6270 11.2942   2
 -11   7   3 82.2108 7.75032   1
  11  -8  -3 130.414 11.2355   2
  11  -8   3 123.765 12.2497   2
  11   8   3 130.972 10.7699   0
  11  -9  -3 515.493 16.5867   2
  11  -9   3 477.174 18.5696   2
  11   9   3 456.212 15.4117   0
  11 -10  -3 9.54007 9.60381   2
  11 -10   3 3.98170 11.8648   2
  11  10   3 13.5852 8.14977   0
  11 -11  -3 253.204 14.4959   2
  11 -11   3 255.717 17.0424   2
  11  11   3 294.368 13.7792   0
  11 -12  -3 5.95008 19.2351   2
  11 -12   3 18.5674 13.2359   2
  11  12   3 6.35365 9.34986   0
  11 -13  -3 568.706 19.5714   2
  11 -13   3 583.727 20.7920   2
  11  13   3 573.035 17.4865   0
  11  14   3 9.77399 8.89018   0
  11 -14  -3 11.6510 10.4005   2
  11 -14   3 19.8125 11.7084   2
  11  15   3-3.38129 8.67804   0
  11 -15  -3 3.61525 11.8474   2
  11 -15   3 20.7829 11.4526   2
  11  16   3-7.55361 9.51118   0
  11 -16  -3-1.82258 12.0698   2
  11 -16   3-1.54846 12.2702   2
  11  17   3 61.5038 11.5357   0
  11 -17  -3 59.0776 12.3730   2
  11 -17   3 56.1528 15.9291   2
  11  18   3 28.0228 11.6522   0
  11 -18   3-1.60139 14.4365   2
  11  19   3 15.3919 8.74311   0
  11 -19   3-38.0267 14.7235   2
  11 -20   3-34.6428 12.3961   2
  11 -21   3 15.8911 15.6027   2
  12   0   3 93.5285 10.4263   2
  12   0  -3 87.7270 11.4327   2
  12   1   3 135.719 10.8940   2
  12  -1   3 145.255 11.9764   2
  12  -1  -3 159.061 12.0338   2
  12   2   3 27.7015 9.42314   2
  12  -2  -3 28.5554 9.14267   2
  12  -2   3 35.8418 9.80328   2
  12  -3  -3 15.6407 9.11724   2
  12  -3   3 14.7556 10.2050   2
  12   3   3 18.6882 9.72347   2
  12  -4  -3 136.518 11.4334   2
  12  -4   3 120.743 11.7246   2
 -12   4   3 145.595 9.38157   1
  12  -5  -3 492.720 16.0542   2
  12  -5   3 516.956 17.4591   2
 -12   5   3 530.952 14.7836   1
  12  -6  -3 148.047 12.8676   2
  12  -6   3 158.070 12.9137   2
 -12   6   3 176.209 9.50575   1
  12  -7  -3 418.073 15.4845   2
  12  -7   3 453.627 17.5072   2
 -12   7   3 341.046 11.5100   1
  12  -8  -3 275.321 14.2377   2
  12  -8   3 267.989 14.9446   2
  12  -9  -3 263.530 14.0702   2
  12  -9   3 253.088 16.3609   2
  12   9   3 272.574 13.0098   0
  12 -10  -3 37.5341 10.4788   2
  12 -10   3 41.9713 13.2863   2
  12  10   3 34.7841 8.83421   0
  12 -11  -3 76.6331 15.3699   2
  12 -11   3 78.0654 14.5745   2
  12  11   3 68.9757 10.5820   0
  12 -12  -3 200.453 15.0541   2
  12 -12   3 213.446 15.3305   2
  12  12   3 221.996 13.0344   0
  12  13   3 31.2260 9.70523   0
  12 -13  -3 16.9042 11.5812   2
  12 -13   3 5.58856 13.3121   2
  12 -14  -3 47.1947 11.2444   2
  12 -14   3 29.8477 12.3814   2
  12  14   3 43.9119 9.53765   0
  12 -15  -3 22.5622 11.7569   2
  12 -15   3-18.3989 12.5086   2
  12  15   3-5.03312 10.6158   0
  12  16   3-17.0220 10.0410   0
  12 -16  -3 3.30846 11.9852   2
  12 -16   3-5.74184 11.8601   2
  12 -17  -3 2.42797 12.4020   2
  12 -17   3 17.6425 13.5314   2
  12 -18   3 24.7715 15.3966   2
  12 -19   3 58.4608 18.4563   2
  12 -20   3 35.8301 18.7456   2
  13   0  -3-7.34505 6.03266   2
  13   0   3-1.82945 10.1920   2
  13  -1   3 212.553 13.0933   2
  13   1   3 249.567 13.8534   2
  13  -1  -3 201.613 12.7439   2
  13  -2  -3 412.331 15.3189   2
  13  -2   3 386.906 15.8042   2
  13   2   3 402.936 15.3819   2
  13  -3  -3 37.3945 9.84240   2
  13  -3   3 30.1735 11.0288   2
  13   3   3 49.3842 11.2680   2
  13  -4  -3 238.043 13.0381   2
  13  -4   3 244.019 14.4775   2
  13  -5  -3 172.442 12.8825   2
  13  -5   3 175.570 13.9440   2
 -13   5   3 186.501 10.9145   1
  13  -6  -3 95.7338 12.0839   2
  13  -6   3 100.244 13.8145   2
 -13   6   3 118.832 9.69302   1
  13  -7  -3 326.242 15.6430   2
  13  -7   3 304.534 16.4305   2
  13  -8  -3 411.226 16.6603   2
  13  -8   3 407.176 17.6950   2
  13  -9  -3 263.877 15.1970   2
  13  -9   3 284.594 17.9011   2
  13 -10   3 11.1672 12.8320   2
  13 -10  -3 7.01813 10.8658   2
  13 -11  -3 108.587 13.3763   2
  13 -11   3 99.3605 14.8416   2
  13  11   3 82.4216 10.3104   0
  13 -12  -3 137.118 13.9124   2
  13 -12   3 112.666 15.6560   2
  13  12   3 95.0402 11.3311   0
  13 -13  -3 91.1964 13.6566   2
  13 -13   3 62.9970 13.9881   2
  13  13   3 66.3692 11.3483   0
  13 -14  -3 97.1153 11.8398   2
  13 -14   3 64.3582 14.2627   2
  13 -15  -3 29.8918 12.1288   2
  13 -15   3 45.9074 15.1161   2
  13 -16  -3-6.98461 11.4523   2
  13 -16   3 0.88252 14.2450   2
  13 -18   3 1.29243 14.4517   2
  13 -19   3 9.16178 15.7971   2
  13 -20   3 14.3082 15.6061   2
  14   0  -3 17.9161 10.7856   2
  14   0   3 16.6012 11.4063   2
  14  -1   3 54.3359 12.1261   2
  14  -1  -3 76.1975 11.6738   2
  14   1   3 59.3838 11.6913   2
  14   2   3 41.0645 11.9426   2
  14  -2   3 37.6886 12.3013   2
  14  -2  -3 48.5721 10.2778   2
  14  -3   3 120.687 13.5685   2
  14  -3  -3 138.227 12.0704   2
  14   3   3 113.095 12.4511   2
  14  -4  -3 16.5628 11.7755   2
  14  -4   3 32.0545 12.2512   2
  14  -5  -3 215.176 13.7384   2
  14  -5   3 233.821 14.7419   2
 -14   5   3 289.668 12.4300   1
  14  -6  -3 269.932 15.2052   2
  14  -6   3 252.689 15.5717   2
 -14   6   3 285.958 12.6517   1
  14  -7   3 18.9942 11.9227   2
  14  -7  -3 30.4416 12.1095   2
  14  -8  -3 55.0580 12.6702   2
  14  -8   3 51.6747 14.8039   2
  14  -9  -3 38.6844 10.6819   2
  14  -9   3 44.7297 12.9560   2
  14 -10   3 105.406 14.3310   2
  14 -10  -3 100.529 13.8302   2
  14 -11  -3 36.7362 11.7967   2
  14 -11   3 23.5917 13.0008   2
  14 -12  -3 14.3224 10.7148   2
  14 -12   3-3.26547 14.4172   2
  14 -13  -3 100.691 12.8221   2
  14 -13   3 84.9413 13.3485   2
  14 -14  -3 45.0795 12.8389   2
  14 -14   3 45.9445 14.2699   2
  14 -15  -3 46.5079 12.4536   2
  14 -15   3 20.9768 14.6686   2
  14 -16  -3 19.8049 11.2329   2
  14 -16   3 42.5745 16.4042   2
  14 -17   3 25.0790 17.2532   2
  14 -18   3 40.9832 15.1269   2
  14 -19   3-2.46652 16.0004   2
  15   0  -3-2.87739 10.0628   2
  15   0   3 1.90609 11.9249   2
  15  -1   3 252.138 15.5743   2
  15  -1  -3 258.544 15.7542   2
  15   1   3 245.186 15.3275   2
  15   2   3 10.8486 10.9904   2
  15  -2  -3 13.2711 11.1271   2
  15  -2   3 22.6724 10.6016   2
  15  -3  -3 16.1668 11.1657   2
  15  -3   3 16.5018 12.8079   2
  15  -4  -3 668.174 19.7399   2
  15  -4   3 717.832 23.4978   2
  15  -5  -3 162.103 13.9467   2
  15  -5   3 155.462 15.5900   2
  15  -6  -3 191.894 14.6205   2
  15  -6   3 214.188 17.0943   2
  15  -7  -3 163.455 15.4866   2
  15  -7   3 160.741 16.2205   2
  15  -8  -3 151.538 14.7930   2
  15  -8   3 98.6749 13.5887   2
  15  -9  -3 13.7780 11.1225   2
  15  -9   3 8.85468 13.2903   2
  15 -10  -3 49.5113 13.0296   2
  15 -10   3 58.2363 14.9962   2
  15 -11  -3 7.53148 12.5856   2
  15 -11   3 26.0283 13.6057   2
  15 -12  -3 45.6154 14.0780   2
  15 -12   3 61.8211 13.8393   2
  15 -13  -3 22.1294 12.5700   2
  15 -13   3 25.5145 13.8249   2
  15 -14  -3 39.2995 12.9676   2
  15 -14   3 15.1323 14.1484   2
  15 -15  -3 43.9969 12.8036   2
  15 -15   3 30.2514 13.8992   2
  15 -16  -3 25.7262 13.9378   2
  15 -16   3 4.12933 13.0374   2
  15 -17   3 22.7652 18.0099   2
  15 -18   3 35.3581 17.4643   2
  16   0   3 277.087 17.7021   2
  16   0  -3 282.181 16.8072   2
  16  -1  -3 12.6000 11.2634   2
  16   1   3 6.21062 11.2817   2
  16  -1   3 9.10053 11.5983   2
  16   2   3 12.2773 12.6379   2
  16  -2  -3 26.7583 12.4076   2
  16  -2   3 11.5067 13.8592   2
  16  -3  -3 5.75087 12.1992   2
  16  -3   3 26.2327 13.6377   2
  16  -4   3 178.299 15.7699   2
  16  -4  -3 170.492 14.6395   2
  16  -5  -3-5.27290 11.4427   2
  16  -5   3-6.16766 12.7090   2
  16  -6  -3 49.4203 13.1462   2
  16  -6   3 28.7123 14.1303   2
  16  -7  -3-10.5947 12.7869   2
  16  -7   3 0.03427 11.4517   2
  16  -8  -3 85.3685 12.9628   2
  16  -8   3 90.3552 16.7588   2
  16  -9  -3 5.55381 12.1195   2
  16  -9   3 47.9349 14.2975   2
  16 -10  -3 59.1595 12.1130   2
  16 -10   3 62.1901 14.6009   2
  16 -11  -3 11.2839 10.5185   2
  16 -11   3 27.6810 15.7509   2
  16 -12  -3 54.6573 11.0997   2
  16 -12   3 19.9763 13.4147   2
  16 -13  -3 45.4050 15.2065   2
  16 -13   3 58.0174 14.6787   2
  16 -14  -3 118.486 16.2414   2
  16 -14   3 91.4126 15.9974   2
  16 -15  -3 0.99149 13.7826   2
  16 -15   3-11.7445 15.6366   2
  16 -16   3-20.4849 22.7503   2
  16 -17   3 42.1787 18.4566   2
  16 -18   3 10.0296 14.0535   2
  17   0   3-5.96146 13.5095   2
  17   0  -3 7.53505 10.8241   2
  17  -1   3 206.570 15.9573   2
  17  -1  -3 201.539 14.8763   2
  17   1   3 196.931 15.2983   2
  17  -2   3 255.326 15.6069   2
  17   2   3 333.581 18.4688   2
  17  -2  -3 270.160 16.5414   2
  17  -3  -3 8.78108 12.8978   2
  17  -3   3 9.77893 11.4358   2
  17  -4  -3 4.43578 12.8661   2
  17  -4   3 27.7665 13.9755   2
  17  -5  -3 26.7016 12.8062   2
  17  -5   3 7.68887 12.0931   2
  17  -6  -3 21.8569 11.2889   2
  17  -6   3 6.85178 15.0660   2
  17  -7   3 87.8061 13.7538   2
  17  -7  -3 106.111 14.8860   2
  17  -8   3 61.5785 15.1052   2
  17  -8  -3 54.1660 12.4733   2
  17  -9  -3-5.73803 11.8543   2
  17  -9   3 12.9396 15.0181   2
  17 -10  -3 66.9428 11.5657   2
  17 -10   3 15.6929 15.1551   2
  17 -11  -3 76.2419 13.8758   2
  17 -11   3 64.0683 13.7537   2
  17 -12   3 51.1434 14.8537   2
  17 -12  -3 27.3471 14.9016   2
  17 -13  -3 31.1530 13.8122   2
  17 -13   3 7.21103 16.1816   2
  17 -14  -3 2.82979 12.3496   2
  17 -14   3 32.5794 16.0464   2
  17 -15  -3 7.48807 15.0147   2
  17 -15   3 8.58713 14.4368   2
  17 -16   3 29.2915 14.0879   2
  17 -17   3 0.66734 14.0890   2
  18   0   3-9.11127 14.1232   2
  18   0  -3 31.0787 12.8519   2
  18  -1  -3 61.5775 13.3938   2
  18   1   3 56.9743 14.4909   2
  18  -1   3 58.8041 15.0198   2
  18   2   3 27.5196 12.6283   2
  18  -2  -3 33.2327 12.5789   2
  18  -2   3 44.9617 14.9276   2
  18  -3  -3 22.4675 12.1533   2
  18  -3   3 14.4565 14.5745   2
  18  -4   3 50.7375 14.0467   2
  18  -4  -3 71.5104 13.1485   2
  18  -5  -3 78.9673 12.8748   2
  18  -5   3 95.6422 13.4135   2
  18  -6  -3-20.3577 11.7042   2
  18  -6   3 1.54428 14.1871   2
  18  -7  -3 17.9817 11.7607   2
  18  -7   3 8.12788 13.2244   2
  18  -8  -3 36.3114 13.5675   2
  18  -8   3 20.6694 13.1787   2
  18  -9  -3 9.53676 12.8279   2
  18  -9   3-6.56184 12.1447   2
  18 -10  -3 26.1849 13.0856   2
  18 -10   3 1.13189 12.8757   2
  18 -11  -3 47.5885 14.7402   2
  18 -11   3 22.5729 14.8546   2
  18 -12  -3 27.2852 14.7638   2
  18 -12   3 16.7025 17.6467   2
  18 -13  -3 13.1761 12.6187   2
  18 -13   3 15.4166 14.2890   2
  18 -14  -3-9.62396 15.7990   2
  18 -14   3 33.2774 16.9445   2
  18 -15   3 11.6334 17.5536   2
  18 -16   3 72.9893 17.1932   2
  19   0   3-14.1309 13.7312   2
  19  -1  -3 7.48240 13.8427   2
  19  -1   3 25.0446 14.2471   2
  19   1   3 15.8388 13.6156   2
  19  -2  -3 31.0290 13.7174   2
  19  -2   3 37.1324 14.0669   2
  19   2   3 23.7030 13.8140   2
  19  -3  -3 8.57997 11.8322   2
  19  -3   3-12.6367 13.3114   2
  19  -4  -3 71.2955 14.7014   2
  19  -4   3 36.1805 16.6993   2
  19  -5  -3 18.9448 13.1311   2
  19  -5   3 20.5702 13.8239   2
  19  -6  -3 17.1899 13.2797   2
  19  -6   3 39.1402 15.5215   2
  19  -7  -3 67.8637 15.5157   2
  19  -7   3 46.6798 14.3873   2
  19  -8  -3-3.12169 14.1498   2
  19  -8   3 34.9108 12.2112   2
  19  -9  -3 11.6481 14.7645   2
  19  -9   3 15.1198 11.9854   2
  19 -10  -3 47.7661 14.9732   2
  19 -10   3 33.8533 14.1019   2
  19 -11  -3 1.11087 15.2744   2
  19 -11   3 21.9388 17.1498   2
  19 -12  -3 8.09007 15.4563   2
  19 -12   3-9.09448 14.6151   2
  19 -13  -3 53.3427 12.9535   2
  19 -13   3 20.8861 17.1388   2
  19 -14  -3 20.3844 17.0427   2
  19 -14   3 37.0814 14.9512   2
  20   0   3 4.76457 14.4146   2
  20  -1  -3 111.586 17.1544   2
  20  -1   3 117.092 15.7667   2
  20   1   3 104.980 13.7773   2
  20  -2  -3-22.4906 13.7954   2
  20  -2   3-11.9291 14.1441   2
  20  -3   3 91.2365 16.3247   2
  20  -3  -3 96.7194 14.7411   2
  20  -4  -3 1.17433 14.1511   2
  20  -4   3 4.38326 12.6213   2
  20  -5  -3-9.29758 12.7140   2
  20  -5   3 86.4247 17.4152   2
  20  -6  -3 13.7590 15.0780   2
  20  -6   3 18.7255 13.8638   2
  20  -7  -3 17.5474 16.0042   2
  20  -7   3 0.84005 12.3832   2
  20  -8  -3 1.68245 14.3455   2
  20  -8   3-3.90110 12.1397   2
  20  -9  -3 3.34432 14.8345   2
  20  -9   3-3.27719 14.2478   2
  20 -10  -3 12.6501 14.7642   2
  20 -10   3 10.1350 17.0551   2
  20 -11  -3 0.49479 16.5421   2
  20 -11   3 58.6681 19.0627   2
  20 -12  -3 18.8881 16.4355   2
  20 -12   3 21.9069 14.0501   2
  20 -13  -3-13.9773 15.6371   2
  20 -13   3-6.09368 16.7551   2
  21   0   3-3.45716 12.4473   2
  21  -1   3 3.44683 15.4762   2
  21   1   3-10.4769 15.2855   2
  21  -1  -3-22.6792 14.5207   2
  21  -2  -3 2.02653 13.2326   2
  21  -2   3 28.9388 16.9895   2
  21  -3  -3 47.9664 14.4583   2
  21  -3   3 23.2933 13.4035   2
  21  -4  -3 46.1152 12.5636   2
  21  -4   3 4.95587 14.2267   2
  21  -5  -3 5.76260 15.3913   2
  21  -5   3 21.1698 15.5197   2
  21  -6  -3 17.0238 14.5594   2
  21  -6   3 16.4975 13.6600   2
  21  -7  -3 10.3400 12.8905   2
  21  -7   3 43.5021 13.7296   2
  21  -8  -3-15.3386 12.4936   2
  21  -8   3-0.47734 12.8787   2
  21  -9  -3 29.3952 13.0110   2
  21  -9   3-10.5336 14.3444   2
  21 -10  -3 15.3679 14.7246   2
  21 -10   3 10.9711 16.1310   2
  21 -11  -3 82.6723 17.6694   2
  21 -11   3 38.9017 17.6183   2
  21 -12   3 51.4247 16.6429   2
  21 -12  -3 5.74684 17.4011   2
  22   0   3 25.8269 13.0621   2
  22  -1   3-1.27718 18.1898   2
  22   1   3 34.5782 17.7632   2
  22  -2  -3-22.6985 14.0532   2
  22  -2   3 13.3364 14.7134   2
  22  -3  -3 15.7928 16.8831   2
  22  -3   3 32.1497 19.4131   2
  22  -4   3 12.4273 15.8487   2
  22  -4  -3 22.0769 14.7580   2
  22  -5  -3 43.5439 13.8025   2
  22  -5   3 18.9698 12.7734   2
  22  -6  -3-1.97021 15.8512   2
  22  -6   3 16.6143 14.0953   2
  22  -7  -3-21.1919 16.9662   2
  22  -7   3 35.7605 16.3505   2
  22  -8   3 12.1395 13.7077   2
  22  -8  -3-30.0270 17.5095   2
  22  -9   3 2.77708 13.6666   2
  22  -9  -3 6.65754 16.9861   2
  22 -10  -3 38.6206 14.1619   2
  22 -10   3 42.9296 17.5028   2
  22 -11  -3-0.85290 19.0427   2
  22 -12  -3 49.9761 19.1446   2
  23   0   3-32.9987 14.9261   2
  23  -1   3 53.7949 16.8453   2
  23   1   3-27.4403 17.4147   2
  23  -2   3 25.1749 16.8611   2
  23  -2  -3-14.9206 14.3849   2
  23  -3  -3-20.6181 18.0852   2
  23  -3   3-19.5535 13.5276   2
  23  -4  -3-29.8280 18.8282   2
  23  -4   3-1.43517 17.5226   2
  23  -5  -3 13.7746 18.5921   2
  23  -5   3-9.99308 21.2500   2
  23  -6  -3-9.10509 17.2022   2
  23  -6   3-0.51827 17.9018   2
  23  -7  -3 20.3882 17.0855   2
  23  -7   3 16.9438 18.4982   2
  23  -8  -3-44.6752 18.8129   2
  23  -9  -3-27.4644 21.1951   2
  24   0   3-28.0241 18.3261   2
  24  -1   3 34.6153 14.9760   2
  24  -2   3 21.0437 18.7195   2
  24  -3  -3 11.8535 16.9941   2
  24  -3   3 60.3930 19.0050   2
  24  -4  -3-7.53429 18.9713   2
  24  -4   3-9.54542 17.2973   2
  24  -5  -3 25.6471 19.7459   2
  24  -6  -3 73.8354 19.8558   2
   0   0   4 2015.72 23.8336   1
   0   1   4-0.25334 7.76846   1
   0  -1   4-0.44490 7.81674   1
   0  -2   4 31.0012 2.65032   2
   0   2   4 39.9642 7.29136   1
   0  -2   4 57.2525 8.48615   1
   0   3   4 4.23561 7.59741   1
   0   3   4 3.05151 6.28742   0
   0  -3   4 0.52039 2.94141   2
   0  -3   4-1.97924 7.20926   1
   0   4   4 21.2554 8.26225   0
   0   4   4 19.0199 7.07570   1
   0  -4   4 18.0345 4.48848   2
   0  -4   4 18.0615 7.76611   1
   0  -5   4-0.21293 7.87901   1
   0   5   4 0.06230 6.52447   1
   0   5   4 5.28677 7.88325   0
   0  -5   4-3.11144 5.09833   2
   0   6   4 405.579 11.8685   1
   0   6   4 392.687 12.5165   0
   0  -6   4 405.582 12.6790   1
   0  -6   4 425.603 10.5957   2
   0  -7   4-2.73840 7.59777   1
   0   7   4-4.26225 7.37704   0
   0  -7   4-3.38343 5.89182   2
   0  -8   4 6.10468 6.93974   2
   0  -8   4 5.00304 6.49579   1
   0   8   4 10.6331 7.19553   0
   0  -9   4 0.03496 7.35136   2
   0  -9   4-4.54419 6.68947   1
   0   9   4 2.06580 8.34136   0
   0 -10   4 14.3804 8.08720   2
   0 -10   4 23.3934 6.84033   1
   0  10   4 21.8605 9.17292   0
   0 -11   4 0.57264 7.94142   2
   0 -11   4 0.98524 6.39676   1
   0 -12   4 394.900 12.2106   1
   0 -12   4 379.660 14.5601   2
   0 -13   4 6.32107 10.0962   2
   0 -14   4 248.088 14.0762   2
   0 -15   4 5.34139 12.0723   2
   0 -16   4 40.5464 11.0581   2
   0 -17   4-25.8345 13.7950   2
   0 -18   4 296.784 14.4704   2
   0 -19   4 0.03839 13.3610   2
   0 -20   4 10.9294 13.7117   2
   0 -21   4-40.4622 14.4720   2
   0 -22   4 11.3537 17.7973   2
   0 -23   4-2.78593 17.4048   2
   1   0   4-3.91111 7.94298   1
  -1   0   4-4.70501 7.56825   1
   1   1   4 511.834 13.7874   1
   1  -1   4 504.399 13.6319   1
  -1   1   4 472.178 13.0705   1
  -1  -1   4 500.696 13.6778   1
   1   2   4 479.233 13.2566   1
   1  -2   4 487.026 13.4899   1
  -1   2   4 479.770 13.4063   1
  -1  -2   4 479.492 13.1330   1
   1   3   4 61.3916 7.87566   1
  -1   3   4 69.0590 8.09468   1
   1  -3   4 69.7390 8.11374   1
   1  -3   4 45.9617 4.03005   2
  -1  -3   4 67.3154 8.92807   1
  -1   3   4 68.8789 8.18390   0
  -1  -3   4 49.0673 3.88246   2
   1   3   4 61.1794 8.54341   0
   1   4   4 222.666 10.2202   1
  -1   4   4 214.039 10.3527   1
   1  -4   4 229.421 10.4824   1
  -1   4   4 220.126 10.0650   0
  -1  -4   4 203.410 9.77502   1
   1  -4   4 214.227 6.93564   2
   1   4   4 209.981 10.2385   0
  -1  -4   4 207.684 6.71414   2
  -1   5   4 71.0662 8.57578   1
  -1   5   4 82.9638 8.38571   0
   1  -5   4 74.0665 8.69449   1
   1   5   4 86.0371 9.00638   0
  -1  -5   4 71.2768 8.94692   1
   1  -5   4 63.1560 5.67490   2
  -1  -5   4 70.8384 6.04741   2
  -1   6   4 76.7557 8.53136   0
  -1   6   4 79.4399 8.68266   1
   1   6   4 65.3006 8.28097   0
   1  -6   4 74.7795 8.54343   1
  -1  -6   4 76.8755 8.45413   1
   1  -6   4 65.3818 6.81116   2
  -1  -6   4 72.8497 6.97403   2
  -1   7   4 403.549 12.8606   0
   1   7   4 403.162 13.3266   0
  -1   7   4 428.769 12.3451   1
   1  -7   4 408.787 12.7657   1
  -1  -7   4 406.310 12.2524   1
   1  -7   4 374.565 11.1551   2
  -1  -7   4 424.451 11.3876   2
  -1   8   4 320.187 12.6455   0
   1   8   4 320.733 12.4340   0
   1  -8   4 339.529 11.7363   1
  -1  -8   4 335.271 11.5751   1
   1  -8   4 327.800 11.1367   2
  -1  -8   4 316.913 11.4031   2
  -1  -9   4 15.2335 7.79879   2
  -1  -9   4 20.6958 7.12101   1
   1   9   4 23.0092 9.06161   0
   1  -9   4 14.6110 7.39814   2
  -1   9   4 18.9440 7.69329   0
   1  -9   4 16.1256 6.76371   1
  -1 -10   4 1.11736 8.09627   2
  -1 -10   4-2.38674 7.12384   1
   1  10   4-2.46602 8.48709   0
   1 -10   4 1.09394 8.22363   2
   1 -10   4-2.66665 5.92215   1
  -1 -11   4 17.6098 8.90668   2
  -1 -11   4 18.0494 6.91768   1
   1  11   4 13.0391 9.66162   0
   1 -11   4 5.29990 8.99638   2
   1 -11   4 20.9523 6.67327   1
  -1 -12   4 159.052 9.09349   1
   1 -12   4 149.813 11.7466   2
  -1 -12   4 143.337 11.5448   2
  -1 -13   4 11.1677 10.3008   2
   1 -13   4 14.6410 10.1785   2
  -1 -14   4 0.05460 9.82102   2
   1 -14   4-13.3576 10.9743   2
  -1 -15   4 44.8075 11.1853   2
   1 -15   4 39.2513 11.7433   2
  -1 -16   4 30.6368 12.5126   2
   1 -16   4 19.9318 11.6413   2
  -1 -17   4-22.9215 13.9280   2
   1 -17   4 9.94464 12.0631   2
  -1 -18   4 137.992 11.7220   2
   1 -18   4 11.7024 16.3374   2
   1 -19   4 99.7023 13.5125   2
  -1 -19   4 67.2995 16.8833   2
   1 -20   4 1.80702 13.9747   2
  -1 -20   4-1.14222 12.9897   2
   1 -21   4 79.7172 14.5419   2
  -1 -21   4 19.0772 13.3315   2
   1 -22   4-3.56897 12.5837   2
  -1 -22   4-42.7370 12.6136   2
   1 -23   4-1.03150 15.9816   2
  -1 -23   4 3.42019 13.0973   2
   2   0   4 554.510 13.8964   1
  -2   0   4 533.713 14.1024   1
   2   1   4 561.176 13.6038   1
   2  -1   4 563.699 14.0441   1
  -2   1   4 557.497 14.3439   1
  -2  -1   4 545.366 14.1500   1
   2  -2   4 61.8375 3.62163   2
   2   2   4 97.8984 9.06853   1
   2  -2   4 107.003 9.05382   1
  -2   2   4 98.7786 8.74641   1
  -2  -2   4 99.6375 9.37339   1
  -2   2   4 91.1874 7.54962   0
  -2  -2   4 63.4485 3.34477   2
   2  -3   4 339.364 11.5147   1
  -2   3   4 352.385 12.1751   1
  -2  -3   4 337.470 11.6878   1
  -2   3   4 345.370 11.1652   0
  -2  -4   4 23.0766 4.59578   2
  -2  -4   4 33.5194 8.10384   1
   2   4   4 32.2943 7.38970   0
   2  -4   4 32.5482 5.31234   2
   2  -4   4 33.4713 7.58645   1
  -2   4   4 32.2234 7.30602   0
  -2   4   4 35.9856 7.36750   1
  -2   5   4 354.597 11.5392   0
  -2   5   4 356.803 11.7683   1
   2  -5   4 351.618 11.9648   1
  -2  -5   4 366.786 12.3101   1
   2   5   4 360.412 12.6497   0
   2  -5   4 360.613 9.46039   2
  -2  -5   4 365.153 9.44327   2
  -2   6   4 887.594 16.9901   0
  -2   6   4 928.062 16.6229   1
   2  -6   4 935.662 17.0251   1
   2   6   4 899.249 17.9112   0
   2  -6   4 887.715 14.7622   2
  -2  -6   4 899.097 17.1728   1
  -2  -6   4 864.720 14.2538   2
  -2  -7   4 27.3149 6.78360   2
  -2  -7   4 26.4776 7.89020   1
   2   7   4 28.8364 8.53601   0
  -2   7   4 28.0605 7.35759   1
  -2   7   4 24.7842 8.22036   0
   2  -7   4 21.9304 7.35826   1
   2  -7   4 19.4443 6.72447   2
   2   8   4 219.151 11.5449   0
  -2   8   4 233.755 9.59569   1
   2  -8   4 229.271 9.90702   1
  -2  -8   4 233.849 10.1517   1
   2  -8   4 230.800 10.2763   2
  -2  -8   4 216.008 10.1061   2
  -2   8   4 248.651 11.5134   0
   2   9   4 85.4616 10.1992   0
   2  -9   4 104.809 8.39660   1
  -2  -9   4 78.0493 8.30282   1
   2  -9   4 83.6848 9.03106   2
  -2  -9   4 82.2998 8.46324   2
   2  10   4 165.598 11.7921   0
   2 -10   4 150.240 8.59943   1
  -2 -10   4 152.037 9.18788   1
   2 -10   4 165.488 11.0022   2
  -2 -10   4 140.350 10.0585   2
   2  11   4 109.293 11.6412   0
   2 -11   4 105.677 8.12950   1
  -2 -11   4 100.258 8.98574   1
   2 -11   4 95.6554 9.90968   2
  -2 -11   4 110.629 10.3669   2
  -2 -12   4 41.2104 10.0219   2
  -2 -12   4 46.8588 7.18907   1
   2 -12   4 35.0014 10.6168   2
   2  12   4 42.8406 10.1294   0
  -2 -13   4 23.4807 10.3820   2
  -2 -13   4 27.9763 6.84371   1
   2 -13   4 10.4989 9.89103   2
  -2 -14   4 68.7901 12.0606   2
   2 -14   4 74.4624 11.5600   2
   2 -15   4 143.074 14.2867   2
  -2 -15   4 118.103 14.2377   2
  -2 -16   4 66.9529 13.2819   2
   2 -16   4 94.2083 13.2040   2
   2 -17   4 21.3552 9.94268   2
  -2 -18   4 182.186 12.7442   2
   2 -18   4 49.5677 17.0241   2
  -2 -19   4 7.76059 17.6639   2
   2 -19   4 29.4169 13.5279   2
  -2 -20   4 37.9611 15.5915   2
   2 -20   4 46.8494 14.4565   2
  -2 -21   4 45.1282 15.8328   2
   2 -21   4 27.2085 13.3207   2
   2 -22   4 1.25962 17.0751   2
  -2 -22   4 97.1338 16.4915   2
   2 -23   4 33.1656 15.7891   2
  -2 -23   4 16.9184 15.8234   2
  -3   0   4-2.39094 7.06776   1
   3   0   4-0.42093 6.77671   1
  -3   1   4 11.1495 7.16352   1
  -3  -1   4 10.8621 6.98249   1
   3  -1   4 8.68264 3.02686   2
   3  -1   4 10.9757 7.68603   1
   3  -2   4 478.058 13.0388   1
  -3   2   4 457.945 13.4069   1
  -3  -2   4 444.451 13.1781   1
  -3   2   4 476.866 11.7705   0
  -3  -3   4 34.7668 8.03263   1
  -3   3   4 42.3783 7.34518   0
   3  -3   4 39.0436 4.96579   2
   3  -3   4 37.2627 7.63005   1
  -3   3   4 34.5198 7.27645   1
   3  -4   4 343.146 11.3923   1
  -3   4   4 328.128 10.9645   0
   3  -4   4 345.349 9.02987   2
  -3   4   4 378.217 12.3364   1
  -3  -4   4 347.714 12.1634   1
   3   4   4 339.819 12.2554   0
  -3   5   4 183.089 9.70507   0
   3  -5   4 179.767 9.88986   1
  -3   5   4 172.922 10.0216   1
   3  -5   4 175.973 8.14349   2
   3   5   4 158.455 10.5630   0
  -3  -5   4 156.169 9.59267   1
  -3   6   4 191.426 9.34724   0
   3  -6   4 186.813 9.86226   1
  -3   6   4 189.494 9.69801   1
   3   6   4 187.390 11.2348   0
   3  -6   4 157.822 8.44777   2
  -3  -6   4 183.728 10.1288   1
  -3   7   4 214.520 10.1054   0
  -3   7   4 220.029 9.72482   1
   3  -7   4 228.857 9.82761   1
   3   7   4 214.055 11.9626   0
   3  -7   4 209.767 9.60475   2
  -3  -7   4 224.748 10.9027   1
  -3  -7   4 229.538 9.90087   2
   3   8   4 61.9441 9.09260   0
  -3   8   4 70.4312 7.92916   1
  -3  -8   4 61.2357 7.81636   1
   3  -8   4 70.4579 7.71395   1
   3  -8   4 60.8267 8.64129   2
  -3  -8   4 68.3331 8.60385   2
  -3   8   4 69.3341 8.27889   0
   3   9   4 228.066 12.0855   0
  -3   9   4 218.544 9.73881   1
   3  -9   4 207.847 9.30683   1
   3  -9   4 212.455 10.8452   2
  -3  -9   4 202.017 10.7019   1
  -3  -9   4 212.253 10.4712   2
   3  10   4 82.4038 10.5512   0
   3 -10   4 78.6649 7.56939   1
  -3 -10   4 80.8096 8.41933   1
  -3 -10   4 77.4190 9.38800   2
   3 -10   4 73.9108 9.62015   2
  -3 -11   4 22.6405 9.57185   2
  -3 -11   4 16.2159 7.11388   1
   3  11   4 9.16496 11.9636   0
   3 -11   4 21.4169 9.40197   2
   3  12   4 87.8185 10.9556   0
  -3 -12   4 67.8127 10.7209   2
  -3 -12   4 68.6221 7.96526   1
   3 -12   4 77.4320 11.1871   2
   3 -13   4 279.793 14.6207   2
  -3 -13   4 273.651 11.8313   1
  -3 -13   4 292.932 13.8423   2
   3  13   4 310.316 15.1883   0
  -3 -14   4 73.4319 10.8605   2
   3 -14   4 66.6134 10.6843   2
   3  14   4 72.0010 12.0114   0
  -3 -15   4 70.3657 12.3045   2
   3 -15   4 57.1174 11.1434   2
  -3 -16   4 40.0336 13.8272   2
   3 -16   4 68.5872 10.4704   2
  -3 -17   4 36.9234 14.6630   2
   3 -17   4 45.5618 11.5152   2
  -3 -18   4 33.9306 13.5168   2
   3 -18   4 7.39834 13.0111   2
  -3 -19   4 1.32766 12.3076   2
   3 -19   4 1.22543 12.7430   2
  -3 -20   4 3.93299 11.2168   2
   3 -20   4 9.20013 11.3394   2
  -3 -21   4 17.0569 14.1852   2
   3 -21   4 20.6813 15.3581   2
  -3 -22   4 14.7682 16.4583   2
   3 -22   4-34.4605 13.4661   2
  -3 -23   4 21.1777 18.2204   2
   3 -23   4-3.62441 17.3421   2
  -4   0   4 1099.50 18.4557   1
  -4   1   4 23.2820 7.52149   1
  -4  -1   4 18.7875 7.35743   1
   4  -1   4 12.0963 3.53364   2
   4  -2   4 149.780 6.20369   2
  -4   2   4 179.730 10.3453   1
  -4  -2   4 178.571 10.6112   1
  -4   2   4 166.282 8.18101   0
   4  -3   4 361.450 9.12423   2
   4  -3   4 320.429 11.9426   1
  -4   3   4 323.815 9.70302   0
  -4   3   4 327.824 11.7753   1
  -4  -3   4 342.309 11.9590   1
   4  -4   4 210.565 9.95587   1
   4  -4   4 209.906 8.46936   2
  -4   4   4 229.387 9.75579   0
  -4   4   4 204.539 10.7438   1
  -4  -4   4 209.557 10.9484   1
  -4   5   4 402.393 11.4494   0
   4  -5   4 413.673 11.9320   1
   4  -5   4 397.450 10.7573   2
  -4   5   4 407.271 12.8310   1
  -4  -5   4 418.026 13.4818   1
   4   5   4 391.187 13.5521   0
  -4   6   4 87.6316 8.58510   0
   4  -6   4 87.1991 8.00239   1
   4  -6   4 84.9907 7.67255   2
  -4   6   4 85.0090 8.44702   1
   4   6   4 74.5579 9.36644   0
  -4  -6   4 85.3494 9.11400   1
   4  -7   4 108.048 7.32165   1
  -4   7   4 106.726 8.16192   1
   4   7   4 109.650 10.3815   0
   4  -7   4 102.052 8.49107   2
  -4  -7   4 102.791 8.67439   1
  -4   7   4 118.581 9.09504   0
  -4  -8   4 10.7737 7.54925   1
   4   8   4 12.0480 8.83045   0
   4  -8   4 12.9289 6.44855   1
   4  -8   4 8.23487 6.91440   2
  -4   8   4 1.35448 7.25423   1
   4   9   4 249.605 13.2577   0
   4  -9   4 236.199 9.65580   1
  -4   9   4 224.050 9.74593   1
   4  -9   4 222.095 11.3786   2
  -4  -9   4 229.205 10.8256   1
   4  10   4 23.4344 9.85202   0
  -4 -10   4 25.3939 7.38728   1
  -4  10   4 13.9811 6.29350   1
   4 -10   4 25.0250 6.70493   1
   4 -10   4 19.5563 8.02884   2
  -4 -11   4 14.7397 9.21288   2
  -4 -11   4 12.0828 7.86613   1
   4 -11   4 10.9192 8.30980   2
   4  11   4 14.4361 10.1836   0
   4  12   4 134.628 11.9714   0
   4 -12   4 120.802 11.9789   2
  -4 -12   4 143.508 9.82067   1
  -4 -12   4 145.640 11.9111   2
  -4 -13   4 19.6608 10.6871   2
  -4 -13   4 8.85195 7.06433   1
   4  13   4 2.91448 10.0484   0
   4 -13   4 3.22950 11.0137   2
  -4 -14   4 21.4693 10.8065   2
  -4 -14   4 13.8649 7.55571   1
   4  14   4 15.2503 9.80326   0
   4 -14   4 26.8000 10.7099   2
  -4 -15   4 2.48655 9.96722   2
   4 -15   4 5.24255 11.9972   2
   4  15   4 17.5002 10.0280   0
  -4 -16   4 58.1743 13.4891   2
   4 -16   4 65.7142 13.7733   2
   4  16   4 86.0708 12.6197   0
  -4 -17   4 17.2661 12.9605   2
   4 -17   4-7.85412 11.3669   2
  -4 -18   4-2.50780 10.4377   2
   4 -18   4 3.40128 13.3148   2
   4 -19   4 47.5915 15.3890   2
  -4 -19   4 56.0581 15.3779   2
  -4 -20   4-13.9827 14.8638   2
   4 -20   4-3.99284 11.6825   2
  -4 -21   4-0.35632 14.6361   2
   4 -21   4 11.0364 14.6974   2
  -4 -22   4 0.79974 13.6099   2
   4 -22   4-19.0612 16.5299   2
  -4 -23   4 16.1766 17.4875   2
   4 -23   4 20.9095 15.0348   2
   5   0   4 0.41431 3.94966   2
  -5   0   4 0.69728 7.09966   1
  -5   1   4 53.4967 8.08476   1
  -5  -1   4 44.3444 8.57263   1
   5  -1   4 37.8969 5.20409   2
   5  -2   4 79.5260 6.22477   2
  -5   2   4 70.5411 8.88242   1
  -5  -2   4 72.3515 8.92963   1
  -5   2   4 78.0660 6.94641   0
   5  -3   4 790.296 13.2993   2
  -5   3   4 762.731 14.0354   0
  -5   3   4 719.395 15.6591   1
  -5  -3   4 739.149 16.2670   1
   5  -4   4 182.601 8.49694   2
  -5   4   4 183.145 8.75242   0
  -5   4   4 187.463 10.4359   1
  -5  -4   4 191.750 10.4948   1
  -5   5   4 186.203 9.14824   0
   5  -5   4 188.890 9.03582   2
  -5   5   4 188.729 10.2894   1
  -5  -5   4 187.896 10.4069   1
   5   5   4 193.371 11.4766   0
  -5   6   4 52.3328 7.03064   0
   5   6   4 47.9482 9.02276   0
  -5  -6   4 54.6040 8.60571   1
   5  -6   4 39.3324 7.36071   2
  -5   6   4 50.6994 8.00245   1
   5  -7   4 299.059 11.6694   2
  -5   7   4 333.134 11.6008   1
   5   7   4 310.141 12.8833   0
  -5  -7   4 314.464 12.4270   1
  -5  -8   4 8.13129 7.69624   1
   5  -8   4 10.1529 7.32809   2
  -5   8   4 5.11090 7.67310   1
   5   8   4 0.36148 8.32510   0
   5  -9   4 70.2497 7.09131   1
  -5   9   4 67.4446 7.68789   1
   5   9   4 63.9144 10.0836   0
  -5  -9   4 73.2605 8.77980   1
   5  -9   4 65.2225 9.29455   2
   5 -10   4 10.6981 6.13518   1
   5  10   4 17.4049 9.55023   0
  -5 -10   4 22.7235 8.73926   1
  -5  10   4 11.2824 5.82888   1
   5 -10   4 7.54533 8.45508   2
   5  11   4 228.978 13.8036   0
   5 -11   4 189.998 12.3909   2
  -5 -11   4 236.306 11.8874   1
   5  12   4 36.8740 10.3769   0
  -5 -12   4 37.0642 8.04633   1
   5 -12   4 31.5867 10.1382   2
   5  13   4 157.952 13.0385   0
   5 -13   4 126.190 11.5003   2
  -5 -13   4 156.368 10.1737   1
  -5 -13   4 164.401 12.8734   2
  -5 -14   4 44.1346 11.6775   2
  -5 -14   4 33.3074 8.51908   1
   5 -14   4 26.0102 11.5226   2
   5  14   4 33.3526 10.0458   0
  -5 -15   4 15.8918 10.4079   2
   5  15   4-2.13146 9.19450   0
   5 -15   4-2.10912 10.5003   2
   5 -16   4 157.880 14.1534   2
  -5 -16   4 152.125 15.6022   2
   5  16   4 124.837 11.9913   0
  -5 -17   4-1.01080 10.1525   2
   5 -17   4-3.05314 16.2975   2
   5  17   4 2.58085 10.7649   0
  -5 -18   4-5.04431 12.2946   2
   5 -18   4-14.2660 13.2894   2
   5  18   4 12.2939 10.2156   0
  -5 -19   4 57.3453 14.9202   2
   5 -19   4 43.3370 15.3999   2
   5  19   4 82.2400 12.4389   0
  -5 -20   4 14.2923 13.1639   2
  -5 -21   4 16.1836 17.5384   2
   5 -21   4 34.6728 13.1638   2
  -5 -22   4 8.09444 14.0121   2
   5 -22   4 8.65158 14.7467   2
  -5 -23   4 0.90877 15.9508   2
   6   0   4 437.969 10.1378   2
  -6   0   4 480.041 13.8454   1
   6  -1   4 420.147 10.3320   2
  -6   1   4 421.238 13.1346   1
  -6  -1   4 425.024 13.0271   1
  -6   2   4 24.4133 7.82376   1
   6  -2   4 31.3017 5.98575   2
  -6  -2   4 36.6458 8.95903   1
  -6   2   4 27.2710 5.66266   0
   6  -3   4 113.298 8.08954   2
  -6   3   4 107.301 7.50724   0
  -6   3   4 115.110 9.28025   1
  -6  -3   4 107.058 9.89557   1
   6  -4   4 113.827 8.16249   2
  -6   4   4 116.273 7.63825   0
  -6   4   4 118.208 9.03006   1
  -6  -4   4 112.899 9.82276   1
  -6   5   4 21.0204 7.91944   1
   6  -5   4 19.5398 7.34308   2
  -6  -5   4 25.2885 7.74756   1
  -6   5   4 33.6807 6.79914   0
   6  -6   4 242.559 10.7656   2
  -6   6   4 251.802 11.2144   1
  -6  -6   4 241.530 11.6482   1
   6   6   4 256.372 12.4642   0
  -6   6   4 255.681 9.80950   0
  -6  -7   4 34.7903 8.57484   1
   6  -7   4 35.3750 8.22290   2
   6   7   4 36.6322 8.61655   0
  -6   7   4 30.3654 7.15639   1
   6   8   4 32.3511 9.54034   0
  -6  -8   4 32.9871 9.00864   1
[truncated: 540,232 more chars]
