# Supplementary material for: Different patterns of supra­molecular aggregation in three amides containing N-(benzo[d]thia­zol­yl) substituents
Source: Acta Crystallogr E Crystallogr Commun. 2021 Apr 9;77(Pt 5):504–11. doi: 10.1107/S2056989021003637 (PMC8100275; doi:10.1107/S2056989021003637)
Supplement: Supplementary file 2 [file e-77-00504-Isup2.hkl]

data_I                                                                          
_shelx_title ' n2cg'                                                            
_shelx_refln_list_code          4                                               
_shelx_F_calc_maximum      210.21                                               
_exptl_crystal_F_000       664.00                                               
_reflns_d_resolution_high  0.7624                                               
                                                                                
loop_                                                                           
 _space_group_symop_operation_xyz                                               
 'x, y, z'                                                                      
 '-x, y+1/2, -z+1/2'                                                            
 '-x, -y, -z'                                                                   
 'x, -y-1/2, z-1/2'                                                             
                                                                                
_cell_length_a    24.2210                                                       
_cell_length_b     4.9481                                                       
_cell_length_c    10.9981                                                       
_cell_angle_alpha  90.000                                                       
_cell_angle_beta   95.371                                                       
_cell_angle_gamma  90.000                                                       
                                                                                
_shelx_F_squared_multiplier     1.000                                           
                                                                                
loop_                                                                           
 _refln_index_h                                                                 
 _refln_index_k                                                                 
 _refln_index_l                                                                 
 _refln_F_squared_calc                                                          
 _refln_F_squared_meas                                                          
 _refln_F_squared_sigma                                                         
 _refln_observed_status                                                         
   3   0   0       2755.34       2420.64        12.67 o                         
   4   0   0        557.69        505.62        10.65 o                         
   5   0   0       1089.74       1167.98        46.58 o                         
   6   0   0       2204.59       2382.76        58.99 o                         
   7   0   0        373.93        467.16        27.05 o                         
   8   0   0       3807.86       4219.67        20.34 o                         
   9   0   0        196.13        232.13        12.17 o                         
  10   0   0      15848.36      17495.07        44.05 o                         
  11   0   0       3768.18       4347.71        33.79 o                         
  12   0   0       5676.64       6304.64        44.76 o                         
  13   0   0       2241.03       2535.25       153.65 o                         
  14   0   0       5042.50       5742.28        96.70 o                         
  15   0   0      13203.44      14608.38        63.18 o                         
  16   0   0       1119.95       1636.64        29.31 o                         
  17   0   0       2461.25       2955.75        37.41 o                         
  18   0   0         26.89        152.40        18.78 o                         
  19   0   0       2858.89       3489.30        43.14 o                         
  20   0   0         12.55        147.63        20.86 o                         
  21   0   0       1463.66       1769.68        35.67 o                         
  22   0   0         21.30        137.73        21.92 o                         
  23   0   0       3122.75       3774.67        50.10 o                         
  24   0   0       2579.29       3304.67        47.72 o                         
  25   0   0        873.81       1205.99        33.77 o                         
  26   0   0        547.09        731.60        30.15 o                         
  27   0   0       1107.91       1389.18        37.15 o                         
  28   0   0        286.95        404.11        29.38 o                         
  29   0   0        356.59        513.63        31.23 o                         
  30   0   0        339.43        439.24        32.46 o                         
   1   1   0        811.36        866.56        14.22 o                         
   2   1   0       2462.06       2660.15        63.61 o                         
   3   1   0        109.12        101.31         2.92 o                         
   4   1   0      24875.94      25239.65       308.95 o                         
   5   1   0         10.09         16.51         2.67 o                         
   6   1   0        839.98        845.28        21.62 o                         
   7   1   0         10.48         15.78         3.09 o                         
   8   1   0       2864.14       2984.60        17.72 o                         
   9   1   0         16.14         14.88         4.20 o                         
  10   1   0          3.94          5.36         3.90 o                         
  11   1   0       1106.49       1093.81        53.49 o                         
  12   1   0         12.77          9.72         4.81 o                         
  13   1   0        370.48        362.31        30.06 o                         
  14   1   0        839.55        832.55        81.70 o                         
  15   1   0        849.59        886.21        61.70 o                         
  16   1   0         43.36         37.89         8.31 o                         
  17   1   0         54.11         57.59         7.96 o                         
  18   1   0        178.36        244.97        38.44 o                         
  19   1   0       2954.22       3418.30       293.69 o                         
  20   1   0        454.26        585.13        25.83 o                         
  21   1   0        363.54        427.24        30.92 o                         
  22   1   0         14.05         21.70        13.76 o                         
  23   1   0        216.65        255.95        17.03 o                         
  24   1   0          6.06         11.34        16.05 o                         
  25   1   0          0.94          5.36        16.30 o                         
  26   1   0         16.63         24.71        15.85 o                         
  27   1   0          8.80         23.95        17.04 o                         
  28   1   0          4.70          1.07        17.51 o                         
  29   1   0         50.38         70.92        17.76 o                         
   0   2   0       3991.07       3992.01       100.12 o                         
   1   2   0       6565.58       6245.14        87.14 o                         
   2   2   0       2857.33       2716.64        29.04 o                         
   3   2   0       4401.57       4315.97        39.04 o                         
   4   2   0       2341.14       2505.67        22.33 o                         
   5   2   0       2318.58       2472.03        17.75 o                         
   6   2   0        548.17        670.36         5.34 o                         
   7   2   0         23.97         25.51         2.38 o                         
   8   2   0        162.66        195.58         5.84 o                         
   9   2   0       4030.58       4500.61        57.34 o                         
  10   2   0       1070.22       1063.37        16.56 o                         
  11   2   0       3890.30       3787.23        94.38 o                         
  12   2   0       1869.44       1934.68        28.65 o                         
  13   2   0       3312.82       3138.63        95.97 o                         
  14   2   0       2138.65       2066.60        88.19 o                         
  15   2   0       2683.27       2376.31       102.64 o                         
  16   2   0        267.38        233.76        26.82 o                         
  17   2   0        215.23        218.76        20.62 o                         
  18   2   0        662.30        705.99        27.07 o                         
  19   2   0          3.16         13.96        20.67 o                         
  20   2   0         31.16         43.26        23.26 o                         
  21   2   0        558.37        690.09        32.35 o                         
  22   2   0         84.47        118.37        25.16 o                         
  23   2   0        684.95        885.29        32.59 o                         
  24   2   0        660.15        806.92        33.48 o                         
  25   2   0        617.82        734.05        33.45 o                         
  26   2   0        630.95        762.90        34.47 o                         
  27   2   0        217.17        277.17        30.53 o                         
  28   2   0        802.06       1010.96        39.10 o                         
   1   3   0          2.84          3.69         4.42 o                         
   2   3   0        938.11        889.25        11.06 o                         
   3   3   0       1365.62       1284.06        23.08 o                         
   4   3   0       3209.29       3271.64        27.87 o                         
   5   3   0       2785.85       2857.14        30.92 o                         
   6   3   0       1702.59       1589.76        24.36 o                         
   7   3   0       2599.01       2572.22        25.52 o                         
   8   3   0       2812.73       2884.37        44.52 o                         
   9   3   0       2722.71       2635.13        22.55 o                         
  10   3   0        228.63        221.13        11.11 o                         
  11   3   0        817.89        767.79        34.43 o                         
  12   3   0         70.26         64.44        11.09 o                         
  13   3   0         28.34         30.53        11.32 o                         
  14   3   0         35.00         27.20        11.54 o                         
  15   3   0        230.73        218.31        39.64 o                         
  16   3   0          6.24          9.80        12.05 o                         
  17   3   0        417.00        432.67        33.15 o                         
  18   3   0        672.34        608.33        80.48 o                         
  19   3   0       2384.37       2145.46       450.16 o                         
  20   3   0        485.88        461.15       136.04 o                         
  21   3   0        638.52        831.47        34.68 o                         
  22   3   0        464.28        598.70        32.81 o                         
  23   3   0        458.75        615.06        33.02 o                         
  24   3   0        510.76        647.69        35.04 o                         
  25   3   0          1.91         -6.50        28.82 o                         
  26   3   0         64.16         77.29        32.14 o                         
   0   4   0        136.30        118.19        15.65 o                         
   1   4   0        121.37        108.05        10.75 o                         
   2   4   0        329.71        310.01        11.72 o                         
   3   4   0        444.79        431.74        12.41 o                         
   4   4   0         63.58         55.62        10.24 o                         
   5   4   0         27.09         13.68        16.31 o                         
   6   4   0         52.53         43.14        14.33 o                         
   7   4   0          4.94         -8.11        16.61 o                         
   8   4   0        267.70        286.16        19.78 o                         
   9   4   0       1178.59       1233.10        27.79 o                         
  10   4   0          6.25         19.00        15.19 o                         
  11   4   0          3.42          5.50        15.57 o                         
  12   4   0        192.76        195.44        19.34 o                         
  13   4   0         74.44         67.07        19.35 o                         
  14   4   0        200.02        216.61        21.18 o                         
  15   4   0         39.77         44.91        17.40 o                         
  16   4   0         83.35        111.57        15.31 o                         
  17   4   0         14.51         19.93        13.53 o                         
  18   4   0         43.72         34.83        14.83 o                         
  19   4   0        168.48        187.03        49.85 o                         
  20   4   0        274.37        294.52        70.39 o                         
  21   4   0         16.37         11.26        14.27 o                         
  22   4   0         63.13        100.09        24.36 o                         
  23   4   0          5.88         -4.43        25.71 o                         
  24   4   0        236.95        230.53        31.14 o                         
   1   5   0        643.82        629.67        22.03 o                         
   2   5   0          5.79          6.97        12.13 o                         
   3   5   0        235.63        243.39        15.04 o                         
   4   5   0        584.56        545.78        23.54 o                         
   5   5   0       1898.19       1937.33        36.88 o                         
   6   5   0        948.18        940.27        29.73 o                         
   7   5   0        352.48        383.46        24.94 o                         
   8   5   0        226.95        232.09        22.59 o                         
   9   5   0        607.81        622.27        26.97 o                         
  10   5   0        640.62        606.56        27.80 o                         
  11   5   0         93.49         64.83        23.71 o                         
  12   5   0         21.00         29.20        24.41 o                         
  13   5   0          7.42         -4.99        21.88 o                         
  14   5   0         47.24         28.51        23.13 o                         
  15   5   0        213.41        163.37        27.18 o                         
  16   5   0        205.34        186.02        25.35 o                         
  17   5   0        262.97        226.31        27.07 o                         
  18   5   0        315.64        301.89        29.15 o                         
  19   5   0        178.25        151.78        23.74 o                         
   0   6   0          7.73         21.72        23.68 o                         
   1   6   0        138.47        138.13        15.64 o                         
   2   6   0         10.84          8.60        19.67 o                         
   3   6   0          4.58         12.88        23.60 o                         
   4   6   0         83.87         67.19        27.04 o                         
   5   6   0         17.54         15.05        25.16 o                         
   6   6   0          4.19          8.18        25.23 o                         
 -30   1   1        313.86        410.38        32.76 o                         
 -29   1   1        484.60        628.18        35.61 o                         
 -28   1   1        566.98        678.19        44.34 o                         
 -27   1   1        686.93        785.18        23.51 o                         
 -26   1   1        551.04        661.64        21.55 o                         
 -25   1   1        636.38        735.81        20.85 o                         
 -24   1   1         20.17         39.20        15.60 o                         
 -23   1   1        479.46        605.39        20.28 o                         
 -22   1   1        532.63        647.01        19.69 o                         
 -21   1   1        246.97        314.87        16.43 o                         
 -20   1   1       1308.46       1513.99        73.53 o                         
 -19   1   1       1551.05       1906.02        25.41 o                         
 -18   1   1       4451.76       5071.92       130.54 o                         
 -17   1   1       2134.18       2449.38        97.60 o                         
 -16   1   1       4300.77       4590.79       355.32 o                         
 -15   1   1       2023.21       2361.47       158.19 o                         
 -14   1   1       2766.81       3078.92       174.24 o                         
 -13   1   1       1031.63       1119.90        33.12 o                         
 -12   1   1        951.01       1281.86        39.35 o                         
 -11   1   1         59.17         68.19         7.85 o                         
 -10   1   1       2557.89       2913.64        66.64 o                         
  -9   1   1        136.00        115.33         3.52 o                         
  -8   1   1       6972.80       7405.72        77.74 o                         
  -7   1   1       3839.56       3856.13        60.22 o                         
  -6   1   1      16291.46      16448.72       140.81 o                         
  -5   1   1      20246.28      21203.50       218.48 o                         
  -4   1   1      11803.22      12225.99        87.93 o                         
  -3   1   1      44188.88      41991.55       261.87 o                         
  -2   1   1        128.26        150.04         2.73 o                         
  -1   1   1        254.09        289.44         3.54 o                         
   0   1   1       2864.30       3065.82        29.36 o                         
   1   1   1          9.79         11.39         1.33 o                         
   2   1   1         16.65         27.87         2.26 o                         
   3   1   1         98.94        134.02         3.17 o                         
   4   1   1        476.54        463.34        16.39 o                         
   5   1   1       6919.29       7135.54       250.15 o                         
   6   1   1       5216.31       5319.56       239.31 o                         
   7   1   1       9054.68       8974.40       146.94 o                         
   8   1   1       3410.40       3405.50        50.22 o                         
   9   1   1      12513.60      13204.94        90.74 o                         
  10   1   1       6061.80       6236.13        33.41 o                         
  11   1   1       6842.16       7230.44        27.67 o                         
  12   1   1       4989.07       5345.40        78.45 o                         
  13   1   1        208.98        197.27         7.65 o                         
  14   1   1        773.38        832.58        39.99 o                         
  15   1   1        126.74        151.42        14.92 o                         
  16   1   1         85.64         94.08         7.37 o                         
  17   1   1       1152.95       1284.88        97.51 o                         
  18   1   1       1505.13       1616.09       124.03 o                         
  19   1   1       1336.47       1492.94       152.21 o                         
  20   1   1       2547.91       2876.43       240.17 o                         
  21   1   1       3247.74       3801.84       271.51 o                         
  22   1   1        361.74        502.43        27.65 o                         
  23   1   1        680.55        751.31        19.57 o                         
  24   1   1       2048.94       2399.15        29.77 o                         
  25   1   1        309.18        367.07        18.72 o                         
  26   1   1        269.29        304.02        19.22 o                         
  27   1   1          1.11          1.21        18.02 o                         
  28   1   1         19.01          9.61        17.38 o                         
  29   1   1          6.52         18.66        18.84 o                         
  30   1   1         94.94         76.22        22.38 o                         
 -28   2   1          9.06         12.50        27.42 o                         
 -27   2   1       1020.86       1340.83        40.66 o                         
 -26   2   1        173.07        258.62        30.59 o                         
 -25   2   1        128.97        183.71        28.79 o                         
 -24   2   1        845.68        934.59        34.42 o                         
 -23   2   1        449.48        579.27        32.54 o                         
 -22   2   1        762.24        819.98        34.26 o                         
 -21   2   1        309.57        389.81        27.24 o                         
 -20   2   1         28.01         40.13        25.05 o                         
 -19   2   1          6.98          0.04        22.74 o                         
 -18   2   1        242.90        218.56        32.25 o                         
 -17   2   1        176.59        163.78        11.27 o                         
 -16   2   1        112.34         96.15        11.88 o                         
 -15   2   1         56.01         45.61         9.09 o                         
 -14   2   1       1804.21       1816.45        95.31 o                         
 -13   2   1        726.47        761.64        29.44 o                         
 -12   2   1       3882.11       3898.15        96.40 o                         
 -11   2   1        289.99        303.25        10.25 o                         
 -10   2   1       3051.11       3302.37        87.25 o                         
  -9   2   1       2187.19       2189.22        29.13 o                         
  -8   2   1       6429.48       7378.45        47.20 o                         
  -7   2   1       2784.71       2971.22        24.65 o                         
  -6   2   1       4400.10       4964.92        55.87 o                         
  -5   2   1         54.53         44.18         2.31 o                         
  -4   2   1        987.16       1073.80        16.09 o                         
  -3   2   1       1761.68       1947.31        30.79 o                         
  -2   2   1       1586.72       1646.50        25.38 o                         
  -1   2   1        105.62         95.17         2.67 o                         
   0   2   1        634.49        612.27         5.73 o                         
   1   2   1       4731.53       4588.86        77.68 o                         
   2   2   1       2471.90       2611.53        66.09 o                         
   3   2   1       4220.53       3774.04        84.96 o                         
   4   2   1         47.96         55.03         2.30 o                         
   5   2   1       6058.26       6499.55        69.53 o                         
   6   2   1        807.73        820.52        12.72 o                         
   7   2   1        673.87        744.82         8.35 o                         
   8   2   1          4.02          4.86         3.23 o                         
   9   2   1        131.35        146.23         6.64 o                         
  10   2   1        782.73        936.93        24.56 o                         
  11   2   1        771.34        800.24         9.40 o                         
  12   2   1          6.49          5.73         7.22 o                         
  13   2   1       4167.75       4461.46       218.80 o                         
  14   2   1        303.64        299.10        34.83 o                         
  15   2   1       2536.91       2653.84       175.08 o                         
  16   2   1       4194.72       4137.07       367.65 o                         
  17   2   1        839.68        814.93       135.80 o                         
  18   2   1         18.22         17.85        21.20 o                         
  19   2   1          7.81          7.34        20.52 o                         
  20   2   1        770.83        926.75        30.01 o                         
  21   2   1          5.52         21.13        21.30 o                         
  22   2   1        529.83        638.18        29.79 o                         
  23   2   1        136.02        173.89        27.02 o                         
  24   2   1         12.25          4.66        26.33 o                         
  25   2   1         43.01         56.81        27.82 o                         
  26   2   1        305.37        365.99        32.74 o                         
  27   2   1        134.43        100.85        31.38 o                         
  28   2   1        455.42        541.17        36.54 o                         
 -26   3   1          4.19         22.51        29.41 o                         
 -25   3   1        430.05        536.45        33.44 o                         
 -24   3   1         29.39         56.05        26.70 o                         
 -23   3   1        116.21        165.32        29.37 o                         
 -22   3   1        104.44        109.79        28.65 o                         
 -21   3   1        433.44        453.48        30.24 o                         
 -20   3   1        118.26        104.06        25.74 o                         
 -19   3   1        273.00        261.61        30.90 o                         
 -18   3   1        761.83        667.15        37.67 o                         
 -17   3   1       1265.98       1239.81        67.43 o                         
 -16   3   1          9.20         13.72        12.07 o                         
 -15   3   1       1226.52       1106.97        18.53 o                         
 -14   3   1        232.23        253.84        14.28 o                         
 -13   3   1        685.11        768.41        29.23 o                         
 -12   3   1        213.78        216.91         9.87 o                         
 -11   3   1         48.97         42.34         7.97 o                         
 -10   3   1          1.45          8.95         7.19 o                         
  -9   3   1        345.35        353.20        19.51 o                         
  -8   3   1        137.63        131.11         6.03 o                         
  -7   3   1       2751.76       2929.62        86.98 o                         
  -6   3   1        151.03        116.28         5.08 o                         
  -5   3   1        796.00        770.70        12.51 o                         
  -4   3   1       1049.80        910.83        10.82 o                         
  -3   3   1       1045.76       1045.07         7.80 o                         
  -2   3   1       2801.90       2714.72        17.88 o                         
  -1   3   1        703.51        694.12         9.61 o                         
   0   3   1       1947.60       1921.41        26.93 o                         
   1   3   1          5.50          2.46         3.64 o                         
   2   3   1         37.87         38.57         4.95 o                         
   3   3   1       3620.37       3929.85        50.28 o                         
   4   3   1        233.02        201.90        10.09 o                         
   5   3   1        145.23        135.40         7.48 o                         
   6   3   1       3567.88       3818.87       137.37 o                         
   7   3   1         15.38         16.88         7.33 o                         
   8   3   1       2193.95       2156.57        63.40 o                         
   9   3   1        176.34        173.46         8.66 o                         
  10   3   1       2354.12       2415.12        78.83 o                         
  11   3   1        229.96        254.30        22.19 o                         
  12   3   1        431.04        400.29        28.42 o                         
  13   3   1          1.39          0.94        10.70 o                         
  14   3   1         33.86         35.42        17.77 o                         
  15   3   1        663.86        665.23       108.43 o                         
  16   3   1        390.13        388.97        80.97 o                         
  17   3   1         48.80         53.21        13.12 o                         
  18   3   1       1750.25       1605.27       304.76 o                         
  19   3   1         57.25         69.85        21.06 o                         
  20   3   1        896.84        844.30       218.36 o                         
  21   3   1        413.31        388.25       115.51 o                         
  22   3   1        406.98        393.90       108.95 o                         
  23   3   1        279.32        364.22        32.70 o                         
  24   3   1         49.81         47.63        30.29 o                         
  25   3   1        413.67        503.75        34.34 o                         
  26   3   1         37.42         35.34        27.00 o                         
 -24   4   1         94.31        141.28        33.71 o                         
 -23   4   1        677.86        797.97        37.86 o                         
 -22   4   1        231.99        263.12        28.89 o                         
 -21   4   1        372.61        456.17        30.89 o                         
 -20   4   1         48.77         44.99        27.14 o                         
 -19   4   1         84.32         80.83        24.89 o                         
 -18   4   1          1.49          2.27        15.55 o                         
 -17   4   1        184.17        159.26        15.64 o                         
 -16   4   1        140.65        144.74        14.94 o                         
 -15   4   1        323.27        336.38        15.82 o                         
 -14   4   1        608.02        600.99        19.83 o                         
 -13   4   1       1629.79       1584.45        31.87 o                         
 -12   4   1        975.40       1025.78        27.14 o                         
 -11   4   1       1177.22       1212.74        27.78 o                         
 -10   4   1        736.49        740.92        70.15 o                         
  -9   4   1       1978.09       2015.03        49.55 o                         
  -8   4   1       1155.83       1118.69        70.61 o                         
  -7   4   1         64.36         64.25        12.49 o                         
  -6   4   1        278.93        253.43        14.33 o                         
  -5   4   1          2.28          1.60         8.24 o                         
  -4   4   1        113.40        106.96         9.30 o                         
  -3   4   1        295.11        257.79        12.84 o                         
  -2   4   1       1567.85       1477.26        16.26 o                         
  -1   4   1       1364.48       1338.31        15.78 o                         
   0   4   1       1135.64       1066.22        14.67 o                         
   1   4   1       2517.59       2451.29        38.29 o                         
   2   4   1       3366.51       3157.43        72.80 o                         
   3   4   1        651.03        612.51        16.59 o                         
   4   4   1       1088.10       1126.82        20.72 o                         
   5   4   1        689.07        749.08        18.00 o                         
   6   4   1       1698.90       1700.20        74.46 o                         
   7   4   1         41.87         34.89        12.28 o                         
   8   4   1          2.99         13.51        17.18 o                         
   9   4   1         19.18         16.72        18.27 o                         
  10   4   1         76.68         86.16        18.82 o                         
  11   4   1          7.10          9.37        18.72 o                         
  12   4   1       1111.38       1104.99        29.35 o                         
  13   4   1        360.80        355.56        21.10 o                         
  14   4   1       1657.29       1623.81        34.61 o                         
  15   4   1        953.36        940.60        29.34 o                         
  16   4   1       1204.70       1117.01        32.15 o                         
  17   4   1        555.59        514.54        25.10 o                         
  18   4   1        615.89        532.66        28.11 o                         
  19   4   1        363.52        388.70        70.39 o                         
  20   4   1        186.96        181.26        52.68 o                         
  21   4   1        181.80        153.20        37.49 o                         
  22   4   1        314.77        276.90        81.27 o                         
  23   4   1          3.35         -2.59        29.08 o                         
  24   4   1        224.91        262.08        34.75 o                         
 -20   5   1          0.35          7.20        18.84 o                         
 -19   5   1          1.89          0.99        17.06 o                         
 -18   5   1          6.23         -6.53        25.42 o                         
 -17   5   1         44.30          2.41        24.59 o                         
 -16   5   1         38.57          6.60        22.16 o                         
 -15   5   1         45.00         40.85        24.67 o                         
 -14   5   1         21.05         32.86        23.46 o                         
 -13   5   1         74.79         64.47        20.30 o                         
 -12   5   1         77.45         56.58        23.61 o                         
 -11   5   1         80.58         47.71        23.08 o                         
 -10   5   1          0.43         -5.06        21.27 o                         
  -9   5   1          2.46         -5.20        20.88 o                         
  -8   5   1          4.67         -0.89        21.44 o                         
  -7   5   1         32.03         35.36        22.01 o                         
  -6   5   1         18.95          2.15        20.61 o                         
  -5   5   1         66.27         52.94        12.76 o                         
  -4   5   1         16.08          3.96        12.68 o                         
  -3   5   1        124.01        128.57        14.01 o                         
  -2   5   1         64.41         55.78        12.01 o                         
  -1   5   1         24.07         31.00        12.34 o                         
   0   5   1         34.14         34.82        12.30 o                         
   1   5   1          9.28          7.82        12.40 o                         
   2   5   1          0.25         -9.52        16.47 o                         
   3   5   1          1.03         -3.08        20.01 o                         
   4   5   1          0.10         -9.51        16.71 o                         
   5   5   1          0.22         -7.77        20.35 o                         
   6   5   1          0.23         -6.10        22.72 o                         
   7   5   1         10.11         11.64        22.40 o                         
   8   5   1         11.51         -4.23        22.17 o                         
   9   5   1         10.53          1.22        22.46 o                         
  10   5   1         65.84         50.35        23.76 o                         
  11   5   1          1.67         -1.25        23.77 o                         
  12   5   1         21.02         37.21        22.29 o                         
  13   5   1         45.66         50.92        20.71 o                         
  14   5   1        288.13        287.49        27.93 o                         
  15   5   1         57.76         59.67        20.69 o                         
  16   5   1         26.70         27.95        25.24 o                         
  17   5   1         77.26         83.58        23.42 o                         
  18   5   1          5.38         21.00        22.35 o                         
  -7   6   1        108.75        108.34        25.81 o                         
  -6   6   1          1.84         -2.73        23.35 o                         
  -5   6   1         34.78         46.54        22.13 o                         
  -4   6   1         12.42         16.42        20.37 o                         
  -3   6   1         54.69         67.61        14.21 o                         
  -2   6   1        162.15        169.01        17.64 o                         
  -1   6   1         81.97         97.92        16.36 o                         
   0   6   1        245.10        237.38        25.49 o                         
   1   6   1        677.89        633.85        27.00 o                         
   2   6   1        127.08        183.12        26.51 o                         
   3   6   1         18.92         15.88        25.90 o                         
   4   6   1        140.15        176.05        25.75 o                         
   5   6   1        102.16        105.30        22.86 o                         
   6   6   1        199.86        213.72        23.91 o                         
 -31   0   2        122.22        152.03        28.52 o                         
 -30   0   2          4.69          7.74        31.09 o                         
 -29   0   2         18.02         47.27        28.98 o                         
 -28   0   2        807.65        881.63        33.60 o                         
 -27   0   2          5.17         51.70        25.25 o                         
 -26   0   2        258.07        344.35        27.34 o                         
 -25   0   2        253.02        309.88        24.78 o                         
 -24   0   2        226.59        393.80        28.31 o                         
 -23   0   2       1215.43       1631.90        38.47 o                         
 -22   0   2       5289.20       6484.25        63.74 o                         
 -21   0   2       3824.74       4870.99        56.85 o                         
 -20   0   2       1110.95       1446.43        34.72 o                         
 -19   0   2       2059.91       2309.06        38.98 o                         
 -18   0   2        381.93        492.61        23.45 o                         
 -17   0   2       2684.23       2758.83        37.62 o                         
 -16   0   2        592.40        585.72        20.51 o                         
 -15   0   2         49.92         39.00        13.21 o                         
 -14   0   2       2637.60       2915.32        32.23 o                         
 -13   0   2       2617.73       2899.21        29.91 o                         
 -12   0   2       2569.99       2454.38        26.12 o                         
 -11   0   2      18467.32      18542.04        63.42 o                         
 -10   0   2       5373.41       5599.07        33.24 o                         
  -9   0   2       4083.09       3711.17        25.06 o                         
  -8   0   2       2236.93       2313.91        18.77 o                         
  -7   0   2      29309.42      29389.29        60.44 o                         
  -6   0   2       4272.66       4619.72        22.54 o                         
  -5   0   2        342.70        361.69         7.12 o                         
  -4   0   2       6622.39       7102.64        24.92 o                         
  -3   0   2      27881.92      27968.60       179.91 o                         
  -2   0   2       3501.52       3575.52        16.03 o                         
  -1   0   2       5118.80       4962.92        18.61 o                         
   0   0   2        113.73        115.14         4.25 o                         
   1   0   2      26563.27      26382.52       171.85 o                         
   2   0   2       2566.79       2483.64        16.35 o                         
   3   0   2      30167.12      29118.65       417.63 o                         
   4   0   2      19205.41      19371.61        43.40 o                         
   5   0   2      16139.52      16482.58        42.30 o                         
   6   0   2       7793.85       8065.79        32.13 o                         
   7   0   2       4372.64       4812.79        36.89 o                         
   8   0   2      14147.83      15700.46        33.20 o                         
   9   0   2        685.13        710.45         9.33 o                         
  10   0   2       2131.10       2680.16        57.22 o                         
  11   0   2       5400.23       5840.38       216.29 o                         
  12   0   2        543.41        642.24        15.38 o                         
  13   0   2       1217.48       1170.22        21.30 o                         
  14   0   2       2430.35       2062.63        28.60 o                         
  15   0   2       1764.40       1527.84        26.69 o                         
  16   0   2       5697.36       4882.49        44.78 o                         
  17   0   2       1391.49       1452.30        28.97 o                         
  18   0   2       8776.61       8284.92        60.44 o                         
  19   0   2        757.05        829.79        26.23 o                         
  20   0   2       2526.24       2535.04        39.18 o                         
  21   0   2       1484.58       1644.59        34.99 o                         
  22   0   2         14.57         48.37        22.38 o                         
  23   0   2        291.00        332.81        25.76 o                         
  24   0   2        232.75        298.79        26.80 o                         
  25   0   2         19.49         63.75        23.96 o                         
  26   0   2        799.98        938.80        34.78 o                         
  27   0   2         87.37        118.02        24.17 o                         
  28   0   2        847.73        954.10        35.75 o                         
  29   0   2        597.93        748.48        35.79 o                         
 -30   1   2        225.45        263.17        30.34 o                         
 -29   1   2          1.55         40.37        24.70 o                         
 -28   1   2          9.69        102.52        29.25 o                         
 -27   1   2         89.19        149.91        28.23 o                         
 -26   1   2         85.73         87.88        18.62 o                         
 -25   1   2         16.98         16.39        17.25 o                         
 -24   1   2         24.77         25.63        15.18 o                         
 -23   1   2         68.71         67.71        16.18 o                         
 -22   1   2        118.29        122.30        26.71 o                         
 -21   1   2        368.01        430.00        51.21 o                         
 -20   1   2        375.30        435.02        53.34 o                         
 -19   1   2        171.78        204.35        33.08 o                         
 -18   1   2        760.42        872.55       116.78 o                         
 -17   1   2        554.28        625.72        63.06 o                         
 -16   1   2         89.53        112.58        11.80 o                         
 -15   1   2       1662.65       1481.34        83.28 o                         
 -14   1   2         43.45         48.56         4.42 o                         
 -13   1   2       2150.83       2226.06        84.52 o                         
 -12   1   2        721.20        775.30        35.99 o                         
 -11   1   2       1387.65       1427.62        55.73 o                         
 -10   1   2        248.95        280.90        11.23 o                         
  -9   1   2       3523.79       4084.86        76.76 o                         
  -8   1   2        874.78       1065.37        21.28 o                         
  -7   1   2         44.56         56.98         3.06 o                         
  -6   1   2        243.83        245.41         5.10 o                         
  -5   1   2        838.37       1013.74        14.06 o                         
  -4   1   2       3008.38       3087.00        88.83 o                         
  -3   1   2      28750.28      28437.99       509.71 o                         
  -2   1   2        106.79        112.51         3.11 o                         
  -1   1   2       2563.85       2743.79        22.45 o                         
   0   1   2       3014.07       3264.41        46.93 o                         
   1   1   2        914.09       1052.69        40.46 o                         
   2   1   2         90.15        101.59         2.61 o                         
   3   1   2        414.02        459.48        15.51 o                         
   4   1   2        166.28        205.93        15.34 o                         
   5   1   2        132.03        131.77         3.86 o                         
   6   1   2        384.84        436.02        22.12 o                         
   7   1   2       3041.59       3079.47        64.18 o                         
   8   1   2        707.56        679.06        32.55 o                         
   9   1   2        119.25        110.97         5.41 o                         
  10   1   2        722.45        679.39        28.11 o                         
  11   1   2        333.49        304.97        15.48 o                         
  12   1   2       1863.75       1695.27        77.22 o                         
  13   1   2        164.49        148.57         5.01 o                         
  14   1   2        105.53        101.79         5.74 o                         
  15   1   2        629.11        624.47        26.56 o                         
  16   1   2       1666.84       1614.08        74.99 o                         
  17   1   2        395.39        362.12        47.76 o                         
  18   1   2        304.97        268.69        26.36 o                         
  19   1   2        535.49        499.48        69.21 o                         
  20   1   2        339.59        313.90        42.53 o                         
  21   1   2         56.84         56.99        12.66 o                         
  22   1   2        524.73        505.80        44.80 o                         
  23   1   2        137.11        140.78        23.81 o                         
  24   1   2        319.41        324.69        17.36 o                         
  25   1   2          5.76         12.42        14.83 o                         
  26   1   2         22.21         32.36        17.23 o                         
  27   1   2        234.75        282.27        18.32 o                         
  28   1   2          2.51         10.86        16.79 o                         
  29   1   2        135.38        168.92        18.24 o                         
  30   1   2         52.11         97.78        21.31 o                         
 -28   2   2          0.26         28.22        29.50 o                         
 -27   2   2         81.34         84.46        30.80 o                         
 -26   2   2         53.64         61.36        25.28 o                         
 -25   2   2        720.02        831.02        37.23 o                         
 -24   2   2        475.80        578.88        36.04 o                         
 -23   2   2        551.54        548.24        32.54 o                         
 -22   2   2        724.32        796.77        34.52 o                         
 -21   2   2       1068.99       1009.71        33.79 o                         
 -20   2   2       1282.31       1295.75        35.76 o                         
 -19   2   2         52.08         45.57        21.62 o                         
 -18   2   2       1850.53       1792.80        34.66 o                         
 -17   2   2        107.00        132.51        19.60 o                         
 -16   2   2        197.43        189.09        20.27 o                         
 -15   2   2        109.31        111.08         9.12 o                         
 -14   2   2        364.69        389.47        22.46 o                         
 -13   2   2        608.45        631.76        33.94 o                         
 -12   2   2       1611.06       1504.98        62.46 o                         
 -11   2   2       1680.31       1730.70        69.28 o                         
 -10   2   2       6603.58       6141.40       119.33 o                         
  -9   2   2       2604.67       2369.59        46.82 o                         
  -8   2   2       7537.97       7621.98       122.48 o                         
  -7   2   2        790.10        793.03        10.38 o                         
  -6   2   2       4790.06       4892.52        78.44 o                         
  -5   2   2        135.59        121.34         3.95 o                         
  -4   2   2         17.59         20.12         3.20 o                         
  -3   2   2       1514.63       1673.39        16.12 o                         
  -2   2   2        276.57        274.10         3.88 o                         
  -1   2   2        650.67        642.92         8.52 o                         
   0   2   2       4998.62       5394.19        66.95 o                         
   1   2   2        357.55        287.83         4.09 o                         
   2   2   2       2425.35       2294.65        35.61 o                         
   3   2   2       6118.36       6339.22       108.31 o                         
   4   2   2       2857.35       2665.56        34.20 o                         
   5   2   2       4536.54       4557.20        51.15 o                         
   6   2   2       6216.71       6456.91        39.53 o                         
   7   2   2       3930.22       3859.49        38.02 o                         
   8   2   2        826.50        824.71        28.27 o                         
   9   2   2        330.40        328.98        12.64 o                         
  10   2   2         78.92         84.92         7.26 o                         
  11   2   2          1.00         -1.40         5.40 o                         
  12   2   2        280.56        297.16         9.68 o                         
  13   2   2       1658.15       1743.58        17.49 o                         
  14   2   2       2357.27       2441.56        35.09 o                         
  15   2   2       3866.09       3897.39       170.55 o                         
  16   2   2        788.75        813.14        69.31 o                         
  17   2   2       1204.29       1277.28       106.48 o                         
  18   2   2       1392.78       1307.02        83.17 o                         
  19   2   2        229.79        213.77        27.20 o                         
  20   2   2        345.88        295.99        46.51 o                         
  21   2   2        604.75        648.72        29.19 o                         
  22   2   2        186.58        199.35        26.48 o                         
  23   2   2          4.79         22.12        20.88 o                         
  24   2   2         50.47         68.55        25.46 o                         
  25   2   2         34.35         29.74        28.13 o                         
  26   2   2         59.58         81.13        28.92 o                         
  27   2   2        364.55        391.96        29.68 o                         
 -26   3   2        391.57        508.49        33.11 o                         
 -25   3   2         41.72         56.37        30.73 o                         
 -24   3   2         36.07         36.76        31.20 o                         
 -23   3   2         65.33         45.33        25.92 o                         
 -22   3   2          0.59        -17.21        27.75 o                         
 -21   3   2         10.68         -8.86        24.82 o                         
 -20   3   2        589.77        569.85        30.49 o                         
 -19   3   2        522.76        484.02        28.72 o                         
 -18   3   2        918.84        982.84        31.93 o                         
 -17   3   2        610.96        556.51        34.68 o                         
 -16   3   2       1244.54       1216.79        37.55 o                         
 -15   3   2       1111.21       1133.33        17.95 o                         
 -14   3   2       1934.12       1812.92        20.79 o                         
 -13   3   2       1116.83       1119.14        62.84 o                         
 -12   3   2        613.58        628.90        30.02 o                         
 -11   3   2        317.91        344.20        13.36 o                         
 -10   3   2          6.54          0.02         7.34 o                         
  -9   3   2        217.49        252.00         8.79 o                         
  -8   3   2        967.50        900.69        18.55 o                         
  -7   3   2        311.39        317.87         7.19 o                         
  -6   3   2        670.90        691.72        15.40 o                         
  -5   3   2       1409.86       1339.23        19.92 o                         
  -4   3   2       2337.53       2346.95        42.70 o                         
  -3   3   2       3303.88       3318.37        56.60 o                         
  -2   3   2       2229.51       2198.07        30.78 o                         
  -1   3   2       1724.54       1658.67        17.27 o                         
   0   3   2       1277.85       1183.98        19.89 o                         
   1   3   2       1727.13       1674.95        44.97 o                         
   2   3   2       2214.03       2166.46        54.18 o                         
   3   3   2          2.63          6.09         5.29 o                         
   4   3   2         40.34         45.45         9.77 o                         
   5   3   2          4.11          5.46         6.06 o                         
   6   3   2          5.12          6.82         6.69 o                         
   7   3   2        953.58        923.29        27.23 o                         
   8   3   2       1774.99       1689.81        64.13 o                         
   9   3   2       1761.31       1837.78        63.07 o                         
  10   3   2       3252.67       3429.85        99.08 o                         
  11   3   2       3020.62       2902.45        75.45 o                         
  12   3   2       3190.48       3233.47        32.39 o                         
  13   3   2        447.88        404.03        14.76 o                         
  14   3   2        110.57        125.33        14.73 o                         
  15   3   2         38.37         35.71        12.42 o                         
  16   3   2        478.05        426.81        83.96 o                         
  17   3   2        377.72        335.08        50.22 o                         
  18   3   2        189.00        202.11        68.23 o                         
  19   3   2         77.02         63.30        19.79 o                         
  20   3   2        173.88        154.16        42.49 o                         
  21   3   2         44.76         33.25        14.02 o                         
  22   3   2        549.01        532.47        93.51 o                         
  23   3   2        480.47        505.89       114.04 o                         
  24   3   2        184.59        137.11        24.74 o                         
  25   3   2        538.34        652.91        31.56 o                         
  26   3   2        458.08        518.13        34.03 o                         
 -24   4   2          0.19         -6.44        27.16 o                         
 -23   4   2        105.60        155.88        32.07 o                         
 -22   4   2         22.60        -31.98        31.98 o                         
 -21   4   2         96.76         80.72        29.39 o                         
 -20   4   2         64.50         56.21        25.16 o                         
 -19   4   2         44.72         22.54        28.00 o                         
 -18   4   2        331.06        261.69        17.39 o                         
 -17   4   2          7.38         -5.29        13.23 o                         
 -16   4   2        258.29        248.17        17.50 o                         
 -15   4   2         19.52         17.30        10.67 o                         
 -14   4   2          3.94         -1.16        11.19 o                         
 -13   4   2        450.43        453.39        32.51 o                         
 -12   4   2          7.58          5.67        11.01 o                         
 -11   4   2         60.02         57.09        11.14 o                         
 -10   4   2        192.99        219.56        46.06 o                         
  -9   4   2        142.00        161.39        23.48 o                         
  -8   4   2        269.98        249.20        11.05 o                         
  -7   4   2          2.27          2.60         8.69 o                         
  -6   4   2        525.68        534.56        23.52 o                         
  -5   4   2         60.93         50.95         8.97 o                         
  -4   4   2        260.47        274.77        10.21 o                         
  -3   4   2          5.23          8.77         8.97 o                         
  -2   4   2        925.13        898.60        14.22 o                         
  -1   4   2        119.57        134.80         9.62 o                         
   0   4   2         76.55         71.32         9.09 o                         
   1   4   2         28.10         28.62        11.83 o                         
   2   4   2        770.65        827.21        18.29 o                         
   3   4   2        403.56        445.92        16.04 o                         
   4   4   2         16.58         24.25        13.13 o                         
   5   4   2        152.70        139.02        13.99 o                         
   6   4   2        220.97        227.41        15.07 o                         
   7   4   2        172.84        201.59        15.44 o                         
   8   4   2        286.49        321.82        19.20 o                         
   9   4   2         11.87         10.27        12.95 o                         
  10   4   2         16.20         31.41        13.32 o                         
  11   4   2          2.04          8.14        13.17 o                         
  12   4   2         46.38         66.83        20.05 o                         
  13   4   2        490.07        461.12        22.99 o                         
  14   4   2        132.15        102.93        22.33 o                         
  15   4   2        242.53        234.42        21.38 o                         
  16   4   2          9.65         19.08        22.35 o                         
  17   4   2        585.89        525.18        26.98 o                         
  18   4   2          5.41          4.18        18.30 o                         
  19   4   2         20.54         19.19        20.73 o                         
  20   4   2          9.87         21.60        21.51 o                         
  21   4   2          8.04         13.17        21.86 o                         
  22   4   2         36.71         41.07        16.31 o                         
  23   4   2         58.75         46.85        14.74 o                         
  24   4   2         42.03         30.75        17.42 o                         
 -18   5   2        186.94        158.00        19.49 o                         
 -17   5   2        652.30        612.33        27.78 o                         
 -16   5   2        608.10        546.00        29.69 o                         
 -15   5   2        187.80        176.66        22.15 o                         
 -14   5   2        417.15        379.66        27.28 o                         
 -13   5   2        138.49        145.13        23.73 o                         
 -12   5   2        829.45        752.71        27.61 o                         
 -11   5   2         55.62         72.51        20.57 o                         
 -10   5   2         13.27         14.36        16.69 o                         
  -9   5   2         12.61         36.17        16.43 o                         
  -8   5   2          1.10          8.91        16.54 o                         
  -7   5   2         30.29         40.90        11.12 o                         
  -6   5   2        874.49        805.90        32.18 o                         
  -5   5   2       1211.45       1131.94        50.30 o                         
  -4   5   2        711.38        685.97        35.61 o                         
  -3   5   2         74.34         74.03        10.53 o                         
  -2   5   2       1784.43       1765.52        29.07 o                         
  -1   5   2        453.29        414.84        13.63 o                         
   0   5   2         48.82         55.45        15.36 o                         
   1   5   2        534.60        528.51        19.50 o                         
   2   5   2        475.06        461.84        19.76 o                         
   3   5   2        700.56        695.40        21.47 o                         
   4   5   2         25.19         26.06        16.06 o                         
   5   5   2        180.92        183.13        16.50 o                         
   6   5   2        611.34        669.93        32.76 o                         
   7   5   2        152.06        180.12        39.30 o                         
   8   5   2        253.41        276.20        25.34 o                         
   9   5   2       1079.65       1032.08        32.83 o                         
  10   5   2        585.25        648.32        28.20 o                         
  11   5   2        509.53        567.68        27.58 o                         
  12   5   2        367.93        404.27        29.00 o                         
  13   5   2        662.15        730.30        31.85 o                         
  14   5   2        102.53        102.07        24.54 o                         
  15   5   2        162.97        193.65        26.90 o                         
  16   5   2          1.19         40.83        25.59 o                         
  17   5   2          0.51         38.72        22.06 o                         
  -6   6   2          3.08         13.26        25.83 o                         
  -5   6   2          7.49         23.68        16.23 o                         
  -4   6   2          2.06         14.43        15.87 o                         
  -3   6   2          2.11          1.66        17.52 o                         
  -2   6   2          0.02          6.05        21.83 o                         
  -1   6   2          2.43         18.97        21.44 o                         
   0   6   2         75.40         68.99        24.91 o                         
   1   6   2          7.61          7.93        20.60 o                         
   2   6   2          6.32          7.19        25.47 o                         
   3   6   2         15.67          4.28        25.49 o                         
   4   6   2         24.59         19.50        22.84 o                         
   5   6   2         28.36          7.39        21.27 o                         
 -30   1   3        111.68        232.31        33.93 o                         
 -29   1   3         70.70        115.71        27.07 o                         
 -28   1   3        756.22        966.48        40.00 o                         
 -27   1   3        861.06        986.29        36.84 o                         
 -26   1   3       1038.70       1336.42        44.37 o                         
 -25   1   3       1709.67       1894.64        44.40 o                         
 -24   1   3        383.94        472.26        28.69 o                         
 -23   1   3        492.88        592.48        90.69 o                         
 -22   1   3         25.45         24.43        21.68 o                         
 -21   1   3        217.54        228.45        24.84 o                         
 -20   1   3         35.34         43.36        13.59 o                         
 -19   1   3        433.76        500.53        45.98 o                         
 -18   1   3        445.13        464.19        23.36 o                         
 -17   1   3       2670.39       2798.85       129.67 o                         
 -16   1   3       1991.65       2082.55        84.83 o                         
 -15   1   3       2850.02       2594.97       179.30 o                         
 -14   1   3       2031.80       2012.09        94.46 o                         
 -13   1   3       5257.49       5114.13       147.92 o                         
 -12   1   3       2113.12       1992.62        53.02 o                         
 -11   1   3       4995.61       5629.18       143.61 o                         
 -10   1   3       4902.05       5113.30       102.39 o                         
  -9   1   3        108.53        125.68         3.91 o                         
  -8   1   3       1199.08       1280.60        17.10 o                         
  -7   1   3        755.70        722.26        27.19 o                         
  -6   1   3       1938.16       2164.14        35.53 o                         
  -5   1   3       4047.06       4165.16        11.04 o                         
  -4   1   3       8610.18       8553.73       214.18 o                         
  -3   1   3       3693.74       3656.31       100.17 o                         
  -2   1   3      14657.02      14063.43        71.40 o                         
  -1   1   3       5916.53       5879.21        95.43 o                         
   0   1   3      23008.79      22015.78       118.59 o                         
   1   1   3       2486.99       2302.07        33.76 o                         
   2   1   3      13573.79      13563.79        48.60 o                         
   3   1   3       5412.44       5357.83        75.49 o                         
   4   1   3        978.61        973.70        13.04 o                         
   5   1   3         60.44         84.53         4.05 o                         
   6   1   3       1486.05       1638.58        22.39 o                         
   7   1   3        160.03        176.15         2.73 o                         
   8   1   3       3138.06       3080.84        35.75 o                         
   9   1   3         69.96        116.48         5.49 o                         
  10   1   3       8714.62       9010.53        32.35 o                         
  11   1   3       2140.80       2021.83        55.09 o                         
  12   1   3       3845.25       3717.00        67.81 o                         
  13   1   3       7576.39       7068.11       170.83 o                         
  14   1   3       2974.90       2792.80        95.74 o                         
  15   1   3       4356.64       3845.30       137.07 o                         
  16   1   3         36.22         29.61        10.60 o                         
  17   1   3       1582.57       1374.99        65.95 o                         
  18   1   3        251.66        219.14        22.40 o                         
  19   1   3         26.77         16.81        12.40 o                         
  20   1   3        375.74        348.36        46.10 o                         
  21   1   3        256.14        191.55        48.32 o                         
  22   1   3         53.94         61.33        13.83 o                         
  23   1   3       1473.10       1366.34       164.75 o                         
  24   1   3       1065.34       1066.70        82.30 o                         
  25   1   3       1600.02       1628.39       128.97 o                         
  26   1   3        555.86        611.22        41.53 o                         
  27   1   3        675.51        706.25        32.75 o                         
  28   1   3        273.27        313.19        20.83 o                         
  29   1   3        107.07        132.33        22.12 o                         
 -28   2   3        141.23        140.60        28.57 o                         
 -27   2   3          0.32        -11.11        33.89 o                         
 -26   2   3         98.96         87.22        26.74 o                         
 -25   2   3         97.91         83.96        29.89 o                         
 -24   2   3        132.59        124.73        24.86 o                         
 -23   2   3        893.88        858.22        35.14 o                         
 -22   2   3        314.12        280.57        27.27 o                         
 -21   2   3        435.63        447.87        25.54 o                         
 -20   2   3        288.52        236.10        23.50 o                         
 -19   2   3       1372.86       1367.63        32.16 o                         
 -18   2   3        169.53        193.00        19.49 o                         
 -17   2   3        207.68        180.63        19.70 o                         
 -16   2   3        125.65         85.62        17.08 o                         
 -15   2   3         13.04         25.53        13.48 o                         
 -14   2   3          6.68          8.71         6.43 o                         
 -13   2   3       1647.37       1634.43        58.85 o                         
 -12   2   3        116.18        131.92         8.38 o                         
 -11   2   3        121.98        117.07        11.81 o                         
 -10   2   3        506.72        594.21        22.57 o                         
  -9   2   3       2762.69       2676.31        46.39 o                         
  -8   2   3       2777.51       2574.50        46.25 o                         
  -7   2   3        841.03       1001.75        32.85 o                         
  -6   2   3      13654.81      13563.68        81.49 o                         
  -5   2   3       1075.34       1156.37        20.55 o                         
  -4   2   3       2143.38       2175.87        44.28 o                         
  -3   2   3         39.95         38.36         5.74 o                         
  -2   2   3         37.44         36.25         2.25 o                         
  -1   2   3          9.19         10.00         3.92 o                         
   0   2   3        266.15        283.70        14.50 o                         
   1   2   3        711.20        795.96        23.77 o                         
   2   2   3       2393.03       2206.44        15.95 o                         
   3   2   3        285.90        298.16         8.23 o                         
   4   2   3       5417.75       5499.22        36.74 o                         
   5   2   3        754.59        866.09         8.61 o                         
   6   2   3       7242.84       7832.07       183.68 o                         
   7   2   3        327.66        295.27        25.79 o                         
   8   2   3       1151.55       1118.12        23.60 o                         
   9   2   3       1503.60       1531.61        22.54 o                         
  10   2   3        444.04        447.99        11.01 o                         
  11   2   3       1069.12       1033.09        28.51 o                         
  12   2   3        796.20        755.06        52.12 o                         
  13   2   3       1705.19       1631.04       117.29 o                         
  14   2   3         32.85         35.11         9.44 o                         
  15   2   3        349.98        347.29        21.01 o                         
  16   2   3        713.97        675.83        14.67 o                         
  17   2   3        541.21        484.03        13.98 o                         
  18   2   3        510.65        488.54        14.66 o                         
  19   2   3        510.84        446.09        41.11 o                         
  20   2   3        332.64        318.24        18.26 o                         
  21   2   3       1746.93       1649.24       205.32 o                         
  22   2   3          6.34         14.89        12.83 o                         
  23   2   3        443.85        498.33        29.53 o                         
  24   2   3        127.85        192.97        28.34 o                         
  25   2   3         40.13         38.37        28.68 o                         
  26   2   3         35.19         20.56        24.71 o                         
  27   2   3        114.64        159.87        33.09 o                         
 -26   3   3        114.32         73.70        29.79 o                         
 -25   3   3         33.95         35.00        31.55 o                         
 -24   3   3        562.84        509.85        34.23 o                         
 -23   3   3        160.06        126.07        29.23 o                         
 -22   3   3         73.76         83.10        25.26 o                         
 -21   3   3        432.22        351.82        29.38 o                         
 -20   3   3          7.51         20.90        19.49 o                         
 -19   3   3         15.11        -10.94        21.48 o                         
 -18   3   3        356.83        354.63        24.09 o                         
 -17   3   3         92.10         71.83        17.58 o                         
 -16   3   3        508.79        465.04        22.73 o                         
 -15   3   3        216.86        196.96        14.47 o                         
 -14   3   3       1015.59       1052.89        61.19 o                         
 -13   3   3       1369.77       1347.48        87.07 o                         
 -12   3   3        648.80        773.68        48.94 o                         
 -11   3   3        436.84        358.66        12.32 o                         
 -10   3   3         78.03         65.77         8.26 o                         
  -9   3   3       1482.78       1444.35        50.13 o                         
  -8   3   3        246.53        246.84         8.16 o                         
  -7   3   3         39.57         39.40         5.42 o                         
  -6   3   3        336.33        306.74         8.70 o                         
  -5   3   3        442.40        396.14        15.45 o                         
  -4   3   3        496.27        498.25        10.29 o                         
  -3   3   3       1514.01       1343.26        18.73 o                         
  -2   3   3        359.43        355.11         6.75 o                         
  -1   3   3       2465.60       2213.38        47.54 o                         
   0   3   3       1169.00       1208.27        61.11 o                         
   1   3   3       2042.38       1933.84        47.87 o                         
   2   3   3        128.71        103.78         6.68 o                         
   3   3   3       1824.46       2012.65        52.26 o                         
   4   3   3         24.37         10.86         6.36 o                         
   5   3   3         25.33         24.79         6.56 o                         
   6   3   3          2.02          7.59         6.58 o                         
   7   3   3       1053.03       1095.35        18.54 o                         
   8   3   3          6.27          3.68         6.20 o                         
   9   3   3       1786.45       1813.07        44.56 o                         
  10   3   3        433.71        417.50        16.34 o                         
  11   3   3       2625.35       2649.95       104.59 o                         
  12   3   3        416.97        386.47        11.15 o                         
  13   3   3         31.48         23.64        10.04 o                         
  14   3   3        203.36        189.88        20.62 o                         
  15   3   3        727.68        672.73        64.50 o                         
  16   3   3        112.64        109.89        12.53 o                         
  17   3   3         25.10         29.65        18.53 o                         
  18   3   3        710.06        664.74        27.87 o                         
  19   3   3        211.57        219.33        23.54 o                         
  20   3   3         25.67         30.07        21.38 o                         
  21   3   3        859.94        890.19        33.09 o                         
  22   3   3        326.11        289.60        25.41 o                         
  23   3   3        119.24        124.77        28.36 o                         
  24   3   3        381.69        464.88        30.18 o                         
  25   3   3         40.77         54.32        16.53 o                         
 -23   4   3        195.63        124.24        33.09 o                         
 -22   4   3        412.05        431.41        34.31 o                         
 -21   4   3        350.81        357.96        31.00 o                         
 -20   4   3        754.05        765.40        36.20 o                         
 -19   4   3        509.61        480.21        28.79 o                         
 -18   4   3        275.13        269.93        27.20 o                         
 -17   4   3        629.77        555.97        26.09 o                         
 -16   4   3        129.10        149.52        14.23 o                         
 -15   4   3        129.69        149.09        12.44 o                         
 -14   4   3        231.75        211.53        18.91 o                         
 -13   4   3        198.22        178.59        13.88 o                         
 -12   4   3        240.11        268.10        20.94 o                         
 -11   4   3        142.17        142.21        11.24 o                         
 -10   4   3        537.32        591.72        28.42 o                         
  -9   4   3       1509.21       1511.46        60.48 o                         
  -8   4   3       1320.02       1356.97       101.97 o                         
  -7   4   3       1115.01       1031.77        41.71 o                         
  -6   4   3        124.32        121.32         9.20 o                         
  -5   4   3       2912.82       2738.77        41.47 o                         
  -4   4   3        772.18        770.22        14.56 o                         
  -3   4   3        374.24        366.39        11.22 o                         
  -2   4   3        968.26        943.20        55.14 o                         
  -1   4   3        578.30        573.18        24.39 o                         
   0   4   3        160.33        201.10        16.65 o                         
   1   4   3       1183.63       1133.18       108.33 o                         
   2   4   3        633.56        656.93        19.14 o                         
   3   4   3       1464.03       1460.08        23.18 o                         
   4   4   3        537.14        582.66        17.63 o                         
   5   4   3       2300.56       2309.84        28.44 o                         
   6   4   3       1725.87       1817.27        25.58 o                         
   7   4   3       2413.34       2712.28        47.94 o                         
   8   4   3        428.15        470.36        18.59 o                         
   9   4   3        331.40        360.60        29.07 o                         
  10   4   3        141.75        141.88        16.03 o                         
  11   4   3         20.83         21.15        17.85 o                         
  12   4   3        209.21        189.69        22.24 o                         
  13   4   3          2.32        -10.20        21.56 o                         
  14   4   3         71.94         59.06        20.21 o                         
  15   4   3        454.81        383.35        26.93 o                         
  16   4   3        327.48        261.94        26.50 o                         
  17   4   3        375.56        284.46        24.22 o                         
  18   4   3        203.02        159.30        22.42 o                         
  19   4   3       1067.01        771.47        31.42 o                         
  20   4   3        671.29        469.12        28.94 o                         
  21   4   3        324.09        222.29        26.22 o                         
  22   4   3       1059.65        816.97        33.11 o                         
 -17   5   3         13.78         15.59        18.11 o                         
 -16   5   3          2.19          4.54        19.09 o                         
 -15   5   3         38.91         47.39        18.32 o                         
 -14   5   3          4.46         -2.09        17.27 o                         
 -13   5   3         11.93         11.26        16.15 o                         
 -12   5   3          1.60         15.71        17.96 o                         
 -11   5   3          4.32          3.51        17.10 o                         
 -10   5   3        188.77        200.47        19.56 o                         
  -9   5   3         30.68         31.11        17.43 o                         
  -8   5   3         13.02         16.13        16.40 o                         
  -7   5   3          7.64         15.66        10.64 o                         
  -6   5   3          2.34          9.37        11.20 o                         
  -5   5   3          6.57         -0.17        11.14 o                         
  -4   5   3          5.20          9.05        14.93 o                         
  -3   5   3         11.11         -0.88        15.55 o                         
  -2   5   3         77.91         79.21        16.33 o                         
  -1   5   3         32.99          2.98        15.25 o                         
   0   5   3          0.08         -3.08        14.10 o                         
   1   5   3         30.42         20.73        16.06 o                         
   2   5   3        110.29        106.81        16.54 o                         
   3   5   3        137.65        113.74        18.06 o                         
   4   5   3          2.70          2.44        15.23 o                         
   5   5   3         82.09         80.07        16.92 o                         
   6   5   3         57.10         75.05        18.17 o                         
   7   5   3         29.90         39.41        18.07 o                         
   8   5   3        119.25        133.48        18.38 o                         
   9   5   3          2.16         11.49        17.49 o                         
  10   5   3         64.59         59.91        17.94 o                         
  11   5   3         12.41         42.69        20.37 o                         
  12   5   3         21.62         61.17        26.69 o                         
  13   5   3         21.65         32.62        24.90 o                         
  14   5   3          2.73         -5.85        24.72 o                         
  15   5   3          5.15          7.14        25.01 o                         
  16   5   3         34.70         55.25        28.35 o                         
  -6   6   3        226.51        277.83        24.25 o                         
  -5   6   3        250.82        265.17        23.70 o                         
  -4   6   3         52.66         50.06        19.35 o                         
  -3   6   3         48.81         61.07        20.24 o                         
  -2   6   3        120.41         97.02        20.80 o                         
  -1   6   3         21.23         29.33        17.21 o                         
   0   6   3         77.65         97.65        45.06 o                         
   1   6   3        117.38        116.02        19.07 o                         
   2   6   3        150.18        163.51        20.99 o                         
   3   6   3        188.77        239.15        29.22 o                         
 -31   0   4        580.66        530.72        30.24 o                         
 -30   0   4        508.27        698.24        34.69 o                         
 -29   0   4        355.33        390.75        33.26 o                         
 -28   0   4        343.80        453.10        28.74 o                         
 -27   0   4         14.86         18.49        25.87 o                         
 -26   0   4         43.71         47.90        27.37 o                         
 -25   0   4         88.55         76.00        22.76 o                         
 -24   0   4        216.69        185.87        24.75 o                         
 -23   0   4        539.92        504.86        28.27 o                         
 -22   0   4        782.12        789.77        29.33 o                         
 -21   0   4       1073.77       1092.00        30.51 o                         
 -20   0   4       1478.20       1510.68        31.29 o                         
 -19   0   4       1119.29       1117.48        26.27 o                         
 -18   0   4       3753.41       3435.69        38.03 o                         
 -17   0   4       1599.02       1566.22        26.83 o                         
 -16   0   4       6013.61       6079.98        45.14 o                         
 -15   0   4        267.68        270.31        14.46 o                         
 -14   0   4       6860.42       6673.26        42.39 o                         
 -13   0   4       2275.10       2382.19        25.56 o                         
 -12   0   4       2368.96       2468.14        25.18 o                         
 -11   0   4       1409.67       1378.98        18.20 o                         
 -10   0   4       2341.62       2201.80        21.43 o                         
  -9   0   4        153.75        138.75         8.83 o                         
  -8   0   4       7463.94       6893.78        33.98 o                         
  -7   0   4       6821.36       6545.31        32.38 o                         
  -6   0   4      10076.95       8981.60        35.86 o                         
  -5   0   4       2696.74       2412.00        19.23 o                         
  -4   0   4       6456.33       6161.10        30.13 o                         
  -3   0   4      31527.39      29795.05        64.73 o                         
  -2   0   4       3307.61       3277.83        21.77 o                         
  -1   0   4       1044.56       1046.64        13.66 o                         
   0   0   4        195.63        209.51         7.38 o                         
   1   0   4        389.46        384.53         8.77 o                         
   2   0   4        165.78        149.26         6.89 o                         
   3   0   4       2133.83       2098.43        59.46 o                         
   4   0   4       4184.22       3969.15       101.38 o                         
   5   0   4       4496.73       3978.53        77.67 o                         
   6   0   4        194.85        265.47         9.79 o                         
   7   0   4      23271.86      23972.95       100.26 o                         
   8   0   4       8489.00       8569.71        93.34 o                         
   9   0   4       7173.92       6896.25       133.96 o                         
  10   0   4       4686.25       4750.61        34.29 o                         
  11   0   4       2589.56       2658.62        41.79 o                         
  12   0   4        788.28        730.10        35.48 o                         
  13   0   4        244.45        254.46        29.82 o                         
  14   0   4        267.32        255.32        20.05 o                         
  15   0   4       1031.25        856.05        21.53 o                         
  16   0   4        200.50        188.63        16.42 o                         
  17   0   4       1707.24       1481.91        28.12 o                         
  18   0   4        394.77        313.43        18.53 o                         
  19   0   4       2788.10       2220.75        34.33 o                         
  20   0   4       2512.01       1845.62        33.48 o                         
  21   0   4       2935.55       2315.69        37.56 o                         
  22   0   4       1325.56       1089.75        29.50 o                         
  23   0   4        426.28        350.68        22.19 o                         
  24   0   4       1064.69        927.24        29.23 o                         
  25   0   4          9.37         48.15        23.45 o                         
  26   0   4        414.71        455.51        27.63 o                         
  27   0   4         11.37         43.58        20.66 o                         
  28   0   4         10.90         64.53        27.14 o                         
 -29   1   4         98.07        111.95        31.25 o                         
 -28   1   4          8.17         -5.36        30.71 o                         
 -27   1   4          6.61         15.95        24.77 o                         
 -26   1   4         34.28         13.39        27.84 o                         
 -25   1   4        138.72         86.46        26.13 o                         
 -24   1   4         49.56         27.05        21.37 o                         
 -23   1   4          5.98         -7.86        21.89 o                         
 -22   1   4        459.00        471.56        28.29 o                         
 -21   1   4         13.94          9.38        13.44 o                         
 -20   1   4        187.24        173.44        13.79 o                         
 -19   1   4        145.49        132.64        12.74 o                         
 -18   1   4         64.78         64.58        11.29 o                         
 -17   1   4         16.79         17.08         9.54 o                         
 -16   1   4        257.36        283.14        16.20 o                         
 -15   1   4         72.92         78.16         9.00 o                         
 -14   1   4       1045.36        982.03        56.98 o                         
 -13   1   4          9.19         -0.07         7.22 o                         
 -12   1   4       1517.46       1542.46        34.73 o                         
 -11   1   4        340.53        368.13        10.41 o                         
 -10   1   4       2071.85       2068.26        66.11 o                         
  -9   1   4        503.04        494.53         8.31 o                         
  -8   1   4        200.37        227.61        11.28 o                         
  -7   1   4        275.31        344.52         3.96 o                         
  -6   1   4        205.22        244.53         6.71 o                         
  -5   1   4         42.76         34.72         4.07 o                         
  -4   1   4        986.02        993.51        32.88 o                         
  -3   1   4        762.19        841.78         8.53 o                         
  -2   1   4        505.78        525.04        15.47 o                         
  -1   1   4        201.59        196.47         9.28 o                         
   0   1   4        498.94        518.46        12.73 o                         
   1   1   4       5949.46       6134.24        67.23 o                         
   2   1   4         61.61         69.31         4.94 o                         
   3   1   4        944.16        883.06        13.03 o                         
   4   1   4         31.61         32.58         1.88 o                         
   5   1   4       3641.84       3679.66        39.56 o                         
   6   1   4        683.41        748.48         8.52 o                         
   7   1   4        179.17        200.05        10.82 o                         
   8   1   4        336.35        447.92        34.86 o                         
   9   1   4         42.12         38.29         2.99 o                         
  10   1   4        134.04        125.53         6.12 o                         
  11   1   4       1404.84       1367.25        20.43 o                         
  12   1   4         10.29         13.81         7.70 o                         
  13   1   4        438.42        408.51        11.46 o                         
  14   1   4        205.72        196.48        19.26 o                         
  15   1   4       1575.68       1492.83        77.11 o                         
  16   1   4        315.20        270.04        16.93 o                         
  17   1   4        344.83        300.91        13.33 o                         
  18   1   4        549.25        425.05        22.89 o                         
  19   1   4        139.11        123.40        12.74 o                         
  20   1   4        727.28        588.35        16.98 o                         
  21   1   4         58.52         41.09        13.17 o                         
  22   1   4         39.76         20.93        13.65 o                         
  23   1   4        210.41        180.60        16.63 o                         
  24   1   4         33.71         38.79        13.82 o                         
  25   1   4        101.65         87.96        15.79 o                         
  26   1   4         57.90         47.12        15.95 o                         
  27   1   4         41.14         57.39        18.26 o                         
  28   1   4         95.50         86.99        24.75 o                         
 -27   2   4        214.59        149.23        31.55 o                         
 -26   2   4          7.10         -5.14        25.89 o                         
 -25   2   4          8.23        -27.39        27.39 o                         
 -24   2   4          0.19          7.15        23.63 o                         
 -23   2   4        187.69        172.27        23.79 o                         
 -22   2   4        697.12        630.01        29.13 o                         
 -21   2   4        474.24        499.68        26.56 o                         
 -20   2   4        442.46        413.24        24.38 o                         
 -19   2   4        867.50        833.14        27.02 o                         
 -18   2   4        538.09        530.13        23.34 o                         
 -17   2   4       1588.09       1577.14        30.45 o                         
 -16   2   4       1097.60       1009.87        25.35 o                         
 -15   2   4        931.04        865.92        22.33 o                         
 -14   2   4        288.53        271.12        15.75 o                         
 -13   2   4        173.28        182.46         8.78 o                         
 -12   2   4        409.81        404.86         9.92 o                         
 -11   2   4          3.51         -1.62         6.63 o                         
 -10   2   4        312.81        306.97         9.99 o                         
  -9   2   4         18.53         17.69         5.64 o                         
  -8   2   4       4526.78       4049.16        96.34 o                         
  -7   2   4       9056.72       8428.74       178.74 o                         
  -6   2   4       1548.54       1412.44        10.22 o                         
  -5   2   4       4103.57       3893.26        86.50 o                         
  -4   2   4       3355.78       3122.11        85.72 o                         
  -3   2   4       2620.50       2635.22        34.31 o                         
  -2   2   4       1137.12       1134.22        36.61 o                         
  -1   2   4        674.59        720.81        26.41 o                         
   0   2   4        811.63        826.56        22.47 o                         
   1   2   4        930.76       1160.79        38.51 o                         
   2   2   4        672.56        629.71        26.08 o                         
   3   2   4        380.25        329.86         5.78 o                         
   4   2   4        409.67        377.40        10.96 o                         
   5   2   4        458.23        375.92         8.02 o                         
   6   2   4       1882.44       1764.23        37.22 o                         
   7   2   4       3357.02       3273.26        85.88 o                         
   8   2   4       5068.87       4790.82        71.09 o                         
   9   2   4       1521.97       1505.88        17.40 o                         
  10   2   4       1890.87       1875.99        26.03 o                         
  11   2   4        966.08        934.46        14.89 o                         
  12   2   4       2657.74       2546.04        99.34 o                         
  13   2   4          4.37         12.10         7.44 o                         
  14   2   4          1.22         11.91         9.06 o                         
  15   2   4        176.54        173.74        11.46 o                         
  16   2   4       2897.30       2625.17       225.25 o                         
  17   2   4        597.26        591.46        47.44 o                         
  18   2   4       1178.73       1050.55        64.67 o                         
  19   2   4        327.77        319.61        15.23 o                         
  20   2   4       1096.93       1066.51        20.52 o                         
  21   2   4        564.44        509.05        17.18 o                         
  22   2   4        474.44        461.13        44.51 o                         
  23   2   4        513.10        424.19        84.25 o                         
  24   2   4         67.75         62.07        24.98 o                         
  25   2   4         76.97         74.81        25.12 o                         
  26   2   4          1.90          6.11        26.77 o                         
 -25   3   4        396.03        348.88        30.05 o                         
 -24   3   4        141.82        113.55        29.38 o                         
 -23   3   4        332.73        304.43        29.52 o                         
 -22   3   4        250.80        221.05        25.26 o                         
 -21   3   4         90.71        125.75        24.31 o                         
 -20   3   4         86.19         87.63        22.23 o                         
 -19   3   4         87.20         78.30        19.82 o                         
 -18   3   4         62.43         19.82        18.98 o                         
 -17   3   4        223.71        209.97        20.96 o                         
 -16   3   4         87.51        106.60        18.95 o                         
 -15   3   4        223.15        269.40        27.12 o                         
 -14   3   4        521.30        556.84        24.80 o                         
 -13   3   4        574.96        602.62        54.11 o                         
 -12   3   4       2449.84       2298.38        71.40 o                         
 -11   3   4       2785.64       2674.03        22.51 o                         
 -10   3   4       1820.96       1805.56        66.62 o                         
  -9   3   4        870.00        852.13        22.91 o                         
  -8   3   4        762.76        727.48        20.26 o                         
  -7   3   4         43.50         43.27         5.83 o                         
  -6   3   4         63.49         65.25         6.08 o                         
  -5   3   4        225.29        211.28         9.25 o                         
  -4   3   4       1051.34       1028.19        12.96 o                         
  -3   3   4       1667.82       1766.32        16.82 o                         
  -2   3   4       1746.25       1650.54        93.47 o                         
  -1   3   4        408.31        394.02         9.70 o                         
   0   3   4       1556.83       1559.33        16.01 o                         
   1   3   4       2894.54       2989.93        37.56 o                         
   2   3   4       1364.28       1417.29        47.06 o                         
   3   3   4       1298.47       1328.41        28.16 o                         
   4   3   4       1036.26       1036.10        20.12 o                         
   5   3   4       1422.89       1412.74        35.71 o                         
   6   3   4        307.78        318.59        10.70 o                         
   7   3   4         43.82         51.24         8.98 o                         
   8   3   4        115.65        126.40         9.62 o                         
   9   3   4         76.89         90.62         8.73 o                         
  10   3   4          5.55          7.26         7.84 o                         
  11   3   4        864.33        888.58        35.54 o                         
  12   3   4       2555.59       2470.84       120.29 o                         
  13   3   4       1060.94       1036.60        45.44 o                         
  14   3   4        244.39        235.40        32.28 o                         
  15   3   4       1588.98       1521.93       123.41 o                         
  16   3   4       1973.22       1832.25       141.72 o                         
  17   3   4        449.57        433.72        32.82 o                         
  18   3   4        446.77        455.77        44.97 o                         
  19   3   4        163.22        160.59        25.52 o                         
  20   3   4         58.16         47.44        14.85 o                         
  21   3   4         36.89         24.92        20.87 o                         
  22   3   4         66.09         53.15        24.40 o                         
  23   3   4          5.00        -15.02        25.02 o                         
  24   3   4         13.53          2.28        22.76 o                         
 -22   4   4          6.04        -28.93        28.93 o                         
 -21   4   4          2.62         20.51        24.40 o                         
 -20   4   4         87.19        122.45        26.17 o                         
 -19   4   4         93.33        128.84        24.71 o                         
 -18   4   4          2.12         16.51        19.35 o                         
 -17   4   4        173.97        139.58        25.77 o                         
 -16   4   4         61.15         57.26        16.74 o                         
 -15   4   4        212.67        226.17        36.50 o                         
 -14   4   4         28.47         34.08        11.02 o                         
 -13   4   4          2.82          3.01        10.54 o                         
 -12   4   4        125.05        123.58        10.97 o                         
 -11   4   4         26.23         23.61        10.11 o                         
 -10   4   4          0.23          0.70         9.94 o                         
  -9   4   4         22.81         24.78        10.20 o                         
  -8   4   4        142.02        154.20        10.63 o                         
  -7   4   4        168.64        166.08         8.14 o                         
  -6   4   4         15.67          7.53        10.17 o                         
  -5   4   4       1285.35       1316.26        66.79 o                         
  -4   4   4         29.97         22.05        16.58 o                         
  -3   4   4         61.91         51.31        11.87 o                         
  -2   4   4         12.34         10.06        10.46 o                         
  -1   4   4          4.91         13.23        13.78 o                         
   0   4   4        779.28        789.24        54.35 o                         
   1   4   4         49.12         63.06        12.70 o                         
   2   4   4         12.62          1.95        11.84 o                         
   3   4   4         93.78        108.75        15.65 o                         
   4   4   4         82.94         75.42        13.06 o                         
   5   4   4        388.60        452.11        18.61 o                         
   6   4   4        897.20        937.19        29.99 o                         
   7   4   4         47.49         65.84        15.36 o                         
   8   4   4          3.95          8.64        15.24 o                         
   9   4   4         64.04         74.17        15.61 o                         
  10   4   4        104.31        117.78        16.21 o                         
  11   4   4         37.16         20.56        20.26 o                         
  12   4   4        113.52         91.78        22.24 o                         
  13   4   4        145.84        116.92        23.97 o                         
  14   4   4         11.44         -2.59        22.59 o                         
  15   4   4         37.96         20.68        21.20 o                         
  16   4   4        816.47        622.37        32.35 o                         
  17   4   4         53.83         30.41        25.88 o                         
  18   4   4        254.12        198.43        27.12 o                         
  19   4   4         12.17          0.55        23.97 o                         
  20   4   4          4.04          2.08        24.18 o                         
  21   4   4        119.04         92.54        26.87 o                         
 -16   5   4        206.46        261.73        33.18 o                         
 -15   5   4        138.53        161.99        28.16 o                         
 -14   5   4         18.01         41.03        16.38 o                         
 -13   5   4        703.60        795.28       107.38 o                         
 -12   5   4        585.62        714.27        89.71 o                         
 -11   5   4        406.32        467.92        57.74 o                         
 -10   5   4        119.41        150.66        23.67 o                         
  -9   5   4        482.19        590.58        58.74 o                         
  -8   5   4        648.73        719.12        41.33 o                         
  -7   5   4        142.47        168.27        35.68 o                         
  -6   5   4          2.92         -4.86        14.62 o                         
  -5   5   4          1.31         -3.91        14.21 o                         
  -4   5   4          4.92         19.71        14.76 o                         
  -3   5   4        995.05        925.98        22.51 o                         
  -2   5   4        560.96        488.09        26.61 o                         
  -1   5   4        510.81        522.57        25.39 o                         
   0   5   4        213.44        205.46        28.15 o                         
   1   5   4        213.10        254.81        34.40 o                         
   2   5   4        908.91        965.86        63.80 o                         
   3   5   4        770.65        804.57        23.66 o                         
   4   5   4        631.08        725.27        22.49 o                         
   5   5   4          4.98         14.38        16.51 o                         
   6   5   4        174.33        193.02        26.06 o                         
   7   5   4         76.49         96.02        18.68 o                         
   8   5   4          0.31         -2.34        21.21 o                         
   9   5   4          3.95          1.59        18.51 o                         
  10   5   4         34.94         18.94        19.87 o                         
  11   5   4        149.07        162.56        27.63 o                         
  12   5   4        734.21        718.48        35.00 o                         
  13   5   4        313.25        335.76        28.34 o                         
  14   5   4        676.33        704.96        36.56 o                         
  -4   6   4         13.70         13.98        23.27 o                         
  -3   6   4          2.53         -1.82        23.00 o                         
  -2   6   4         34.22         30.35        19.72 o                         
  -1   6   4          0.40         19.05        25.11 o                         
   0   6   4         16.68         19.26        21.51 o                         
   1   6   4          0.09         -4.26        25.43 o                         
 -29   1   5          1.21          0.59        27.12 o                         
 -28   1   5         41.92          8.86        26.24 o                         
 -27   1   5         56.24         32.66        27.72 o                         
 -26   1   5        550.67        556.35        32.73 o                         
 -25   1   5        631.17        554.70        29.09 o                         
 -24   1   5        461.66        468.07        25.60 o                         
 -23   1   5        646.43        643.58        26.77 o                         
 -22   1   5       1263.52       1221.03        30.59 o                         
 -21   1   5        990.09        916.40        27.02 o                         
 -20   1   5       1135.48       1152.31        76.04 o                         
 -19   1   5       1369.13       1382.69        73.50 o                         
 -18   1   5        157.48        142.65        16.61 o                         
 -17   1   5        137.97        115.99        10.18 o                         
 -16   1   5        201.77        199.52        10.46 o                         
 -15   1   5        895.80        903.25        19.49 o                         
 -14   1   5       1029.67        983.70        16.81 o                         
 -13   1   5        843.97        784.60        19.49 o                         
 -12   1   5       2115.69       1962.25        41.69 o                         
 -11   1   5       4608.35       4212.15       120.80 o                         
 -10   1   5       3715.88       3583.30        51.82 o                         
  -9   1   5       3727.23       3270.37        50.02 o                         
  -8   1   5       3096.66       2907.88        17.36 o                         
  -7   1   5       5479.90       4871.32        89.15 o                         
  -6   1   5       1894.64       1839.80        30.70 o                         
  -5   1   5        210.81        207.09         6.45 o                         
  -4   1   5         87.21         99.05         5.77 o                         
  -3   1   5        120.03        131.92         7.67 o                         
  -2   1   5       1549.21       1624.11        37.53 o                         
  -1   1   5       1872.60       1673.60        45.48 o                         
   0   1   5         71.28         36.27         4.67 o                         
   1   1   5       3875.60       3580.17        82.97 o                         
   2   1   5       3853.35       3656.40        28.75 o                         
   3   1   5       9380.99       9133.20        23.27 o                         
   4   1   5       8386.73       7980.83        79.48 o                         
   5   1   5       5812.39       5435.86        41.91 o                         
   6   1   5       1507.93       1318.53        13.41 o                         
   7   1   5       2669.98       2715.99        31.31 o                         
   8   1   5       1282.06       1272.07        30.88 o                         
   9   1   5        132.84        146.54         6.82 o                         
  10   1   5         42.20         44.95         6.35 o                         
  11   1   5        347.56        338.38        10.28 o                         
  12   1   5        440.51        442.77        23.52 o                         
  13   1   5       3295.62       3153.08        44.36 o                         
  14   1   5       2158.09       2019.45        85.64 o                         
  15   1   5        881.32        831.21        59.90 o                         
  16   1   5       2210.41       1952.34        80.05 o                         
  17   1   5       1982.60       1625.48       119.23 o                         
  18   1   5       2987.31       2430.36       239.79 o                         
  19   1   5         51.99         51.59        17.93 o                         
  20   1   5        417.79        319.26        15.60 o                         
  21   1   5        397.34        297.00        15.26 o                         
  22   1   5         33.85         16.71        14.17 o                         
  23   1   5         68.55         48.99        18.72 o                         
  24   1   5        159.37        146.68        15.75 o                         
  25   1   5         26.84         31.81        16.02 o                         
  26   1   5        336.09        287.41        35.88 o                         
  27   1   5        173.50        133.45        25.54 o                         
 -27   2   5         28.06        -12.29        29.55 o                         
 -26   2   5        167.37        171.72        31.02 o                         
 -25   2   5         75.12         82.46        23.39 o                         
 -24   2   5         60.70         51.41        21.46 o                         
 -23   2   5          2.92          0.59        21.61 o                         
 -22   2   5         93.96         63.18        22.27 o                         
 -21   2   5          2.21        -16.83        21.30 o                         
 -20   2   5        523.20        512.00        25.93 o                         
 -19   2   5        414.05        387.84        23.58 o                         
 -18   2   5        425.01        367.01        22.23 o                         
 -17   2   5        525.27        463.56        21.09 o                         
 -16   2   5        846.84        745.39        21.76 o                         
 -15   2   5       1095.78       1001.50        24.39 o                         
 -14   2   5        262.18        295.72        16.70 o                         
 -13   2   5        530.29        488.13        18.52 o                         
 -12   2   5         42.72         38.90        11.91 o                         
 -11   2   5        781.38        713.34        18.42 o                         
 -10   2   5        297.91        248.13        13.96 o                         
  -9   2   5         23.03         15.61        10.61 o                         
  -8   2   5         73.37         67.19         8.09 o                         
  -7   2   5       1102.50       1044.57        34.88 o                         
  -6   2   5        306.33        313.51        20.55 o                         
  -5   2   5       3291.44       3027.31       145.28 o                         
  -4   2   5        202.81        209.39         6.02 o                         
  -3   2   5       1686.92       1596.14        38.62 o                         
  -2   2   5        918.18        981.67        37.61 o                         
  -1   2   5       3068.31       3290.52       101.43 o                         
   0   2   5        533.98        489.55        38.46 o                         
   1   2   5        337.87        399.55        14.43 o                         
   2   2   5        419.34        413.38         9.09 o                         
   3   2   5         41.76         50.01         5.66 o                         
   4   2   5         17.57         12.07         5.50 o                         
   5   2   5       1782.90       1746.01        45.24 o                         
   6   2   5         49.17         50.08         6.91 o                         
   7   2   5       1037.34       1062.87        47.67 o                         
   8   2   5        163.63        153.02         8.76 o                         
   9   2   5       1022.64       1054.50        20.96 o                         
  10   2   5       2517.38       2353.78        38.43 o                         
  11   2   5        218.35        216.47        11.22 o                         
  12   2   5       2561.86       2459.01       188.26 o                         
  13   2   5        895.19        794.60        31.40 o                         
  14   2   5        822.16        718.31        59.27 o                         
  15   2   5         27.35         15.42        11.53 o                         
  16   2   5         62.48         42.75        12.62 o                         
  17   2   5         16.61         13.48         9.78 o                         
  18   2   5          1.45          3.75        14.01 o                         
  19   2   5         52.89         34.50        13.67 o                         
  20   2   5        313.62        274.15        32.23 o                         
  21   2   5          4.83          3.62        12.61 o                         
  22   2   5        595.98        487.66        33.06 o                         
  23   2   5         86.42         72.14        14.97 o                         
  24   2   5        561.12        437.00        54.92 o                         
  25   2   5        241.94        155.20        56.48 o                         
 -25   3   5        224.74        198.57        32.00 o                         
 -24   3   5         27.64         26.34        23.98 o                         
 -23   3   5        129.98        165.73        24.92 o                         
 -22   3   5        127.96        147.59        25.20 o                         
 -21   3   5        138.61        122.14        25.95 o                         
 -20   3   5        605.30        557.26        27.20 o                         
 -19   3   5        100.85         87.66        19.77 o                         
 -18   3   5        188.98        146.98        18.91 o                         
 -17   3   5         15.39          6.89        16.23 o                         
 -16   3   5        217.03        215.59        14.12 o                         
 -15   3   5          5.83         10.71        14.87 o                         
 -14   3   5         66.25         54.43        16.19 o                         
 -13   3   5        895.15        821.99        24.01 o                         
 -12   3   5        327.05        335.17        34.15 o                         
 -11   3   5       1467.51       1511.16       101.93 o                         
 -10   3   5       2947.43       2660.55        33.30 o                         
  -9   3   5        504.90        471.93        18.31 o                         
  -8   3   5       1233.85       1151.86        22.58 o                         
  -7   3   5          8.62         11.34        12.90 o                         
  -6   3   5        158.64        157.31         8.48 o                         
  -5   3   5        381.63        357.49         9.97 o                         
  -4   3   5        206.14        223.32         9.26 o                         
  -3   3   5        111.28        111.68        11.30 o                         
  -2   3   5        491.33        457.99        11.56 o                         
  -1   3   5         59.43         69.68         8.58 o                         
   0   3   5       1234.29       1163.20        15.45 o                         
   1   3   5        106.44        118.43         9.50 o                         
   2   3   5       1487.52       1553.17        53.51 o                         
   3   3   5        563.18        558.47        18.77 o                         
   4   3   5       2051.07       2237.69        58.07 o                         
   5   3   5        819.41        802.42        20.01 o                         
   6   3   5         69.39         66.19        13.54 o                         
   7   3   5        460.44        435.97        17.85 o                         
   8   3   5          0.48         -1.56        13.41 o                         
   9   3   5        624.83        666.80        15.35 o                         
  10   3   5       1555.08       1625.54        30.11 o                         
  11   3   5        219.57        188.25        18.78 o                         
  12   3   5         12.31         15.84        10.60 o                         
  13   3   5       1781.73       1716.57       142.91 o                         
  14   3   5        185.82        186.26        24.51 o                         
  15   3   5        153.37        165.23        12.85 o                         
  16   3   5        153.12        157.09        13.87 o                         
  17   3   5        258.18        275.15        29.64 o                         
  18   3   5         77.91         64.95        14.80 o                         
  19   3   5        672.62        584.60        91.27 o                         
  20   3   5         62.35         46.79        15.87 o                         
  21   3   5          4.00         -5.05        15.75 o                         
  22   3   5          5.22         -3.19        14.56 o                         
  23   3   5         37.40         26.16        23.25 o                         
 -22   4   5          1.31          3.97        24.68 o                         
 -21   4   5        214.32        228.17        27.28 o                         
 -20   4   5        104.25        134.63        26.37 o                         
 -19   4   5        153.19        146.22        23.18 o                         
 -18   4   5        267.12        303.32        26.32 o                         
 -17   4   5        370.25        312.74        26.95 o                         
 -16   4   5       1526.38       1583.83       166.03 o                         
 -15   4   5       1105.15       1215.64       168.51 o                         
 -14   4   5        689.19        668.44       130.98 o                         
 -13   4   5          5.71         19.45        10.90 o                         
 -12   4   5        344.98        367.84        33.63 o                         
 -11   4   5         21.95         14.49        13.82 o                         
 -10   4   5         52.39         42.66        12.89 o                         
  -9   4   5        156.13        184.04        14.75 o                         
  -8   4   5        117.48        111.79        14.08 o                         
  -7   4   5        319.32        351.74        41.18 o                         
  -6   4   5       1973.94       1955.39       107.51 o                         
  -5   4   5        200.80        212.60        10.83 o                         
  -4   4   5        428.87        428.54        14.83 o                         
  -3   4   5        310.94        308.47        22.51 o                         
  -2   4   5       1424.33       1426.87        22.58 o                         
  -1   4   5       1388.54       1347.84       102.40 o                         
   0   4   5       1469.96       1520.14       105.06 o                         
   1   4   5        515.33        514.34        17.97 o                         
   2   4   5         20.76          5.27        13.88 o                         
   3   4   5        121.48        115.60        16.87 o                         
   4   4   5          4.24         -6.85        13.86 o                         
   5   4   5         15.46         14.28        14.38 o                         
   6   4   5        778.48        816.98        22.08 o                         
   7   4   5        498.27        541.24        20.65 o                         
   8   4   5       1781.35       1933.17        41.25 o                         
   9   4   5       2067.90       2219.15       111.77 o                         
  10   4   5        418.22        498.81        43.05 o                         
  11   4   5        318.17        355.33        26.72 o                         
  12   4   5        489.79        516.67        30.54 o                         
  13   4   5        466.19        434.38        28.31 o                         
  14   4   5         48.52         41.07        23.62 o                         
  15   4   5        187.45        102.95        27.64 o                         
  16   4   5         57.33          2.35        26.50 o                         
  17   4   5          5.27        -14.69        23.31 o                         
  18   4   5         82.33         47.78        22.68 o                         
  19   4   5         15.06        -14.79        22.23 o                         
 -16   5   5         37.56         13.37        31.36 o                         
 -15   5   5          2.80         28.92        33.27 o                         
 -14   5   5         31.10         38.41        35.94 o                         
 -13   5   5          1.00        -30.70        35.48 o                         
 -12   5   5         64.57         32.11        34.96 o                         
 -11   5   5          1.91         20.02        29.36 o                         
 -10   5   5          0.57          5.43        34.58 o                         
  -9   5   5         18.82         17.93        29.64 o                         
  -8   5   5          6.74        -31.20        33.53 o                         
  -7   5   5          1.35        -25.36        26.88 o                         
  -6   5   5         11.51          1.81        32.62 o                         
  -5   5   5          0.03         11.33        31.39 o                         
  -4   5   5         10.90         12.59        14.84 o                         
  -3   5   5          0.16         12.38        14.81 o                         
  -2   5   5          1.85          5.18        16.05 o                         
  -1   5   5         30.07         19.65        16.18 o                         
   0   5   5         80.84         83.67        15.44 o                         
   1   5   5        184.12        187.43        17.66 o                         
   2   5   5          2.77         -2.54        15.34 o                         
   3   5   5        131.57        104.08        19.34 o                         
   4   5   5         94.78         72.00        17.61 o                         
   5   5   5         22.97         -1.89        18.49 o                         
   6   5   5         17.57         13.45        16.12 o                         
   7   5   5          0.37         12.19        16.67 o                         
   8   5   5          2.63         14.41        16.28 o                         
   9   5   5          6.51          3.82        26.12 o                         
  10   5   5         29.37         33.33        28.14 o                         
  11   5   5        127.48        124.52        26.43 o                         
  12   5   5          1.07         21.13        29.63 o                         
  -2   6   5        332.91        343.46        28.50 o                         
  -1   6   5         71.67         52.71        21.35 o                         
 -30   0   6        193.48        116.34        26.22 o                         
 -29   0   6        349.19        279.46        27.48 o                         
 -28   0   6        515.22        522.11        32.40 o                         
 -27   0   6        175.57        184.49        24.82 o                         
 -26   0   6        352.80        331.35        26.16 o                         
 -25   0   6       1152.07       1153.62        32.96 o                         
 -24   0   6        298.33        290.25        21.70 o                         
 -23   0   6        342.75        334.24        21.20 o                         
 -22   0   6          1.05        -17.07        17.07 o                         
 -21   0   6          0.00         12.81        17.65 o                         
 -20   0   6         59.12         31.39        16.64 o                         
 -19   0   6        542.64        564.56        20.21 o                         
 -18   0   6       1097.41        980.36        23.03 o                         
 -17   0   6       1326.95       1268.03        23.88 o                         
 -16   0   6        319.19        307.89        15.50 o                         
 -15   0   6       3256.96       2915.62        31.41 o                         
 -14   0   6       3860.69       3484.63        32.71 o                         
 -13   0   6       4181.37       3945.09        33.56 o                         
 -12   0   6       1534.58       1468.39        21.36 o                         
 -11   0   6        786.78        751.65        16.61 o                         
 -10   0   6       2501.08       2320.00        24.94 o                         
  -9   0   6        249.53        250.28        11.61 o                         
  -8   0   6        260.90        247.10        10.69 o                         
  -7   0   6       3636.05       3391.71        28.17 o                         
  -6   0   6        722.92        760.15        15.40 o                         
  -5   0   6        753.55        681.26        15.30 o                         
  -4   0   6       2778.41       2424.17        24.02 o                         
  -3   0   6       2227.76       1926.82        22.26 o                         
  -2   0   6      14288.30      13427.58        53.75 o                         
  -1   0   6       2338.33       2406.97        24.90 o                         
   0   0   6      12585.58      12240.82        52.72 o                         
   1   0   6       2647.66       2605.45        24.64 o                         
   2   0   6       6934.71       6531.64        38.02 o                         
   3   0   6         37.66         36.81         5.12 o                         
   4   0   6        637.15        657.94        25.41 o                         
   5   0   6        556.61        556.25        34.82 o                         
   6   0   6       1186.79       1160.53        46.26 o                         
   7   0   6        245.22        216.22        13.21 o                         
   8   0   6       8783.82       8465.42        51.52 o                         
   9   0   6        204.29        212.62        12.82 o                         
  10   0   6       4918.44       4795.24        37.95 o                         
  11   0   6        383.03        389.52        16.87 o                         
  12   0   6       3962.17       3793.00        36.28 o                         
  13   0   6       2530.24       2321.57        30.73 o                         
  14   0   6       1298.95       1257.45        25.55 o                         
  15   0   6       3335.64       3072.48        36.99 o                         
  16   0   6        146.53        127.58        16.32 o                         
  17   0   6       2069.89       1844.55        32.37 o                         
  18   0   6          0.30          0.55        17.10 o                         
  19   0   6         16.30         23.80        18.83 o                         
  20   0   6        269.03        234.08        19.65 o                         
  21   0   6        194.02        155.82        21.78 o                         
  22   0   6        687.29        522.66        27.51 o                         
  23   0   6       1401.80        983.76        32.85 o                         
  24   0   6        421.26        328.05        27.19 o                         
  25   0   6       1299.04       1038.90        35.38 o                         
  26   0   6        163.75        185.25        28.13 o                         
 -28   1   6         14.40        -12.27        23.51 o                         
 -27   1   6         21.56         13.21        23.74 o                         
 -26   1   6         35.42         44.52        23.87 o                         
 -25   1   6          4.42         -5.60        22.99 o                         
 -24   1   6         14.44         24.73        21.26 o                         
 -23   1   6        107.79         85.06        22.66 o                         
 -22   1   6         98.08         67.45        21.46 o                         
 -21   1   6        142.40        108.01        20.15 o                         
 -20   1   6          8.87         -7.26        15.89 o                         
 -19   1   6        179.01        162.98        17.71 o                         
 -18   1   6          2.17         -7.37        10.72 o                         
 -17   1   6        305.23        281.91        11.48 o                         
 -16   1   6        338.21        349.03        11.79 o                         
 -15   1   6        184.93        175.40        11.36 o                         
 -14   1   6         17.41         14.39         7.82 o                         
 -13   1   6        168.73        154.91        10.76 o                         
 -12   1   6        290.87        276.68        16.79 o                         
 -11   1   6        460.95        452.53         9.83 o                         
 -10   1   6        222.27        213.23         8.31 o                         
  -9   1   6        131.67        134.56         7.28 o                         
  -8   1   6         50.68         38.89         6.61 o                         
  -7   1   6         13.05         10.82         5.89 o                         
  -6   1   6       2182.50       1996.60        47.95 o                         
  -5   1   6        120.77        125.07        10.48 o                         
  -4   1   6        357.18        333.29         8.54 o                         
  -3   1   6        313.45        314.22         8.23 o                         
  -2   1   6       1029.71       1099.60        12.43 o                         
  -1   1   6         96.75        102.64         7.16 o                         
   0   1   6        136.58        135.71         6.53 o                         
   1   1   6        164.32        154.00         5.57 o                         
   2   1   6        874.09        881.45        13.57 o                         
   3   1   6        903.32        878.60        11.79 o                         
   4   1   6       3443.52       3382.38        51.96 o                         
   5   1   6        144.36        133.83         6.20 o                         
   6   1   6        804.19        780.24        21.16 o                         
   7   1   6        359.73        339.50         9.94 o                         
   8   1   6        770.82        744.00        13.01 o                         
   9   1   6        253.21        256.30        11.74 o                         
  10   1   6         39.60         35.57         9.66 o                         
  11   1   6         30.32         36.69         9.59 o                         
  12   1   6       1612.95       1461.91        24.68 o                         
  13   1   6       1095.69       1060.88        24.61 o                         
  14   1   6         56.06         53.23        10.67 o                         
  15   1   6        230.39        215.05        15.23 o                         
  16   1   6        177.50        217.06        18.23 o                         
  17   1   6         26.76         31.98        12.08 o                         
  18   1   6        158.43        136.63        13.12 o                         
  19   1   6        636.13        507.17        66.22 o                         
  20   1   6         42.23         33.17        12.89 o                         
  21   1   6        414.80        339.10        25.94 o                         
  22   1   6         11.66          7.24        14.29 o                         
  23   1   6        247.53        200.76        16.52 o                         
  24   1   6          7.50         10.46        16.01 o                         
  25   1   6         10.09          0.94        16.83 o                         
  26   1   6          2.71         -4.46        24.67 o                         
 -26   2   6        296.71        268.86        29.49 o                         
 -25   2   6        384.46        380.45        29.28 o                         
 -24   2   6        319.68        295.50        25.59 o                         
 -23   2   6        290.37        198.10        21.86 o                         
 -22   2   6         34.53         26.12        18.89 o                         
 -21   2   6         33.04         30.64        17.79 o                         
 -20   2   6        198.09        148.08        18.82 o                         
 -19   2   6         51.29         38.43        17.76 o                         
 -18   2   6        448.79        415.85        21.95 o                         
 -17   2   6        481.85        468.47        22.16 o                         
 -16   2   6        792.56        742.75        22.52 o                         
 -15   2   6        773.12        693.70        22.39 o                         
 -14   2   6       1375.29       1323.00        26.12 o                         
 -13   2   6       1489.81       1349.90        25.75 o                         
 -12   2   6         30.13         23.89        13.22 o                         
 -11   2   6       1677.22       1523.00        25.56 o                         
 -10   2   6        883.12        921.86        21.50 o                         
  -9   2   6        184.64        203.60        15.45 o                         
  -8   2   6        259.40        283.74        15.86 o                         
  -7   2   6         24.48         22.33         7.80 o                         
  -6   2   6        304.39        259.68        21.48 o                         
  -5   2   6       2143.36       2064.84        67.33 o                         
  -4   2   6       1073.90        864.39       200.73 o                         
  -3   2   6       1996.07       1938.58        26.45 o                         
  -2   2   6       1933.54       1904.51        36.24 o                         
  -1   2   6       4441.45       4156.67       149.36 o                         
   0   2   6       2133.39       2174.03        27.77 o                         
   1   2   6       3041.50       3047.72        32.68 o                         
   2   2   6        467.76        420.67        16.43 o                         
   3   2   6         35.79         33.83        12.37 o                         
   4   2   6        179.53        173.88        13.83 o                         
   5   2   6          0.26         -0.56         6.68 o                         
   6   2   6         47.33         45.32         7.72 o                         
   7   2   6        857.73        806.24        28.09 o                         
   8   2   6        210.73        198.58         9.91 o                         
   9   2   6        714.09        717.47        14.68 o                         
  10   2   6       2341.11       2314.42        21.95 o                         
  11   2   6       1258.22       1165.64        34.71 o                         
  12   2   6        196.56        182.61        11.89 o                         
  13   2   6       2428.40       2348.35        70.76 o                         
  14   2   6        956.93        860.32        49.66 o                         
  15   2   6        622.32        597.40        43.15 o                         
  16   2   6        401.61        371.17        20.67 o                         
  17   2   6          0.58         -2.68        12.75 o                         
  18   2   6          8.23         -5.34        13.19 o                         
  19   2   6        295.12        239.69        36.71 o                         
  20   2   6         22.62          1.33        15.12 o                         
  21   2   6        445.52        373.38        21.55 o                         
  22   2   6        306.24        266.92        18.18 o                         
  23   2   6        472.53        403.84        15.97 o                         
  24   2   6        239.10        179.69        14.79 o                         
  25   2   6        397.40        216.29        21.71 o                         
 -24   3   6        272.74        301.79        28.75 o                         
 -23   3   6        198.42        207.88        24.82 o                         
 -22   3   6        362.66        320.18        26.46 o                         
 -21   3   6        474.90        454.92        28.38 o                         
 -20   3   6        314.74        271.42        25.95 o                         
 -19   3   6        567.35        504.97        27.03 o                         
 -18   3   6        111.71        109.01        22.00 o                         
 -17   3   6        114.83        116.79        20.97 o                         
 -16   3   6         30.53         12.51        18.48 o                         
 -15   3   6          2.07          7.53        17.68 o                         
 -14   3   6          3.57          7.86        15.63 o                         
 -13   3   6        152.15        141.51        15.96 o                         
 -12   3   6         84.90         89.01        17.25 o                         
 -11   3   6        466.95        453.67        19.88 o                         
 -10   3   6        993.56        951.29        23.77 o                         
  -9   3   6       1329.96       1324.41        25.78 o                         
  -8   3   6         49.09         36.52        15.41 o                         
  -7   3   6       1088.42       1052.52        23.28 o                         
  -6   3   6       2206.56       2166.07        30.22 o                         
  -5   3   6       1889.24       1876.96        28.50 o                         
  -4   3   6       1114.36       1130.20        39.47 o                         
  -3   3   6        163.70        156.28         9.64 o                         
  -2   3   6        124.32        122.75         9.31 o                         
  -1   3   6        252.84        248.87        10.65 o                         
   0   3   6        290.99        298.06        20.18 o                         
   1   3   6        830.80        917.77        45.74 o                         
   2   3   6        363.27        373.48        12.65 o                         
   3   3   6        217.08        226.96        15.89 o                         
   4   3   6       1466.11       1547.63        27.56 o                         
   5   3   6       1874.25       1927.10        29.89 o                         
   6   3   6       1330.97       1404.17        26.92 o                         
   7   3   6        299.24        308.08        19.46 o                         
   8   3   6        483.11        520.03        21.08 o                         
   9   3   6       1676.85       1763.57        31.17 o                         
  10   3   6        387.12        377.15        15.43 o                         
  11   3   6         29.03         16.07        18.20 o                         
  12   3   6          0.20         18.47        19.05 o                         
  13   3   6         65.88         67.86        11.77 o                         
  14   3   6         66.95         73.78        12.32 o                         
  15   3   6        180.32        153.32        20.08 o                         
  16   3   6        130.17        126.37        30.10 o                         
  17   3   6        530.72        488.09        42.95 o                         
  18   3   6        435.18        342.06        40.33 o                         
  19   3   6       1246.28       1109.34       166.90 o                         
  20   3   6        490.09        427.96        54.23 o                         
  21   3   6        286.71        242.37        31.18 o                         
  22   3   6         29.95         36.40        16.57 o                         
  23   3   6         49.42         32.49        20.55 o                         
 -20   4   6         36.20         32.16        26.69 o                         
 -19   4   6         12.81         -1.65        25.57 o                         
 -18   4   6         12.36         10.96        22.57 o                         
 -17   4   6          8.25         -6.50        19.92 o                         
 -16   4   6        439.73        426.59        89.73 o                         
 -15   4   6         10.31         21.02        17.64 o                         
 -14   4   6         22.81         21.46        17.14 o                         
 -13   4   6         16.73         27.12        28.57 o                         
 -12   4   6          3.61         20.70        15.76 o                         
 -11   4   6        147.16        158.53        16.00 o                         
 -10   4   6         21.60         22.15        16.24 o                         
  -9   4   6          2.53         16.76        15.52 o                         
  -8   4   6         23.72         36.90        15.87 o                         
  -7   4   6        113.24        111.06        18.08 o                         
  -6   4   6        146.95        143.81        17.27 o                         
  -5   4   6        182.53        155.65        16.53 o                         
  -4   4   6        247.87        270.54        19.13 o                         
  -3   4   6          1.96          1.94        10.28 o                         
  -2   4   6         14.90         21.87        13.54 o                         
  -1   4   6        261.89        284.37        17.65 o                         
   0   4   6          9.88          1.27        16.68 o                         
   1   4   6         83.81         79.51        18.62 o                         
   2   4   6         18.35         10.77        15.54 o                         
   3   4   6         99.78        126.20        20.27 o                         
   4   4   6         95.42         90.53        19.33 o                         
   5   4   6        140.32        138.40        19.12 o                         
   6   4   6        110.61        110.34        19.08 o                         
   7   4   6        249.51        252.63        21.87 o                         
   8   4   6         26.04         33.01        15.99 o                         
   9   4   6          4.97          3.09        16.35 o                         
  10   4   6        319.86        329.72        19.66 o                         
  11   4   6        264.83        293.80        25.32 o                         
  12   4   6         16.21          3.15        26.74 o                         
  13   4   6         57.07         53.67        24.72 o                         
  14   4   6         59.44         29.10        24.39 o                         
  15   4   6          7.43        -20.09        28.95 o                         
  16   4   6          1.82        -29.11        29.11 o                         
  17   4   6        137.62         50.25        28.15 o                         
 -16   5   6          3.10         17.46        35.67 o                         
 -15   5   6         95.03        176.63        37.67 o                         
 -14   5   6         30.47         13.71        29.64 o                         
 -13   5   6         40.67        -13.79        29.32 o                         
 -12   5   6         57.58         66.32        35.84 o                         
 -11   5   6         36.20         61.64        36.65 o                         
 -10   5   6        227.86        324.84        36.72 o                         
  -9   5   6        441.25        609.30        46.07 o                         
  -8   5   6        524.36        669.57        41.87 o                         
  -7   5   6        194.83        246.26        39.82 o                         
  -6   5   6        192.17        185.22        39.06 o                         
  -5   5   6        677.97        739.48        42.47 o                         
  -4   5   6        149.94        135.14        33.24 o                         
  -3   5   6        119.91        140.02        36.34 o                         
  -2   5   6          6.44        -10.28        24.50 o                         
  -1   5   6          2.30         -2.67        16.07 o                         
   0   5   6          0.94        -17.06        19.44 o                         
   1   5   6         57.46         43.63        34.39 o                         
   2   5   6        396.56        414.74        21.51 o                         
   3   5   6       1023.74       1108.38        30.73 o                         
   4   5   6        284.95        343.31        20.70 o                         
   5   5   6        587.33        654.58        23.49 o                         
   6   5   6        297.99        371.05        30.72 o                         
   7   5   6         44.91         93.02        18.40 o                         
   8   5   6         72.70        109.52        33.33 o                         
   9   5   6        284.39        281.34        22.78 o                         
  10   5   6         85.33         76.15        29.94 o                         
 -27   1   7          3.87         11.16        22.44 o                         
 -26   1   7          1.22         19.48        23.03 o                         
 -25   1   7         64.55         54.62        22.29 o                         
 -24   1   7         65.46         36.61        21.75 o                         
 -23   1   7        279.71        247.22        23.11 o                         
 -22   1   7        217.05        185.45        19.83 o                         
 -21   1   7        509.75        476.50        22.23 o                         
 -20   1   7        713.48        737.79        24.70 o                         
 -19   1   7        829.28        779.85        24.74 o                         
 -18   1   7       1459.76       1387.20        27.72 o                         
 -17   1   7        920.95        870.95        24.37 o                         
 -16   1   7       1030.96        954.15        40.78 o                         
 -15   1   7         33.19         26.40         9.20 o                         
 -14   1   7       1090.55       1030.17        26.38 o                         
 -13   1   7        206.42        193.89         9.77 o                         
 -12   1   7        139.93        148.39        11.52 o                         
 -11   1   7        190.06        163.02         9.09 o                         
 -10   1   7       1114.76       1093.61        14.10 o                         
  -9   1   7        319.29        270.99         9.44 o                         
  -8   1   7       3857.16       3461.92        73.26 o                         
  -7   1   7       2827.19       2592.66        19.04 o                         
  -6   1   7       2719.78       2543.28        76.46 o                         
  -5   1   7       4568.52       4644.09        68.59 o                         
  -4   1   7       3527.49       3415.45        21.84 o                         
  -3   1   7       1816.28       1696.75        16.28 o                         
  -2   1   7        299.46        280.13        17.54 o                         
  -1   1   7        347.10        308.93         9.60 o                         
   0   1   7         10.18          4.70         7.58 o                         
   1   1   7         88.32         93.45         7.73 o                         
   2   1   7        627.65        556.92        15.28 o                         
   3   1   7       1517.76       1527.31        37.47 o                         
   4   1   7       1436.69       1390.45        26.32 o                         
   5   1   7       1701.05       1694.46        50.79 o                         
   6   1   7        728.56        737.29        13.47 o                         
   7   1   7       4570.31       4460.60       139.42 o                         
   8   1   7        741.46        751.21        22.78 o                         
   9   1   7       1886.89       1833.99        51.57 o                         
  10   1   7       4095.13       3985.44       172.95 o                         
  11   1   7       1849.82       1801.67        70.06 o                         
  12   1   7        353.78        378.23        14.49 o                         
  13   1   7        178.98        162.42        13.03 o                         
  14   1   7          3.01          9.38        11.66 o                         
  15   1   7         78.33        102.34        13.57 o                         
  16   1   7        464.37        438.86        16.89 o                         
  17   1   7       1238.41       1164.79        45.41 o                         
  18   1   7        519.52        495.93        28.17 o                         
  19   1   7       1006.70        946.63        59.39 o                         
  20   1   7        660.10        580.49        29.05 o                         
  21   1   7        688.81        613.41        29.11 o                         
  22   1   7        707.77        586.06        20.43 o                         
  23   1   7         65.95         35.90        15.28 o                         
  24   1   7        190.91        127.16        17.19 o                         
 -25   2   7        145.69         83.36        26.57 o                         
 -24   2   7         88.01         62.26        23.27 o                         
 -23   2   7         26.00         16.84        20.55 o                         
 -22   2   7        270.99        228.78        22.06 o                         
 -21   2   7          0.47         -0.57        18.71 o                         
 -20   2   7         61.27         45.14        18.71 o                         
 -19   2   7         35.00         38.64        18.78 o                         
 -18   2   7         62.83         69.67        19.87 o                         
 -17   2   7        118.88        119.98        18.02 o                         
 -16   2   7        297.74        288.29        18.37 o                         
 -15   2   7        624.45        583.78        22.59 o                         
 -14   2   7        141.47        159.26        16.11 o                         
 -13   2   7          9.43          5.15        16.00 o                         
 -12   2   7       1373.11       1222.95        24.99 o                         
 -11   2   7         70.39         52.43        15.41 o                         
 -10   2   7       1569.00       1493.46        27.43 o                         
  -9   2   7       1437.31       1486.28        26.67 o                         
  -8   2   7        402.32        381.91        17.95 o                         
  -7   2   7         21.89         18.71        11.75 o                         
  -6   2   7        297.25        261.85        15.01 o                         
  -5   2   7         53.80         43.06        12.84 o                         
  -4   2   7        609.28        620.22        19.00 o                         
  -3   2   7         17.80         18.61        13.14 o                         
  -2   2   7       1022.88       1001.94        22.29 o                         
  -1   2   7        628.13        596.39        19.26 o                         
   0   2   7        386.53        401.15        17.84 o                         
   1   2   7       1356.55       1429.44        26.00 o                         
   2   2   7        899.74        892.66        21.78 o                         
   3   2   7        938.43        977.93        23.33 o                         
   4   2   7        201.65        203.44        17.95 o                         
   5   2   7        479.72        472.81        19.31 o                         
   6   2   7         22.13         15.57        11.45 o                         
   7   2   7        493.19        464.15        26.03 o                         
   8   2   7         68.03         61.04         9.53 o                         
   9   2   7        345.19        346.04        43.07 o                         
  10   2   7        483.45        455.30        23.41 o                         
  11   2   7        324.71        332.57        12.88 o                         
  12   2   7         97.95        106.11        12.29 o                         
  13   2   7       1273.24       1256.97        22.83 o                         
  14   2   7       1067.48        967.41        46.46 o                         
  15   2   7       1380.18       1234.27        85.25 o                         
  16   2   7        152.36        162.21        15.33 o                         
  17   2   7         89.14        104.90        15.74 o                         
  18   2   7        281.50        252.24        25.14 o                         
  19   2   7          6.76          2.28        14.30 o                         
  20   2   7        109.46         95.44        17.54 o                         
  21   2   7         46.38         27.13        17.31 o                         
  22   2   7         35.53          7.24        17.20 o                         
  23   2   7        149.37        134.61        18.07 o                         
 -22   3   7          7.89         -9.66        23.29 o                         
 -21   3   7        130.20        114.62        25.77 o                         
 -20   3   7         67.89         42.86        23.72 o                         
 -19   3   7        215.17        161.32        24.37 o                         
 -18   3   7         83.47         77.54        23.01 o                         
 -17   3   7        336.84        331.88        24.74 o                         
 -16   3   7        123.29        108.75        21.09 o                         
 -15   3   7        127.92        126.28        19.62 o                         
 -14   3   7        127.66        120.46        17.23 o                         
 -13   3   7        249.30        210.15        18.04 o                         
 -12   3   7         60.59         45.87        18.05 o                         
 -11   3   7         19.48         18.19        15.83 o                         
 -10   3   7        110.22        102.71        16.81 o                         
  -9   3   7       1263.80       1218.37        27.25 o                         
  -8   3   7        205.79        199.01        17.35 o                         
  -7   3   7        578.21        564.75        21.82 o                         
  -6   3   7         70.18         78.42        16.92 o                         
  -5   3   7        499.02        400.15        17.48 o                         
  -4   3   7        416.75        390.38        19.69 o                         
  -3   3   7        192.42        211.88        18.25 o                         
  -2   3   7        307.35        315.07        11.98 o                         
  -1   3   7         20.88         18.11         9.97 o                         
   0   3   7          4.77          3.84         9.66 o                         
   1   3   7          5.19          3.19        10.70 o                         
   2   3   7         23.92          5.45        15.68 o                         
   3   3   7        484.45        502.98        20.50 o                         
   4   3   7        152.97        176.53        18.90 o                         
   5   3   7        454.06        472.90        20.93 o                         
   6   3   7        755.62        743.84        23.28 o                         
   7   3   7        761.42        798.11        25.25 o                         
   8   3   7       1303.17       1351.30        31.17 o                         
   9   3   7         21.75         25.02        19.47 o                         
  10   3   7        450.04        470.27        24.26 o                         
  11   3   7          5.03          7.67        13.88 o                         
  12   3   7          1.90          3.77        18.65 o                         
  13   3   7         25.53         34.32        22.11 o                         
  14   3   7        191.24        178.56        22.47 o                         
  15   3   7         19.16         25.80        21.14 o                         
  16   3   7        317.65        338.68        27.47 o                         
  17   3   7          3.98          7.51        13.99 o                         
  18   3   7        621.33        611.76        77.05 o                         
  19   3   7        174.10        165.35        37.21 o                         
  20   3   7        214.86        161.20        17.10 o                         
  21   3   7          9.72          5.71        17.38 o                         
 -19   4   7          0.20        -18.22        24.65 o                         
 -18   4   7         69.05         59.97        21.99 o                         
 -17   4   7         32.43         39.16        20.17 o                         
 -16   4   7        176.92        169.64        19.07 o                         
 -15   4   7        177.06        209.94        19.65 o                         
 -14   4   7        381.56        473.27        55.13 o                         
 -13   4   7       1230.02       1160.19        32.20 o                         
 -12   4   7        422.39        472.89        26.04 o                         
 -11   4   7        453.81        469.48        25.32 o                         
 -10   4   7        269.18        260.03        21.74 o                         
  -9   4   7        344.16        336.13        20.65 o                         
  -8   4   7        374.63        361.65        20.90 o                         
  -7   4   7          9.58         27.30        17.47 o                         
  -6   4   7         37.94         30.99        18.07 o                         
  -5   4   7        242.97        233.15        19.97 o                         
  -4   4   7        148.17        161.23        18.16 o                         
  -3   4   7        183.59        212.46        19.37 o                         
  -2   4   7        190.70        182.30        18.01 o                         
  -1   4   7        598.35        639.91        20.69 o                         
   0   4   7        606.86        671.89        24.03 o                         
   1   4   7        523.18        579.99        22.70 o                         
   2   4   7        839.69        894.26        28.54 o                         
   3   4   7        487.19        524.51        24.99 o                         
   4   4   7        241.72        261.67        21.06 o                         
   5   4   7        266.10        266.20        22.25 o                         
   6   4   7        755.93        783.02        28.82 o                         
   7   4   7          3.73          1.25        20.26 o                         
   8   4   7         49.09         41.87        23.67 o                         
   9   4   7          3.20         -3.24        25.91 o                         
  10   4   7        497.51        472.24        28.81 o                         
  11   4   7        383.14        393.11        32.23 o                         
  12   4   7        441.81        404.24        28.65 o                         
  13   4   7        213.25        182.22        31.37 o                         
  14   4   7        461.21        410.32        33.89 o                         
  15   4   7        347.73        268.65        28.86 o                         
 -12   5   7          1.36        -18.67        39.30 o                         
 -11   5   7          2.02        -37.46        37.46 o                         
 -10   5   7          6.99         -2.97        34.10 o                         
  -9   5   7         67.33         42.86        39.69 o                         
  -8   5   7          2.74         35.02        34.79 o                         
  -7   5   7          4.61         16.07        34.80 o                         
  -6   5   7          1.17         24.19        37.05 o                         
  -5   5   7         45.53         18.59        33.82 o                         
  -4   5   7          6.28        -19.00        27.92 o                         
  -3   5   7         13.99         -5.75        29.47 o                         
  -2   5   7          5.44        -19.73        31.25 o                         
  -1   5   7          0.59        -22.75        30.78 o                         
   0   5   7         31.47         21.05        30.12 o                         
   1   5   7         37.10         23.60        21.88 o                         
   2   5   7         20.91         13.65        26.61 o                         
   3   5   7         10.58          5.68        18.81 o                         
   4   5   7         18.37         46.73        17.71 o                         
   5   5   7         31.65         49.56        18.14 o                         
   6   5   7         70.13         63.26        19.48 o                         
   7   5   7          0.56          5.87        18.57 o                         
   8   5   7         12.52          5.75        20.92 o                         
 -27   0   8         55.51         50.96        17.70 o                         
 -26   0   8        205.53        171.85        19.17 o                         
 -25   0   8        337.44        298.76        25.19 o                         
 -24   0   8        488.44        464.35        26.54 o                         
 -23   0   8        400.66        389.85        24.43 o                         
 -22   0   8        485.19        440.58        22.16 o                         
 -21   0   8        387.70        356.23        20.83 o                         
 -20   0   8        391.64        353.98        20.63 o                         
 -19   0   8        472.65        502.70        19.82 o                         
 -18   0   8         17.13         27.48        15.80 o                         
 -17   0   8        548.63        560.40        20.04 o                         
 -16   0   8          1.56          3.60        12.96 o                         
 -15   0   8       1263.06       1251.21        24.03 o                         
 -14   0   8       1597.41       1382.71        24.15 o                         
 -13   0   8       1506.13       1522.89        25.11 o                         
 -12   0   8        782.51        701.13        18.83 o                         
 -11   0   8       2797.90       2669.78        30.78 o                         
 -10   0   8       2400.12       2176.75        27.70 o                         
  -9   0   8       2506.81       2194.19        26.84 o                         
  -8   0   8        884.46        819.56        19.50 o                         
  -7   0   8       1099.50       1060.29        20.69 o                         
  -6   0   8          7.42         12.99        12.52 o                         
  -5   0   8        477.67        413.20        15.35 o                         
  -4   0   8         12.41          4.81        11.91 o                         
  -3   0   8        237.20        237.39        14.17 o                         
  -2   0   8         45.59         30.07        12.52 o                         
  -1   0   8       1295.87       1255.74        22.32 o                         
   0   0   8        550.48        511.65        17.70 o                         
   1   0   8       5252.59       5100.02        42.20 o                         
   2   0   8        810.22        820.59        12.12 o                         
   3   0   8       1170.04       1094.81        42.28 o                         
   4   0   8       4123.09       4164.90        38.37 o                         
   5   0   8       5071.90       4809.39        42.08 o                         
   6   0   8       2385.68       2468.23        32.47 o                         
   7   0   8       2585.24       2540.85        33.28 o                         
   8   0   8         18.42         23.89        14.43 o                         
   9   0   8       2000.62       2013.97        32.28 o                         
  10   0   8         41.22         52.99        17.64 o                         
  11   0   8       1107.66       1074.30        26.86 o                         
  12   0   8        109.09        113.35        19.79 o                         
  13   0   8       1527.38       1483.58        32.21 o                         
  14   0   8        591.91        578.31        24.41 o                         
  15   0   8        437.47        487.71        23.45 o                         
  16   0   8       2068.89       2066.79        36.06 o                         
  17   0   8        374.68        381.50        21.76 o                         
  18   0   8        875.66        793.22        27.66 o                         
  19   0   8        107.02         92.42        22.12 o                         
  20   0   8        382.33        309.70        23.34 o                         
  21   0   8        184.62        175.43        24.34 o                         
  22   0   8         18.36         30.49        24.47 o                         
 -26   1   8          0.72        -25.26        25.26 o                         
 -25   1   8          1.82        -24.01        24.01 o                         
 -24   1   8          1.89         -8.54        21.92 o                         
 -23   1   8          0.91        -10.05        20.82 o                         
 -22   1   8         45.93         46.37        19.76 o                         
 -21   1   8         39.41         21.06        16.28 o                         
 -20   1   8         35.63         22.57        17.40 o                         
 -19   1   8          1.77        -11.29        18.24 o                         
 -18   1   8        134.99        107.29        16.90 o                         
 -17   1   8         35.73         26.08        16.55 o                         
 -16   1   8          8.51          6.56        15.14 o                         
 -15   1   8        815.96        793.00        23.22 o                         
 -14   1   8         36.21         30.73         9.13 o                         
 -13   1   8        556.50        526.00        12.57 o                         
 -12   1   8         81.52         89.40         9.29 o                         
 -11   1   8        177.67        189.86        10.18 o                         
 -10   1   8        782.66        715.39        13.39 o                         
  -9   1   8         13.25         12.65         7.84 o                         
  -8   1   8          0.94          0.23         8.13 o                         
  -7   1   8        203.39        199.97         9.83 o                         
  -6   1   8         10.84          8.02         8.46 o                         
  -5   1   8        519.67        502.27        13.11 o                         
  -4   1   8         25.83         18.74         8.34 o                         
  -3   1   8        649.41        648.34        15.78 o                         
  -2   1   8         50.35         57.07         8.61 o                         
  -1   1   8        384.97        361.66        14.84 o                         
   0   1   8          1.69         -6.69         8.69 o                         
   1   1   8        110.40         96.56        14.55 o                         
   2   1   8        625.18        631.73        12.71 o                         
   3   1   8          8.93         11.57         8.53 o                         
   4   1   8        114.22        108.83         9.77 o                         
   5   1   8        975.54        965.17        15.65 o                         
   6   1   8          7.75          9.18         9.13 o                         
   7   1   8          2.10          4.11         9.89 o                         
   8   1   8        199.86        211.03        12.07 o                         
   9   1   8       1524.91       1541.46        38.42 o                         
  10   1   8        123.68        125.18        12.88 o                         
  11   1   8         60.29         60.03        16.90 o                         
  12   1   8        342.78        364.57        15.01 o                         
  13   1   8        149.40        152.13        13.92 o                         
  14   1   8         90.48        101.67        13.66 o                         
  15   1   8         19.37         32.46        13.54 o                         
  16   1   8         39.07         41.86        13.62 o                         
  17   1   8         13.85          1.30        12.79 o                         
  18   1   8          0.78          8.83        15.84 o                         
  19   1   8          0.39         11.99        14.91 o                         
  20   1   8        123.97         98.96        17.17 o                         
  21   1   8         13.54          7.84        17.18 o                         
  22   1   8         47.09         19.10        17.77 o                         
 -24   2   8        280.29        286.55        26.39 o                         
 -23   2   8        298.94        239.98        26.10 o                         
 -22   2   8        352.65        316.65        24.96 o                         
 -21   2   8        348.22        304.78        23.76 o                         
 -20   2   8        277.15        251.65        21.20 o                         
 -19   2   8         15.75         13.14        16.79 o                         
 -18   2   8         18.84          6.83        17.55 o                         
 -17   2   8          8.17         -1.00        18.00 o                         
 -16   2   8          1.74         -0.35        17.67 o                         
 -15   2   8        488.34        465.82        20.54 o                         
 -14   2   8        260.22        275.17        20.52 o                         
 -13   2   8        458.28        426.84        19.55 o                         
 -12   2   8       1110.26       1089.78        26.81 o                         
 -11   2   8        332.81        302.41        18.17 o                         
 -10   2   8       1043.90        994.28        25.49 o                         
  -9   2   8        246.04        226.56        18.39 o                         
  -8   2   8       1223.69       1109.35        24.21 o                         
  -7   2   8        542.93        521.16        20.78 o                         
  -6   2   8        352.02        322.86        19.05 o                         
  -5   2   8         67.50         62.66        14.65 o                         
  -4   2   8         10.46         12.70        13.98 o                         
  -3   2   8         41.09         30.46        15.93 o                         
  -2   2   8        182.99        193.82        18.34 o                         
  -1   2   8        259.81        261.65        17.92 o                         
   0   2   8       2377.72       2436.68        34.04 o                         
   1   2   8        451.65        444.92        21.48 o                         
   2   2   8       1517.34       1455.90        28.03 o                         
   3   2   8       1309.21       1370.18        28.80 o                         
   4   2   8       1348.23       1398.49        29.01 o                         
   5   2   8        526.21        554.06        22.86 o                         
   6   2   8        111.69        124.98        20.14 o                         
   7   2   8        819.20        870.35        18.94 o                         
   8   2   8          2.31          6.47        16.83 o                         
   9   2   8          0.34          2.55        16.81 o                         
  10   2   8        105.32        111.16        11.79 o                         
  11   2   8        166.89        192.60        13.20 o                         
  12   2   8        308.38        327.40        20.98 o                         
  13   2   8        612.74        599.23        27.35 o                         
  14   2   8        619.18        632.43        48.87 o                         
  15   2   8        578.12        575.52        33.85 o                         
  16   2   8        519.59        528.88        25.65 o                         
  17   2   8        401.21        392.07        17.49 o                         
  18   2   8        172.79        155.43        16.31 o                         
  19   2   8        247.27        233.96        18.00 o                         
  20   2   8         23.15         15.08        17.71 o                         
  21   2   8          1.30          0.20        16.13 o                         
 -21   3   8         47.72         45.69        22.03 o                         
 -20   3   8        241.12        260.83        22.71 o                         
 -19   3   8        213.01        200.00        21.89 o                         
 -18   3   8        366.37        374.40        23.95 o                         
 -17   3   8        290.50        319.34        22.68 o                         
 -16   3   8        506.20        461.82        23.18 o                         
 -15   3   8        156.37        168.27        20.51 o                         
 -14   3   8        179.00        170.33        21.36 o                         
 -13   3   8        311.53        319.33        22.57 o                         
 -12   3   8        144.42        150.82        18.64 o                         
 -11   3   8         13.79         12.28        15.69 o                         
 -10   3   8        266.91        276.71        20.83 o                         
  -9   3   8         80.65         85.58        18.52 o                         
  -8   3   8        147.11        159.25        17.87 o                         
  -7   3   8        132.96        146.07        19.97 o                         
  -6   3   8        412.81        401.43        19.56 o                         
  -5   3   8        385.27        384.39        20.62 o                         
  -4   3   8        654.93        631.77        23.14 o                         
  -3   3   8        861.45        854.28        24.88 o                         
  -2   3   8       1124.62       1233.07        29.22 o                         
  -1   3   8        949.09       1036.38        39.12 o                         
   0   3   8         50.81         66.49        18.74 o                         
   1   3   8         58.47         50.10        17.02 o                         
   2   3   8        297.48        280.42        20.47 o                         
   3   3   8         43.02         28.35        18.51 o                         
   4   3   8        215.68        218.63        20.49 o                         
   5   3   8        377.51        402.47        22.05 o                         
   6   3   8        108.43        116.36        19.04 o                         
   7   3   8        223.92        222.33        21.01 o                         
   8   3   8        843.67        935.07        29.43 o                         
   9   3   8        843.51        978.15        31.20 o                         
  10   3   8        531.46        554.60        28.07 o                         
  11   3   8        321.13        329.58        24.63 o                         
  12   3   8        495.59        549.45        20.36 o                         
  13   3   8        245.55        266.28        25.63 o                         
  14   3   8         94.71        127.82        26.00 o                         
  15   3   8          7.78         21.33        25.76 o                         
  16   3   8          8.72         39.98        26.10 o                         
  17   3   8          5.39         14.27        27.27 o                         
  18   3   8         48.36         73.27        29.18 o                         
  19   3   8        118.62        156.66        29.75 o                         
 -17   4   8         17.55         14.86        24.24 o                         
 -16   4   8          5.45         11.84        23.73 o                         
 -15   4   8         30.73          0.71        20.89 o                         
 -14   4   8          5.72         -4.80        18.75 o                         
 -13   4   8          1.50         10.30        19.29 o                         
 -12   4   8         45.80         34.55        19.01 o                         
 -11   4   8        148.73        149.76        20.48 o                         
 -10   4   8         39.03         43.38        18.85 o                         
  -9   4   8          0.86         18.39        17.86 o                         
  -8   4   8        210.35        227.31        21.38 o                         
  -7   4   8          3.91          6.20        19.44 o                         
  -6   4   8         17.86         12.70        19.59 o                         
  -5   4   8         38.96         27.15        20.35 o                         
  -4   4   8          5.54          9.01        19.01 o                         
  -3   4   8          2.47         -1.17        16.95 o                         
  -2   4   8          3.99        -16.76        16.76 o                         
  -1   4   8         39.80         30.69        17.49 o                         
   0   4   8        332.97        347.49        16.09 o                         
   1   4   8          1.68         -5.90        13.31 o                         
   2   4   8        204.77        240.18        22.52 o                         
   3   4   8        114.69         91.25        23.10 o                         
   4   4   8         68.08         96.20        23.81 o                         
   5   4   8          6.32          4.05        23.07 o                         
   6   4   8        237.13        192.77        26.70 o                         
   7   4   8          4.67          8.34        25.94 o                         
   8   4   8         11.07         27.37        26.09 o                         
   9   4   8          2.16         -2.92        23.61 o                         
  10   4   8         82.82        101.43        30.74 o                         
  11   4   8          5.88          0.68        24.65 o                         
  12   4   8         40.69         20.07        30.33 o                         
  13   4   8        218.78        180.32        32.70 o                         
  -2   5   8        127.30        170.88        38.70 o                         
  -1   5   8         93.60         41.19        37.39 o                         
   0   5   8        234.84        216.16        40.44 o                         
   1   5   8        130.11        129.74        39.12 o                         
   2   5   8          5.03          7.05        22.41 o                         
   3   5   8         33.28         46.69        19.73 o                         
   4   5   8        174.22        208.03        23.76 o                         
   5   5   8        170.34        193.98        23.39 o                         
   6   5   8         83.24         82.04        33.27 o                         
   7   5   8        193.35        131.83        37.04 o                         
   8   5   8        274.51        314.16        40.32 o                         
 -25   1   9        179.11        118.29        23.93 o                         
 -24   1   9         61.49         43.89        20.39 o                         
 -23   1   9         71.47         68.14        18.87 o                         
 -22   1   9          5.64         12.58        17.13 o                         
 -21   1   9         14.89         21.11        18.80 o                         
 -20   1   9         22.32         23.12        19.78 o                         
 -19   1   9        270.67        313.78        21.39 o                         
 -18   1   9       1474.44       1350.55        29.10 o                         
 -17   1   9        471.00        492.12        22.61 o                         
 -16   1   9        186.83        164.75        16.96 o                         
 -15   1   9        830.62        802.88        24.27 o                         
 -14   1   9        330.54        301.67        18.80 o                         
 -13   1   9        894.99        794.78        23.43 o                         
 -12   1   9        440.65        456.97        17.31 o                         
 -11   1   9        588.80        530.77        13.33 o                         
 -10   1   9        349.54        345.97        14.47 o                         
  -9   1   9         17.37         11.23         9.03 o                         
  -8   1   9          8.56          3.44         9.43 o                         
  -7   1   9        194.87        193.46        10.88 o                         
  -6   1   9        184.81        187.26        11.07 o                         
  -5   1   9        911.31        881.66        30.14 o                         
  -4   1   9       1506.04       1521.76        18.63 o                         
  -3   1   9       1706.88       1578.52        19.15 o                         
  -2   1   9       1680.36       1698.26        39.02 o                         
  -1   1   9       1219.29       1175.99        17.63 o                         
   0   1   9       2157.15       2151.89        22.07 o                         
   1   1   9       1509.32       1526.86        19.76 o                         
   2   1   9       1012.41       1006.36        17.46 o                         
   3   1   9         41.43         32.56        10.07 o                         
   4   1   9        325.40        303.93        12.58 o                         
   5   1   9        553.10        567.73        15.00 o                         
   6   1   9       1923.44       1983.04        46.65 o                         
   7   1   9         14.45          6.06        11.22 o                         
   8   1   9        488.16        554.75        18.18 o                         
   9   1   9         89.38        107.80        13.58 o                         
  10   1   9       1694.72       1799.35        24.60 o                         
  11   1   9        869.51        903.18        19.88 o                         
  12   1   9        781.34        811.35        27.18 o                         
  13   1   9        936.71        925.17        41.71 o                         
  14   1   9        431.07        403.51        25.10 o                         
  15   1   9        621.23        588.61        20.64 o                         
  16   1   9         29.76         32.33        15.76 o                         
  17   1   9         91.99        106.01        15.80 o                         
  18   1   9         21.59         11.39        20.38 o                         
  19   1   9          5.82         27.04        17.89 o                         
  20   1   9        368.15        343.62        18.48 o                         
 -22   2   9        130.73        113.07        20.09 o                         
 -21   2   9        200.34        156.85        20.68 o                         
 -20   2   9         62.03         55.96        19.02 o                         
 -19   2   9        149.59        125.63        20.92 o                         
 -18   2   9         97.36         73.72        20.47 o                         
 -17   2   9         34.90         29.19        19.98 o                         
 -16   2   9          5.26          1.89        17.91 o                         
 -15   2   9         19.91         38.50        16.39 o                         
 -14   2   9        246.57        240.19        20.44 o                         
 -13   2   9        268.49        251.75        20.07 o                         
 -12   2   9         40.74         19.91        16.40 o                         
 -11   2   9         72.49         74.60        19.28 o                         
 -10   2   9         65.53         63.20        16.27 o                         
  -9   2   9        386.97        378.50        21.93 o                         
  -8   2   9        605.02        555.34        20.35 o                         
  -7   2   9        470.04        411.96        21.79 o                         
  -6   2   9        576.02        584.05        22.28 o                         
  -5   2   9         85.57         93.97        18.05 o                         
  -4   2   9        504.44        551.66        22.81 o                         
  -3   2   9         25.66         25.52        17.56 o                         
  -2   2   9         56.78         52.47        17.27 o                         
  -1   2   9          3.22         -9.25        17.39 o                         
   0   2   9        125.15        105.92        18.62 o                         
   1   2   9        607.35        637.03        25.54 o                         
   2   2   9        991.41       1061.10        28.01 o                         
   3   2   9         91.59         95.06        17.84 o                         
   4   2   9        388.79        447.97        23.01 o                         
   5   2   9         30.25         34.67        19.76 o                         
   6   2   9        984.26       1120.78        30.74 o                         
   7   2   9         61.21         53.59        19.69 o                         
   8   2   9        295.56        315.03        22.15 o                         
   9   2   9        215.89        247.85        17.10 o                         
  10   2   9         15.22         22.27        20.85 o                         
  11   2   9        305.64        314.34        25.90 o                         
  12   2   9          0.73          5.41        23.03 o                         
  13   2   9         25.98         21.64        20.65 o                         
  14   2   9        259.69        270.58        23.74 o                         
  15   2   9          1.83         11.89        18.81 o                         
  16   2   9        143.21        142.96        16.24 o                         
  17   2   9        178.16        175.04        19.50 o                         
  18   2   9        153.88        128.08        16.84 o                         
  19   2   9        284.10        272.49        25.84 o                         
 -19   3   9          0.70          4.08        20.61 o                         
 -18   3   9         14.25         16.31        19.25 o                         
 -17   3   9         32.87         19.32        18.61 o                         
 -16   3   9        235.94        229.86        21.64 o                         
 -15   3   9        186.47        170.49        21.79 o                         
 -14   3   9        293.73        303.25        23.82 o                         
 -13   3   9        136.60        132.29        21.82 o                         
 -12   3   9         23.01         19.39        20.70 o                         
 -11   3   9        182.08        203.29        21.42 o                         
 -10   3   9          4.94          9.43        17.26 o                         
  -9   3   9          0.08         -1.07        18.20 o                         
  -8   3   9         15.37          9.85        19.80 o                         
  -7   3   9          3.38          0.00        18.70 o                         
  -6   3   9        156.21        123.13        16.75 o                         
  -5   3   9         98.48        104.81        19.06 o                         
  -4   3   9        253.64        247.95        22.21 o                         
  -3   3   9        937.75        947.98        28.14 o                         
  -2   3   9         23.67         31.39        17.89 o                         
  -1   3   9        314.87        356.62        22.98 o                         
   0   3   9        151.26        153.41        21.96 o                         
   1   3   9         62.19         69.63        21.19 o                         
   2   3   9          3.46         -4.48        19.96 o                         
   3   3   9         27.19         24.94        20.05 o                         
   4   3   9         14.43         20.48        19.96 o                         
   5   3   9          9.64          2.21        20.73 o                         
   6   3   9          4.56          4.86        21.61 o                         
   7   3   9        577.15        685.10        29.81 o                         
   8   3   9        200.95        207.62        23.68 o                         
   9   3   9        600.92        683.18        30.59 o                         
  10   3   9        247.60        255.83        27.81 o                         
  11   3   9        235.20        290.77        25.86 o                         
  12   3   9         29.61         30.90        24.43 o                         
  13   3   9         86.32         93.95        27.02 o                         
  14   3   9          5.70          0.90        16.92 o                         
  15   3   9          1.45         21.52        24.37 o                         
  16   3   9        157.04        182.10        27.05 o                         
 -14   4   9          5.77         19.59        20.51 o                         
 -13   4   9         64.16         62.43        21.22 o                         
 -12   4   9        258.52        267.64        23.80 o                         
 -11   4   9        108.51        141.40        22.51 o                         
 -10   4   9        216.06        255.75        24.02 o                         
  -9   4   9        417.16        461.23        26.44 o                         
  -8   4   9        243.20        251.32        24.36 o                         
  -7   4   9        479.49        507.09        27.14 o                         
  -6   4   9        133.04        128.28        22.58 o                         
  -5   4   9        233.50        236.36        23.25 o                         
  -4   4   9         95.76         88.18        20.61 o                         
  -3   4   9         16.11         18.42        17.67 o                         
  -2   4   9          1.71         -2.30        19.97 o                         
  -1   4   9          8.67         -3.26        20.07 o                         
   0   4   9         47.66         66.24        21.89 o                         
   1   4   9        312.61        358.54        26.77 o                         
   2   4   9        134.01        143.09        17.08 o                         
   3   4   9        227.97        313.31        24.38 o                         
   4   4   9        328.15        373.44        25.89 o                         
   5   4   9        725.10        879.06        31.94 o                         
   6   4   9        207.24        229.08        26.52 o                         
   7   4   9        297.49        335.09        31.54 o                         
   8   4   9        199.03        162.71        29.03 o                         
   9   4   9         72.94         59.78        25.97 o                         
  10   4   9         59.35          9.83        31.77 o                         
 -23   0  10        174.96        123.14        18.43 o                         
 -22   0  10        210.59        227.06        20.64 o                         
 -21   0  10        786.82        726.11        25.10 o                         
 -20   0  10         36.28         46.51        18.52 o                         
 -19   0  10         24.20         18.31        17.91 o                         
 -18   0  10        816.33        798.18        24.42 o                         
 -17   0  10        317.61        306.27        19.89 o                         
 -16   0  10       1097.50       1066.72        26.13 o                         
 -15   0  10        371.12        378.76        18.69 o                         
 -14   0  10         87.38         67.90        16.25 o                         
 -13   0  10         11.29         11.29        16.50 o                         
 -12   0  10        134.06        182.30        17.66 o                         
 -11   0  10        148.83        127.27        16.18 o                         
 -10   0  10        869.88        847.78        21.25 o                         
  -9   0  10        674.39        621.21        20.38 o                         
  -8   0  10       1396.97       1424.43        26.93 o                         
  -7   0  10       1010.40       1057.04        25.41 o                         
  -6   0  10       2293.53       2273.32        33.66 o                         
  -5   0  10        777.86        884.14        24.55 o                         
  -4   0  10        544.63        517.28        21.06 o                         
  -3   0  10        306.65        355.53        19.02 o                         
  -2   0  10        322.89        269.14        18.49 o                         
  -1   0  10        268.67        287.82        19.96 o                         
   0   0  10        710.65        716.15        22.48 o                         
   1   0  10         39.85         30.69        17.93 o                         
   2   0  10        714.29        733.27        23.80 o                         
   3   0  10        704.54        791.04        25.67 o                         
   4   0  10        240.66        257.77        21.69 o                         
   5   0  10        827.49        963.49        25.34 o                         
   6   0  10       1866.46       1894.72        32.71 o                         
   7   0  10       1788.21       1956.65        33.65 o                         
   8   0  10       1207.05       1246.09        29.48 o                         
   9   0  10       1521.20       1647.62        34.68 o                         
  10   0  10        514.32        583.02        25.30 o                         
  11   0  10        186.53        212.36        23.41 o                         
  12   0  10          9.81         18.24        19.06 o                         
  13   0  10          6.28         19.01        21.32 o                         
  14   0  10          0.98         -4.87        21.10 o                         
  15   0  10        427.81        465.63        30.04 o                         
  16   0  10        148.17        171.17        26.55 o                         
  17   0  10       1140.28       1216.43        37.13 o                         
  18   0  10        152.35        164.51        28.47 o                         
 -23   1  10          3.94         -0.10        18.89 o                         
 -22   1  10          6.56         -3.35        17.91 o                         
 -21   1  10          4.53         25.40        19.66 o                         
 -20   1  10         16.79          7.02        19.56 o                         
 -19   1  10          3.23         -0.84        18.76 o                         
 -18   1  10          1.71         -3.54        15.91 o                         
 -17   1  10         51.01         29.56        18.51 o                         
 -16   1  10          7.69          8.72        18.12 o                         
 -15   1  10         51.60         62.57        16.70 o                         
 -14   1  10        146.40        164.26        19.90 o                         
 -13   1  10        162.64        133.31        16.89 o                         
 -12   1  10        347.06        331.30        21.38 o                         
 -11   1  10         60.93         53.53        16.93 o                         
 -10   1  10        131.54        114.44        17.37 o                         
  -9   1  10         14.07         10.86        10.64 o                         
  -8   1  10         11.21         -5.19         9.77 o                         
  -7   1  10          2.29         -3.19        10.28 o                         
  -6   1  10         28.50         30.88        10.65 o                         
  -5   1  10          4.93         -2.58        10.75 o                         
  -4   1  10        133.70        146.12        12.20 o                         
  -3   1  10         27.22         27.21        10.54 o                         
  -2   1  10        663.92        658.40        16.15 o                         
  -1   1  10          1.92          1.64        11.15 o                         
   0   1  10        161.89        183.26        21.14 o                         
   1   1  10         19.23         37.99        11.93 o                         
   2   1  10        167.02        151.88        14.96 o                         
   3   1  10        434.89        455.83        15.09 o                         
   4   1  10         72.40         67.46        11.32 o                         
   5   1  10        234.20        238.98        13.44 o                         
   6   1  10         24.19         23.07        11.41 o                         
   7   1  10          0.30          8.51        10.56 o                         
   8   1  10         20.72         23.92        18.76 o                         
   9   1  10         43.78         52.86        12.84 o                         
  10   1  10         16.88          8.88        14.20 o                         
  11   1  10         94.80        112.33        13.90 o                         
  12   1  10          7.11          7.86        15.68 o                         
  13   1  10        282.39        289.73        18.65 o                         
  14   1  10         22.41         35.95        16.52 o                         
  15   1  10         69.32         50.85        16.35 o                         
  16   1  10         14.01          2.70        17.98 o                         
  17   1  10         41.16         44.07        19.26 o                         
  18   1  10         81.51         78.45        25.74 o                         
  19   1  10         90.93         51.18        26.63 o                         
 -20   2  10        140.64        133.89        22.40 o                         
 -19   2  10        239.13        228.28        22.68 o                         
 -18   2  10        192.58        206.80        20.71 o                         
 -17   2  10        178.01        180.37        20.90 o                         
 -16   2  10         86.97         95.75        20.47 o                         
 -15   2  10         27.11         26.70        20.11 o                         
 -14   2  10         39.68         18.01        18.98 o                         
 -13   2  10          7.37          2.38        16.14 o                         
 -12   2  10         77.06         64.57        20.04 o                         
 -11   2  10         61.09         76.19        19.80 o                         
 -10   2  10        120.00        127.34        18.33 o                         
  -9   2  10        467.47        453.21        23.80 o                         
  -8   2  10        357.55        378.83        22.05 o                         
  -7   2  10        683.47        656.05        23.96 o                         
  -6   2  10        583.14        559.77        25.42 o                         
  -5   2  10        302.51        372.70        22.85 o                         
  -4   2  10        434.15        479.38        23.05 o                         
  -3   2  10        513.58        534.38        25.96 o                         
  -2   2  10         62.68         75.21        20.15 o                         
  -1   2  10          3.62         -7.21        17.00 o                         
   0   2  10         22.63         39.44        19.32 o                         
   1   2  10         62.14         85.31        22.14 o                         
   2   2  10        141.24        151.33        23.44 o                         
   3   2  10        445.32        443.41        26.39 o                         
   4   2  10        247.55        298.39        25.00 o                         
   5   2  10        490.84        509.56        27.49 o                         
   6   2  10        380.58        418.72        25.12 o                         
   7   2  10        579.30        643.60        29.28 o                         
   8   2  10        304.81        328.26        28.34 o                         
   9   2  10         51.86         58.97        21.92 o                         
  10   2  10        423.22        455.39        19.90 o                         
  11   2  10         94.93        108.43        17.56 o                         
  12   2  10         44.95         75.72        25.71 o                         
  13   2  10         19.33         30.12        22.27 o                         
  14   2  10         73.05         84.97        23.22 o                         
  15   2  10        124.43        102.45        24.20 o                         
  16   2  10        205.34        236.93        26.81 o                         
 -16   3  10         93.50        119.96        23.98 o                         
 -15   3  10        108.68        120.18        23.55 o                         
 -14   3  10        126.26        176.78        24.08 o                         
 -13   3  10        343.22        362.17        24.85 o                         
 -12   3  10        343.84        391.73        24.18 o                         
 -11   3  10         98.96         78.54        19.40 o                         
 -10   3  10        180.79        190.64        20.69 o                         
  -9   3  10        148.65        158.44        22.24 o                         
  -8   3  10        102.62         91.75        22.15 o                         
  -7   3  10         13.26         10.17        20.71 o                         
  -6   3  10         19.27         12.52        20.55 o                         
  -5   3  10         41.67         22.82        20.78 o                         
  -4   3  10        112.91        136.84        21.58 o                         
  -3   3  10        360.56        409.46        24.05 o                         
  -2   3  10        707.52        768.70        27.73 o                         
  -1   3  10        119.90        141.00        21.81 o                         
   0   3  10         74.04        113.22        21.06 o                         
   1   3  10        361.93        420.49        24.73 o                         
   2   3  10        392.48        365.84        24.56 o                         
   3   3  10        336.21        375.52        25.61 o                         
   4   3  10         78.21         59.76        23.98 o                         
   5   3  10         85.77         71.89        26.30 o                         
   6   3  10         80.45         91.35        25.69 o                         
   7   3  10         15.95         13.35        22.63 o                         
   8   3  10         51.74         75.58        27.23 o                         
   9   3  10         43.51         24.03        22.42 o                         
  10   3  10         28.77         22.76        27.97 o                         
  11   3  10        204.20        237.55        30.72 o                         
  12   3  10        184.90        183.75        27.21 o                         
  13   3  10        254.78        261.56        31.80 o                         
  14   3  10        193.27        150.34        32.48 o                         
 -11   4  10         15.98          8.32        21.76 o                         
 -10   4  10          1.52         -9.66        21.35 o                         
  -9   4  10         87.43        108.65        21.82 o                         
  -8   4  10         64.76         59.44        10.41 o                         
  -7   4  10        108.84        112.26        23.51 o                         
  -6   4  10         11.66         23.93        23.60 o                         
  -5   4  10          2.38         -9.43        24.00 o                         
  -4   4  10          6.77         -6.76        23.74 o                         
  -3   4  10         30.26         -9.22        21.66 o                         
  -2   4  10          1.79          4.95        22.58 o                         
  -1   4  10         19.28          0.49        21.01 o                         
   0   4  10          4.64         -5.55        20.98 o                         
   1   4  10          1.28          8.95        24.08 o                         
   2   4  10          3.65         17.05        26.31 o                         
   3   4  10        213.54        226.57        27.17 o                         
   4   4  10         91.34         90.19        17.13 o                         
   5   4  10         20.22         16.92        25.33 o                         
   6   4  10         15.19         13.07        28.52 o                         
   7   4  10         25.88         36.52        29.26 o                         
 -20   1  11        163.19        112.15        21.33 o                         
 -19   1  11         43.64         48.71        18.00 o                         
 -18   1  11          1.47          0.94        18.72 o                         
 -17   1  11         56.24         51.79        20.57 o                         
 -16   1  11        143.11        154.03        19.40 o                         
 -15   1  11        226.01        227.11        20.78 o                         
 -14   1  11        223.69        218.19        21.99 o                         
 -13   1  11        276.21        340.92        21.11 o                         
 -12   1  11        544.65        523.89        24.41 o                         
 -11   1  11        500.10        548.61        24.84 o                         
 -10   1  11        439.72        395.09        21.00 o                         
  -9   1  11        458.29        468.31        23.63 o                         
  -8   1  11         65.06         62.59        16.95 o                         
  -7   1  11        203.65        208.72        13.88 o                         
  -6   1  11        130.24        124.43        13.07 o                         
  -5   1  11          9.59          1.72        12.20 o                         
  -4   1  11          3.48         -3.92        12.28 o                         
  -3   1  11        128.40        159.15        12.64 o                         
  -2   1  11         65.35         68.60        12.89 o                         
  -1   1  11        444.34        508.96        17.09 o                         
   0   1  11        796.93        795.75        37.84 o                         
   1   1  11        212.66        256.38        15.46 o                         
   2   1  11        756.04        837.73        54.99 o                         
   3   1  11       1888.67       1875.81        25.38 o                         
   4   1  11        476.41        540.43        33.44 o                         
   5   1  11        379.39        405.08        28.48 o                         
   6   1  11         87.30        104.91        24.33 o                         
   7   1  11         82.39         84.70        21.89 o                         
   8   1  11         40.33         46.77        26.08 o                         
   9   1  11         94.95        103.37        15.08 o                         
  10   1  11         59.30         92.86        29.71 o                         
  11   1  11        403.32        474.85        40.20 o                         
  12   1  11        228.47        270.19        23.04 o                         
  13   1  11        245.94        294.32        30.54 o                         
  14   1  11        375.92        435.18        21.23 o                         
  15   1  11        177.56        191.89        19.69 o                         
  16   1  11         53.30         77.42        26.08 o                         
 -17   2  11        103.87        114.26        23.42 o                         
 -16   2  11        144.32        126.89        24.10 o                         
 -15   2  11         86.82         99.38        22.79 o                         
 -14   2  11          5.15          8.36        20.49 o                         
 -13   2  11         36.22         39.54        18.11 o                         
 -12   2  11          0.64          8.61        18.49 o                         
 -11   2  11          0.11          6.98        20.77 o                         
 -10   2  11         37.04         29.09        21.79 o                         
  -9   2  11         34.57         48.06        20.07 o                         
  -8   2  11        125.31         92.88        18.21 o                         
  -7   2  11        149.63        200.72        21.45 o                         
  -6   2  11         21.61         26.29        21.02 o                         
  -5   2  11        280.60        341.31        26.13 o                         
  -4   2  11          4.06         13.47        22.30 o                         
  -3   2  11         38.24         51.97        21.70 o                         
  -2   2  11        482.08        528.91        25.81 o                         
  -1   2  11        726.57        679.71        27.26 o                         
   0   2  11        159.39        203.20        21.89 o                         
   1   2  11        138.42        111.07        21.38 o                         
   2   2  11          8.83          5.64        19.96 o                         
   3   2  11        237.06        238.99        24.88 o                         
   4   2  11          6.93          2.15        24.15 o                         
   5   2  11        231.63        264.66        27.11 o                         
   6   2  11         13.96          8.40        21.06 o                         
   7   2  11        160.99        161.04        28.49 o                         
   8   2  11         83.41         88.46        23.70 o                         
   9   2  11        113.69        140.30        29.43 o                         
  10   2  11        180.49        204.70        26.71 o                         
  11   2  11        159.70        156.99        28.57 o                         
  12   2  11        189.21        167.62        32.03 o                         
  13   2  11          1.30         -2.78        30.55 o                         
 -12   3  11        286.61        322.59        26.67 o                         
 -11   3  11         71.65         77.84        23.77 o                         
 -10   3  11        118.87        127.56        24.83 o                         
  -9   3  11         14.38         17.28        23.18 o                         
  -8   3  11         67.81         69.61        23.48 o                         
  -7   3  11         14.29          1.40        21.42 o                         
  -6   3  11         59.93         36.88        21.22 o                         
  -5   3  11         14.98         -6.78        22.91 o                         
  -4   3  11         76.57         77.97        23.51 o                         
  -3   3  11         35.02         38.82        23.63 o                         
  -2   3  11         55.98         84.46        25.96 o                         
  -1   3  11          8.10         14.68        25.71 o                         
   0   3  11        241.65        298.55        28.17 o                         
   1   3  11         29.49         39.17        22.46 o                         
   2   3  11        194.58        225.14        24.14 o                         
   3   3  11         26.64         44.60        25.27 o                         
   4   3  11        167.93        193.53        29.62 o                         
   5   3  11         64.83         86.92        24.51 o                         
   6   3  11          0.38         -1.83        27.78 o                         
   7   3  11        132.38        140.54        28.31 o                         
   8   3  11         39.25         31.54        28.72 o                         
   9   3  11          1.80          8.55        24.40 o                         
  10   3  11         41.00         51.26        29.70 o                         
  -3   4  11        116.05         90.91        27.00 o                         
  -2   4  11        138.94        151.32        27.36 o                         
  -1   4  11        106.35         73.34        23.75 o                         
   0   4  11         20.78        -13.67        27.34 o                         
   1   4  11          1.89         16.85        26.76 o                         
   2   4  11         29.38         20.32        24.64 o                         
 -18   0  12         38.74         40.47        16.64 o                         
 -17   0  12        137.52        119.88        16.76 o                         
 -16   0  12        157.63        195.62        21.96 o                         
 -15   0  12        350.96        378.58        21.36 o                         
 -14   0  12        180.15        191.33        20.83 o                         
 -13   0  12        269.22        211.20        19.79 o                         
 -12   0  12        205.62        222.64        20.77 o                         
 -11   0  12         27.80         28.34        17.76 o                         
 -10   0  12         45.95         46.95        16.87 o                         
  -9   0  12         72.61         48.88        18.16 o                         
  -8   0  12          5.27         12.17        17.66 o                         
  -7   0  12        180.82        231.33        21.88 o                         
  -6   0  12        338.53        384.39        22.95 o                         
  -5   0  12        870.74        958.70        29.37 o                         
  -4   0  12        570.24        649.38        24.58 o                         
  -3   0  12        514.39        443.18        24.78 o                         
  -2   0  12        258.74        346.65        25.15 o                         
  -1   0  12        407.54        395.51        24.51 o                         
   0   0  12        918.81        949.63        29.03 o                         
   1   0  12          4.49         -6.92        18.47 o                         
   2   0  12        180.99        163.05        20.81 o                         
   3   0  12         66.20         63.51        19.86 o                         
   4   0  12          1.19         -8.74        22.16 o                         
   5   0  12         31.92         38.86        24.41 o                         
   6   0  12        388.74        512.01        29.23 o                         
   7   0  12         49.09         62.15        23.81 o                         
   8   0  12        479.73        566.95        32.21 o                         
   9   0  12        129.37        178.10        25.24 o                         
  10   0  12        419.43        498.59        30.00 o                         
  11   0  12        154.58        220.04        28.54 o                         
  12   0  12        308.15        353.63        36.59 o                         
  13   0  12        130.77        163.82        29.81 o                         
 -17   1  12          0.99         -1.39        21.09 o                         
 -16   1  12          2.92         30.12        21.53 o                         
 -15   1  12          0.55         14.42        19.19 o                         
 -14   1  12          4.02         -3.96        17.60 o                         
 -13   1  12         23.07         27.46        21.11 o                         
 -12   1  12          2.88          8.43        21.06 o                         
 -11   1  12         19.78         20.45        18.69 o                         
 -10   1  12         27.14         26.72        18.06 o                         
  -9   1  12         57.17         27.26        21.11 o                         
  -8   1  12         99.48         97.99        20.94 o                         
  -7   1  12         10.24         -4.97        17.57 o                         
  -6   1  12         12.82         13.46        19.23 o                         
  -5   1  12        203.05        176.56        14.07 o                         
  -4   1  12         93.90         98.32        14.28 o                         
  -3   1  12        121.22        109.02        14.40 o                         
  -2   1  12          3.77          4.04        13.09 o                         
  -1   1  12         64.40         37.99        13.21 o                         
   0   1  12        103.90        131.30        14.71 o                         
   1   1  12         32.93         34.50        14.23 o                         
   2   1  12         23.86         44.64        14.48 o                         
   3   1  12          0.81        -12.76        14.69 o                         
   4   1  12          9.98         12.91        14.85 o                         
   5   1  12         28.25         29.70        15.16 o                         
   6   1  12        250.21        268.54        19.84 o                         
   7   1  12         47.75         56.80        24.95 o                         
   8   1  12         23.85         10.85        27.32 o                         
   9   1  12         10.41         17.11        23.21 o                         
  10   1  12          2.58         11.50        27.42 o                         
  11   1  12         47.32         51.38        20.87 o                         
 -13   2  12         34.03          9.15        23.59 o                         
 -12   2  12         31.18         12.47        23.93 o                         
 -11   2  12         28.98         23.56        23.60 o                         
 -10   2  12         27.88         40.69        23.50 o                         
  -9   2  12          7.57        -17.36        20.53 o                         
  -8   2  12         36.54         16.09        20.18 o                         
  -7   2  12         58.02         56.79        20.43 o                         
  -6   2  12         66.33         74.48        20.43 o                         
  -5   2  12         88.35        113.99        21.29 o                         
  -4   2  12        113.52        136.73        22.13 o                         
  -3   2  12        590.67        711.21        29.36 o                         
  -2   2  12        208.92        231.05        24.49 o                         
  -1   2  12        396.12        471.50        28.06 o                         
   0   2  12        341.28        370.83        28.98 o                         
   1   2  12         40.83         42.77        26.87 o                         
   2   2  12          4.57        -12.88        25.15 o                         
   3   2  12         13.87         21.26        22.06 o                         
   4   2  12         15.74         19.96        26.96 o                         
   5   2  12         82.74         96.77        28.32 o                         
   6   2  12        143.29        133.83        27.33 o                         
   7   2  12        108.32        116.20        29.28 o                         
   8   2  12        183.62        253.31        31.52 o                         
  -5   3  12        285.67        246.42        29.30 o                         
  -4   3  12        127.38        128.78        27.61 o                         
  -3   3  12         18.09        -10.49        23.35 o                         
  -2   3  12         18.06         12.23        23.54 o                         
  -1   3  12         30.43         43.54        27.54 o                         
   0   3  12         19.49         23.97        28.29 o                         
   1   3  12        155.88        213.72        27.34 o                         
   2   3  12        188.43        229.06        29.79 o                         
 -13   1  13          0.16         -6.24        22.76 o                         
 -12   1  13          7.34         23.04        23.61 o                         
 -11   1  13        198.09        200.89        24.79 o                         
 -10   1  13        286.88        300.73        23.51 o                         
  -9   1  13        161.70        159.05        20.33 o                         
  -8   1  13        369.14        381.28        24.47 o                         
  -7   1  13        133.73        176.46        23.63 o                         
  -6   1  13        190.75        261.30        24.83 o                         
  -5   1  13         86.87        111.09        24.74 o                         
  -4   1  13        150.19        148.63        25.74 o                         
  -3   1  13        202.77        228.41        26.95 o                         
  -2   1  13          0.66         10.01        13.28 o                         
  -1   1  13          2.54         -3.88        14.18 o                         
   0   1  13          5.13         16.76        14.48 o                         
   1   1  13         10.32         16.57        14.97 o                         
   2   1  13        190.80        249.82        18.36 o                         
   3   1  13        282.57        343.65        19.10 o                         
   4   1  13         94.54         96.82        16.43 o                         
   5   1  13        149.62        184.42        20.55 o                         
   6   1  13        131.62        128.21        26.03 o                         
   7   1  13        170.28        212.91        25.84 o                         
   8   1  13        240.47        254.28        29.22 o                         
  -9   0  14         60.18         33.10        17.76 o                         
  -8   0  14        154.99         79.71        20.28 o                         
  -7   0  14        120.73         87.36        21.83 o                         
  -6   0  14         10.34         11.94        21.81 o                         
  -5   0  14          5.60         20.65        21.26 o                         
  -4   0  14         23.12         27.64        21.53 o                         
  -3   0  14        105.37        172.91        23.66 o                         
  -2   0  14         96.25         99.62        24.02 o                         
  -1   0  14        272.64        360.30        28.72 o                         
   0   0  14        106.53        120.39        28.35 o                         
   2   1  14          3.49        -12.82        19.27 o                         
                                                                                
