# Supplementary material for: Different patterns of supra­molecular aggregation in three amides containing N-(benzo[d]thia­zol­yl) substituents
Source: Acta Crystallogr E Crystallogr Commun. 2021 Apr 9;77(Pt 5):504–11. doi: 10.1107/S2056989021003637 (PMC8100275; doi:10.1107/S2056989021003637)
Supplement: Supplementary file 3 [file e-77-00504-IIsup3.hkl]

data_II                                                                         
_shelx_title ' n1cg'                                                            
_shelx_refln_list_code          4                                               
_shelx_F_calc_maximum      221.92                                               
_exptl_crystal_F_000      1360.00                                               
_reflns_d_resolution_high  0.7568                                               
                                                                                
loop_                                                                           
 _space_group_symop_operation_xyz                                               
 'x, y, z'                                                                      
 '-x, -y, z+1/2'                                                                
 '-x+1/2, y+1/2, z+1/2'                                                         
 'x+1/2, -y+1/2, z'                                                             
                                                                                
_cell_length_a    20.0850                                                       
_cell_length_b    20.1650                                                       
_cell_length_c     7.3220                                                       
_cell_angle_alpha  90.000                                                       
_cell_angle_beta   90.000                                                       
_cell_angle_gamma  90.000                                                       
                                                                                
_shelx_F_squared_multiplier     1.000                                           
                                                                                
loop_                                                                           
 _refln_index_h                                                                 
 _refln_index_k                                                                 
 _refln_index_l                                                                 
 _refln_F_squared_calc                                                          
 _refln_F_squared_meas                                                          
 _refln_F_squared_sigma                                                         
 _refln_observed_status                                                         
   8   0  -3       2712.84       2723.93        47.60 o                         
  10   0  -3        117.69        130.07        26.25 o                         
  12   0  -3        296.63        279.22        36.39 o                         
  14   0  -3         67.66         57.02        34.33 o                         
  16   0  -3        875.53        898.12        53.49 o                         
  18   0  -3         37.18         98.92        40.90 o                         
   4   1  -3        489.68        459.64        16.60 o                         
   5   1  -3         93.94         96.56        15.71 o                         
   6   1  -3        367.73        386.16        21.48 o                         
   7   1  -3         58.69         73.95        19.38 o                         
   8   1  -3       1165.51       1200.09        34.77 o                         
   9   1  -3        449.50        477.79        28.62 o                         
  10   1  -3        316.09        292.84        27.78 o                         
  11   1  -3        750.48        803.15        38.18 o                         
  12   1  -3        463.36        506.26        38.30 o                         
  13   1  -3        765.84        641.69        40.56 o                         
  14   1  -3        195.75        242.52        37.16 o                         
  15   1  -3        813.96        822.89        50.14 o                         
  16   1  -3         37.70         40.10        35.85 o                         
  17   1  -3        630.46        641.46        47.35 o                         
  18   1  -3        203.02        195.99        42.63 o                         
  19   1  -3         48.30         23.81        44.06 o                         
  20   1  -3        335.51        355.16        54.60 o                         
  21   1  -3          3.42        -46.22        46.22 o                         
   4   2  -3       1437.83       1479.20        24.09 o                         
   5   2  -3       4362.17       4647.42        45.75 o                         
   6   2  -3        504.11        540.85        23.30 o                         
   7   2  -3       1510.43       1495.24        34.24 o                         
   8   2  -3        508.29        549.10        28.31 o                         
   9   2  -3        324.11        318.68        26.45 o                         
  10   2  -3        444.32        427.32        31.28 o                         
  11   2  -3        274.88        277.65        31.61 o                         
  12   2  -3         99.11         90.89        29.10 o                         
  13   2  -3       1242.19       1312.37        48.76 o                         
  14   2  -3        186.39        154.60        32.71 o                         
  15   2  -3         48.64         42.24        35.42 o                         
  16   2  -3         71.42         85.17        39.49 o                         
  17   2  -3        870.21        859.86        52.65 o                         
  18   2  -3        120.37        105.77        40.04 o                         
  19   2  -3        116.81         98.76        43.66 o                         
  20   2  -3         18.87        -43.91        43.91 o                         
  21   2  -3         42.75          6.45        42.12 o                         
  22   2  -3         10.08        -44.73        44.73 o                         
  23   2  -3         25.93        -45.78        45.78 o                         
   3   3  -3       1021.26       1055.98        19.22 o                         
   4   3  -3       2295.20       2346.75        31.24 o                         
   5   3  -3       1131.39       1246.78        27.84 o                         
   6   3  -3        652.56        609.70        24.47 o                         
   7   3  -3        230.42        248.20        21.86 o                         
   8   3  -3       1967.29       2077.04        43.09 o                         
   9   3  -3        392.94        367.78        27.82 o                         
  10   3  -3        501.05        520.10        32.88 o                         
  11   3  -3        195.65        196.04        31.27 o                         
  12   3  -3         49.19         49.78        29.02 o                         
  13   3  -3        123.54        119.02        31.33 o                         
  14   3  -3        396.91        439.95        38.42 o                         
  15   3  -3         66.81         51.46        35.54 o                         
  16   3  -3         50.81         18.30        38.83 o                         
  17   3  -3         37.20         27.95        41.05 o                         
  18   3  -3         61.08         71.51        38.68 o                         
  19   3  -3         28.88         27.31        37.66 o                         
  20   3  -3        242.11        307.84        46.92 o                         
  21   3  -3        104.29        152.67        46.02 o                         
  22   3  -3         46.05         50.27        53.74 o                         
  23   3  -3          8.28        -57.56        57.56 o                         
  24   3  -3         59.13         37.73        54.09 o                         
   2   4  -3       1496.46       1587.09        22.24 o                         
   3   4  -3       3923.73       4069.94        37.08 o                         
   4   4  -3       1358.69       1415.64        27.09 o                         
   5   4  -3        289.96        279.48        19.35 o                         
   6   4  -3       3780.89       3929.90        48.86 o                         
   7   4  -3         70.03         59.32        21.52 o                         
   8   4  -3       2044.57       1975.34        43.31 o                         
   9   4  -3        303.41        290.43        27.08 o                         
  10   4  -3         87.39         85.15        26.56 o                         
  11   4  -3         97.16         96.47        27.69 o                         
  12   4  -3        414.45        434.51        36.39 o                         
  13   4  -3        828.34        757.64        41.50 o                         
  14   4  -3        105.56         52.72        37.48 o                         
  15   4  -3       2178.22       2126.66        62.83 o                         
  16   4  -3        579.00        542.64        46.59 o                         
  17   4  -3         83.67         14.12        40.95 o                         
  18   4  -3        173.81        227.60        41.85 o                         
  19   4  -3         97.00        226.92        46.79 o                         
  20   4  -3          1.71          3.74        45.04 o                         
  21   4  -3         35.06        146.78        39.99 o                         
  22   4  -3         37.76         70.27        46.97 o                         
  23   4  -3         11.47        -59.93        59.93 o                         
  24   4  -3          9.84        -23.98        60.38 o                         
   0   5  -3       9066.75       9058.94        51.13 o                         
   1   5  -3        821.92        827.00        13.36 o                         
   2   5  -3        851.67        886.33        20.49 o                         
   3   5  -3         38.91         32.61        13.43 o                         
   4   5  -3        516.31        552.60        20.66 o                         
   5   5  -3       1905.64       2011.58        36.13 o                         
   6   5  -3       1677.26       1732.57        36.70 o                         
   7   5  -3        337.38        298.67        24.23 o                         
   8   5  -3        971.67       1076.08        35.57 o                         
   9   5  -3         11.52          0.21        22.58 o                         
  10   5  -3       2025.95       1994.40        51.41 o                         
  11   5  -3       2312.52       2316.33        56.88 o                         
  12   5  -3       1618.28       1568.23        51.10 o                         
  13   5  -3        568.10        548.85        41.00 o                         
  14   5  -3        811.84        684.86        43.73 o                         
  15   5  -3        539.00        515.94        44.39 o                         
  16   5  -3          7.66        -16.78        36.42 o                         
  17   5  -3         37.17         84.99        40.76 o                         
  18   5  -3        259.74        251.34        40.98 o                         
  19   5  -3         19.78         60.30        41.79 o                         
  20   5  -3         20.53        -29.59        40.47 o                         
  21   5  -3         23.80         18.34        48.99 o                         
  22   5  -3         75.57        138.59        43.93 o                         
  23   5  -3          6.67         43.84        59.17 o                         
  24   5  -3         17.59         81.63        62.85 o                         
   1   6  -3        429.57        457.55        17.70 o                         
   2   6  -3       1040.60       1013.23        23.98 o                         
   3   6  -3       1937.57       1943.15        32.88 o                         
   4   6  -3       1596.29       1714.06        33.28 o                         
   5   6  -3       1089.49       1077.71        30.29 o                         
   6   6  -3       1949.82       1850.41        39.56 o                         
   7   6  -3        377.37        400.60        27.09 o                         
   8   6  -3        446.17        430.83        28.63 o                         
   9   6  -3        153.62        143.32        25.66 o                         
  10   6  -3       1143.24       1120.25        40.71 o                         
  11   6  -3         38.87         30.79        30.87 o                         
  12   6  -3        529.34        471.20        40.95 o                         
  13   6  -3        319.16        304.70        38.46 o                         
  14   6  -3        845.45        859.14        48.40 o                         
  15   6  -3        652.28        610.76        46.53 o                         
  16   6  -3        159.11        157.29        41.84 o                         
  17   6  -3         78.04         69.57        35.93 o                         
  18   6  -3         38.32        -37.25        37.25 o                         
  19   6  -3         60.29         54.71        42.27 o                         
  20   6  -3         54.80         43.79        47.99 o                         
  21   6  -3          6.03         54.18        46.34 o                         
  22   6  -3         17.35         -6.27        50.45 o                         
  23   6  -3          4.43        -28.98        54.75 o                         
  24   6  -3         40.63        235.00        63.20 o                         
   0   7  -3       1119.30       1195.51        27.93 o                         
   1   7  -3       5428.82       5384.09        36.97 o                         
   2   7  -3         40.02         41.33        17.05 o                         
   3   7  -3        772.81        800.60        26.20 o                         
   4   7  -3        551.09        574.18        24.63 o                         
   5   7  -3        466.70        462.95        25.22 o                         
   6   7  -3       1810.10       1824.23        40.76 o                         
   7   7  -3        155.84        136.48        23.22 o                         
   8   7  -3        173.54        178.22        27.33 o                         
   9   7  -3        591.30        616.35        33.57 o                         
  10   7  -3        243.44        218.61        29.70 o                         
  11   7  -3        214.27        148.97        33.44 o                         
  12   7  -3       1430.50       1330.64        49.28 o                         
  13   7  -3       1021.83       1038.36        49.79 o                         
  14   7  -3         96.96         96.89        38.54 o                         
  15   7  -3        502.24        520.24        49.29 o                         
  16   7  -3          6.06        -33.72        40.70 o                         
  17   7  -3        321.49        337.73        47.38 o                         
  18   7  -3         28.33         57.23        37.43 o                         
  19   7  -3        138.44        216.00        49.38 o                         
  20   7  -3         35.91         55.85        50.94 o                         
  21   7  -3         99.69         32.91        41.03 o                         
  22   7  -3         46.19        -54.00        54.00 o                         
  23   7  -3         16.02         64.89        54.38 o                         
   1   8  -3       1198.78       1195.00        22.44 o                         
   2   8  -3       1052.47       1051.72        28.70 o                         
   3   8  -3       1757.93       1817.64        36.63 o                         
   4   8  -3        626.30        634.64        27.38 o                         
   5   8  -3        357.46        354.65        25.35 o                         
   6   8  -3        495.10        455.16        27.59 o                         
   7   8  -3        269.28        266.30        27.57 o                         
   8   8  -3         44.00         51.57        25.05 o                         
   9   8  -3        867.36        866.61        37.47 o                         
  10   8  -3        103.25         99.67        27.20 o                         
  11   8  -3        403.43        415.08        35.76 o                         
  12   8  -3        859.02        876.29        45.32 o                         
  13   8  -3       1344.40       1308.85        53.03 o                         
  14   8  -3        175.88        175.24        40.33 o                         
  15   8  -3        374.40        482.31        47.08 o                         
  16   8  -3        247.82        271.71        41.26 o                         
  17   8  -3        162.73        172.40        39.70 o                         
  18   8  -3         55.02        115.57        43.18 o                         
  19   8  -3         71.44         -9.94        45.04 o                         
  20   8  -3         12.99          5.35        45.66 o                         
  21   8  -3         31.85        -39.76        39.76 o                         
  22   8  -3          0.09        -55.73        55.73 o                         
  23   8  -3         20.58        -59.88        59.88 o                         
   0   9  -3       1310.41       1335.69        33.78 o                         
   1   9  -3        317.30        300.06        19.85 o                         
   2   9  -3        148.43        151.36        14.75 o                         
   3   9  -3        266.51        306.85        24.07 o                         
   4   9  -3       1179.00       1130.04        35.75 o                         
   5   9  -3         48.27         43.18        21.19 o                         
   6   9  -3        541.60        544.28        30.38 o                         
   7   9  -3        914.72        916.65        36.46 o                         
   8   9  -3        166.27        188.14        27.31 o                         
   9   9  -3         52.31         55.29        27.56 o                         
  10   9  -3       1419.23       1420.44        48.56 o                         
  11   9  -3       1562.12       1640.71        52.79 o                         
  12   9  -3        813.91        838.76        44.78 o                         
  13   9  -3        878.08        839.87        48.37 o                         
  14   9  -3        176.71        123.12        34.00 o                         
  15   9  -3         46.24         43.85        35.40 o                         
  16   9  -3        109.25         17.68        38.57 o                         
  17   9  -3         60.10        -18.26        37.73 o                         
  18   9  -3         64.84         30.35        40.83 o                         
  19   9  -3         26.51         37.07        46.99 o                         
  20   9  -3          0.33         10.64        47.22 o                         
  21   9  -3         28.91         93.56        41.41 o                         
  22   9  -3         73.53         21.19        54.06 o                         
  23   9  -3          7.17        -67.46        67.46 o                         
   1  10  -3        513.08        516.15        19.88 o                         
   2  10  -3        390.21        368.24        18.68 o                         
   3  10  -3        752.69        779.40        31.71 o                         
   4  10  -3        195.68        183.41        23.24 o                         
   5  10  -3        687.00        666.74        32.54 o                         
   6  10  -3       1065.26       1114.97        39.54 o                         
   7  10  -3         84.90         74.05        25.85 o                         
   8  10  -3         95.85         67.90        26.65 o                         
   9  10  -3        321.23        282.04        34.95 o                         
  10  10  -3         90.63         90.61        28.66 o                         
  11  10  -3         41.84         30.36        30.57 o                         
  12  10  -3        104.98        119.46        33.35 o                         
  13  10  -3         34.91         22.34        34.58 o                         
  14  10  -3        318.28        319.96        44.02 o                         
  15  10  -3        234.82        157.58        41.47 o                         
  16  10  -3        161.83        188.29        38.55 o                         
  17  10  -3         68.63        213.07        36.81 o                         
  18  10  -3         88.66         83.34        41.65 o                         
  19  10  -3         85.09        152.03        47.66 o                         
  20  10  -3         17.67         40.26        46.99 o                         
  21  10  -3         17.99         48.91        46.87 o                         
  22  10  -3         36.98        122.92        45.07 o                         
   0  11  -3        255.74        258.16        25.24 o                         
   1  11  -3        326.20        302.88        18.60 o                         
   2  11  -3       1031.38       1062.98        25.46 o                         
   3  11  -3        322.37        297.42        26.70 o                         
   4  11  -3        171.05        211.21        25.78 o                         
   5  11  -3        269.99        261.20        27.57 o                         
   6  11  -3         42.40         34.79        24.74 o                         
   7  11  -3        213.29        245.11        31.22 o                         
   8  11  -3       1328.99       1393.89        49.09 o                         
   9  11  -3        244.08        248.33        32.45 o                         
  10  11  -3          3.12        -15.66        32.49 o                         
  11  11  -3        817.44        805.90        46.14 o                         
  12  11  -3        238.96        243.91        48.92 o                         
  13  11  -3        284.57        345.61        42.57 o                         
  14  11  -3         80.03        116.92        37.55 o                         
  15  11  -3         53.72         23.97        40.06 o                         
  16  11  -3         60.94         35.91        33.48 o                         
  17  11  -3        210.18        242.66        44.16 o                         
  18  11  -3         60.03        151.46        46.92 o                         
  19  11  -3         16.98          3.54        48.62 o                         
  20  11  -3         66.12          1.57        52.65 o                         
  21  11  -3         61.86        263.13        56.24 o                         
  22  11  -3         10.72         -2.71        60.61 o                         
   1  12  -3         67.25         69.17        16.23 o                         
   2  12  -3         35.08         21.42        16.83 o                         
   3  12  -3        236.92        222.63        18.98 o                         
   4  12  -3        721.85        782.06        36.62 o                         
   5  12  -3       1353.31       1380.26        46.46 o                         
   6  12  -3        556.40        592.07        36.33 o                         
   7  12  -3        308.46        286.78        33.99 o                         
   8  12  -3        569.67        592.25        38.59 o                         
   9  12  -3         58.96         98.85        31.11 o                         
  10  12  -3       1054.84       1041.21        49.36 o                         
  11  12  -3         33.80         18.94        61.22 o                         
  12  12  -3        673.39        638.00        47.91 o                         
  13  12  -3        350.20        436.42        44.28 o                         
  14  12  -3         14.65         45.59        34.10 o                         
  15  12  -3        178.96        145.18        44.81 o                         
  16  12  -3         36.58        173.96        35.33 o                         
  17  12  -3        107.81         87.04        47.43 o                         
  18  12  -3        124.67         86.84        46.99 o                         
  19  12  -3         34.33         25.75        49.19 o                         
  20  12  -3         18.41         60.12        52.31 o                         
  21  12  -3         16.85         18.29        55.38 o                         
  22  12  -3          0.95        159.06        60.93 o                         
   0  13  -3         27.50         32.49        25.27 o                         
   1  13  -3         52.95         71.04        18.08 o                         
   2  13  -3         43.30         28.50        18.18 o                         
   3  13  -3        264.84        228.61        21.26 o                         
   4  13  -3        208.08        192.26        28.62 o                         
   5  13  -3        314.71        272.63        30.84 o                         
   6  13  -3         51.97         28.44        30.19 o                         
   7  13  -3       2694.09       2713.88        64.83 o                         
   8  13  -3        978.13        900.36        46.16 o                         
   9  13  -3        960.68        886.77        45.55 o                         
  10  13  -3        119.34         96.42        62.73 o                         
  11  13  -3       1753.14       1810.08        62.29 o                         
  12  13  -3         56.10         53.80        36.86 o                         
  13  13  -3        230.92        290.26        43.47 o                         
  14  13  -3        218.71        320.48        40.81 o                         
  15  13  -3         49.22         70.43        40.01 o                         
  16  13  -3        224.75        144.51        48.40 o                         
  17  13  -3         38.61         99.15        43.96 o                         
  18  13  -3         15.17         41.94        40.16 o                         
  19  13  -3        140.07        169.78        41.23 o                         
  20  13  -3         13.95        -44.49        49.77 o                         
   1  14  -3        492.04        521.46        41.78 o                         
   2  14  -3         60.36         54.18        27.94 o                         
   3  14  -3         73.00         40.15        19.82 o                         
   4  14  -3        658.74        689.98        26.75 o                         
   5  14  -3        704.96        649.02        39.53 o                         
   6  14  -3       1043.28       1056.06        45.98 o                         
   7  14  -3         56.68         93.76        33.91 o                         
   8  14  -3        688.11        663.83        41.62 o                         
   9  14  -3        398.36        332.64        65.38 o                         
  10  14  -3        627.73        653.24        44.75 o                         
  11  14  -3         46.38         37.08        33.10 o                         
  12  14  -3        134.83        150.21        35.79 o                         
  13  14  -3        190.55        309.10        37.68 o                         
  14  14  -3         45.82        143.48        40.86 o                         
  15  14  -3         17.31        125.08        41.27 o                         
  16  14  -3        225.89        377.12        51.69 o                         
  17  14  -3         56.55          9.01        39.31 o                         
  18  14  -3         19.96        -30.63        50.29 o                         
  19  14  -3         67.09         64.88        54.24 o                         
   0  15  -3         39.38         53.97        28.11 o                         
   1  15  -3         52.31         50.75        26.06 o                         
   2  15  -3        805.88        809.12        28.63 o                         
   3  15  -3         67.92         40.34        19.03 o                         
   4  15  -3         19.99         27.56        42.55 o                         
   5  15  -3        103.43        116.75        35.53 o                         
   6  15  -3         12.33         20.70        31.88 o                         
   7  15  -3          2.67         30.18        28.91 o                         
   8  15  -3        767.06        779.93        47.60 o                         
   9  15  -3        243.26        169.06        37.04 o                         
  10  15  -3          6.11        -16.34        34.35 o                         
  11  15  -3         26.14         11.51        37.71 o                         
  12  15  -3          0.32         71.81        37.42 o                         
  13  15  -3         62.66         95.14        38.60 o                         
  14  15  -3        115.03        148.03        39.64 o                         
  15  15  -3          8.08        140.03        40.75 o                         
  16  15  -3         29.81          3.16        43.87 o                         
  17  15  -3         37.01         23.83        47.79 o                         
   1  16  -3        155.56        197.49        23.18 o                         
   2  16  -3        114.49        101.88        22.55 o                         
   3  16  -3         60.51         46.43        21.50 o                         
   4  16  -3        532.06        578.21        58.97 o                         
   5  16  -3         21.21         35.97        20.58 o                         
   6  16  -3        331.37        346.95        39.45 o                         
   7  16  -3        166.84        113.13        36.78 o                         
   8  16  -3        141.85        115.78        36.14 o                         
   9  16  -3          3.14        -31.18        31.21 o                         
  10  16  -3        362.72        320.14        40.60 o                         
  11  16  -3         20.86         -5.80        38.42 o                         
  12  16  -3         21.10         10.53        38.15 o                         
  13  16  -3          4.67        -22.23        36.45 o                         
  14  16  -3         51.13         63.03        35.75 o                         
  15  16  -3         18.21         81.88        44.36 o                         
   0  17  -3        546.84        494.72        38.16 o                         
   1  17  -3         53.72         79.48        22.76 o                         
   2  17  -3        122.38         78.76        23.45 o                         
   3  17  -3          5.29          4.99        36.34 o                         
   4  17  -3        228.47        213.24        24.41 o                         
   5  17  -3        388.32        372.03        28.96 o                         
   6  17  -3          3.62          3.83        52.21 o                         
   7  17  -3        101.07        102.90        39.25 o                         
   8  17  -3          7.94        -22.90        31.28 o                         
   9  17  -3         27.47         82.18        35.45 o                         
  10  17  -3         23.43         35.36        36.60 o                         
  11  17  -3        191.97        188.03        39.38 o                         
  12  17  -3         37.14          7.73        39.47 o                         
   1  18  -3         21.35         37.01        24.94 o                         
   2  18  -3         95.30        141.66        22.51 o                         
   3  18  -3        188.23        195.39        26.81 o                         
   4  18  -3         55.23         -2.56        32.30 o                         
   5  18  -3         57.82         68.55        25.58 o                         
   6  18  -3         44.17         47.81        63.84 o                         
   7  18  -3        272.96        303.48        40.27 o                         
   8  18  -3          7.57         -5.66        37.65 o                         
   9  18  -3          7.12        -37.40        37.40 o                         
   0  19  -3         29.79        -29.51        29.51 o                         
   1  19  -3         89.23        105.50        23.75 o                         
   2  19  -3         66.95         39.42        24.60 o                         
   3  19  -3        415.98        367.30        28.39 o                         
   4  19  -3         32.36         20.52        23.80 o                         
   5  19  -3         85.52         76.71        33.16 o                         
   6  19  -3         33.81         40.96        38.08 o                         
   7  19  -3         28.31         68.71        29.18 o                         
   4   0  -2       5659.54       5439.59        44.07 o                         
   6   0  -2       4305.04       4351.84        49.44 o                         
   8   0  -2       1780.18       1764.21        39.70 o                         
  10   0  -2       2845.11       2900.13        54.47 o                         
  12   0  -2         60.36         61.69        26.95 o                         
  14   0  -2        697.60        751.42        42.11 o                         
  16   0  -2        222.18        207.16        46.05 o                         
  18   0  -2        445.38        361.16        46.96 o                         
  20   0  -2          1.69        -42.47        42.47 o                         
  22   0  -2        214.25        146.36        49.93 o                         
   3   1  -2       2197.79       2130.89        24.36 o                         
   4   1  -2       1138.12       1119.73        22.72 o                         
   5   1  -2       1701.93       1664.81        30.17 o                         
   6   1  -2       5387.03       5214.79        52.94 o                         
   7   1  -2       1531.38       1472.24        24.85 o                         
   8   1  -2        505.64        507.77        19.65 o                         
   9   1  -2        981.45       1021.72        24.94 o                         
  10   1  -2       1548.24       1529.21        31.65 o                         
  11   1  -2        132.50        118.78        20.75 o                         
  12   1  -2        413.20        381.73        25.31 o                         
  13   1  -2         90.02         52.53        33.11 o                         
  14   1  -2         64.71         59.72        22.18 o                         
  15   1  -2       1051.95       1080.11        35.80 o                         
  16   1  -2        305.94        305.04        29.22 o                         
  17   1  -2        224.25        207.06        34.29 o                         
  18   1  -2        330.54        278.67        32.13 o                         
  19   1  -2        149.52        145.23        27.40 o                         
  20   1  -2         40.17         49.79        40.97 o                         
  21   1  -2        101.62        130.30        42.80 o                         
  22   1  -2          1.30        -42.68        42.68 o                         
  23   1  -2         16.99          8.13        46.41 o                         
  24   1  -2         24.71        121.36        57.00 o                         
   3   2  -2       1866.23       1863.86        24.37 o                         
   4   2  -2       1459.80       1518.24        26.16 o                         
   5   2  -2       2035.60       2043.38        33.21 o                         
   6   2  -2       7927.67       8049.71        65.62 o                         
   7   2  -2        471.26        464.49        26.25 o                         
   8   2  -2        919.09        936.39        32.91 o                         
   9   2  -2       2442.20       2397.86        48.91 o                         
  10   2  -2         54.54         59.61        23.23 o                         
  11   2  -2       1403.45       1437.73        46.40 o                         
  12   2  -2        456.20        462.48        37.23 o                         
  13   2  -2        287.47        279.87        32.71 o                         
  14   2  -2         54.40         24.91        32.59 o                         
  15   2  -2        483.85        589.27        46.19 o                         
  16   2  -2        635.67        692.26        51.18 o                         
  17   2  -2         28.01         19.17        35.61 o                         
  18   2  -2         98.65        112.49        39.30 o                         
  19   2  -2        232.76        251.04        47.80 o                         
  20   2  -2        145.42        191.69        51.20 o                         
  21   2  -2        193.06        144.02        48.48 o                         
  22   2  -2         10.78        -44.07        44.07 o                         
  23   2  -2         28.18        -39.04        39.04 o                         
  24   2  -2          4.46        -49.01        49.01 o                         
   2   3  -2        676.68        697.27        16.33 o                         
   3   3  -2       2539.73       2547.99        29.56 o                         
   4   3  -2       1134.67       1142.67        25.44 o                         
   5   3  -2       5669.81       5492.87        52.14 o                         
   6   3  -2       8577.31       8597.37        68.89 o                         
   7   3  -2        812.74        884.98        30.30 o                         
   8   3  -2       4083.87       4137.06        57.49 o                         
   9   3  -2        708.44        678.33        33.20 o                         
  10   3  -2       1667.79       1672.54        44.58 o                         
  11   3  -2          5.56        -12.81        28.77 o                         
  12   3  -2        978.58       1019.90        44.88 o                         
  13   3  -2       1049.54       1006.09        44.90 o                         
  14   3  -2        230.96        228.37        40.19 o                         
  15   3  -2        496.92        504.34        41.06 o                         
  16   3  -2        249.23        206.85        42.79 o                         
  17   3  -2        387.60        374.97        45.32 o                         
  18   3  -2        109.78        109.34        40.13 o                         
  19   3  -2        371.38        399.85        52.90 o                         
  20   3  -2         74.62         72.55        44.90 o                         
  21   3  -2         17.42         58.50        38.34 o                         
  22   3  -2          5.48        -12.27        49.35 o                         
  23   3  -2         60.43        -40.98        47.63 o                         
   0   4  -2        904.10        917.55        19.20 o                         
   1   4  -2       1233.27       1284.26        21.46 o                         
   2   4  -2       3387.17       3393.88        33.37 o                         
   3   4  -2       1085.20       1068.96        23.63 o                         
   4   4  -2       5000.68       5010.30        47.82 o                         
   5   4  -2         40.56         55.56        17.46 o                         
   6   4  -2        568.75        561.32        25.94 o                         
   7   4  -2       2952.20       2837.87        47.69 o                         
   8   4  -2       3706.74       3753.92        55.85 o                         
   9   4  -2       3027.47       3192.15        56.74 o                         
  10   4  -2       1306.72       1278.56        40.46 o                         
  11   4  -2       4847.23       4843.52        74.00 o                         
  12   4  -2         87.26         74.43        30.23 o                         
  13   4  -2        184.46        142.82        31.38 o                         
  14   4  -2        521.32        550.34        40.33 o                         
  15   4  -2         40.69         64.71        39.59 o                         
  16   4  -2        250.57        204.30        40.83 o                         
  17   4  -2         96.59         80.89        40.06 o                         
  18   4  -2         44.85         44.64        40.02 o                         
  19   4  -2         54.73         65.20        41.81 o                         
  20   4  -2         24.84          6.71        43.09 o                         
  21   4  -2          6.05         45.69        44.82 o                         
  22   4  -2         90.32        107.80        42.78 o                         
  23   4  -2         72.16         91.44        51.05 o                         
  24   4  -2          3.21        -48.25        49.94 o                         
   1   5  -2        466.08        413.12        17.89 o                         
   2   5  -2       1578.50       1599.13        27.76 o                         
   3   5  -2        370.38        361.81        19.43 o                         
   4   5  -2       1058.58       1055.64        27.44 o                         
   5   5  -2        160.25        154.98        19.43 o                         
   6   5  -2       2540.80       2612.83        43.64 o                         
   7   5  -2         93.98         80.73        23.36 o                         
   8   5  -2       2203.14       2139.28        46.08 o                         
   9   5  -2       1897.59       1823.01        47.50 o                         
  10   5  -2        858.10        881.70        38.60 o                         
  11   5  -2         85.44         84.08        29.24 o                         
  12   5  -2        238.18        247.97        34.29 o                         
  13   5  -2        524.63        500.29        42.56 o                         
  14   5  -2        579.79        560.59        44.58 o                         
  15   5  -2        827.49        776.21        50.39 o                         
  16   5  -2        455.33        438.80        44.16 o                         
  17   5  -2        986.06        951.01        53.98 o                         
  18   5  -2        158.54        194.93        46.35 o                         
  19   5  -2         28.88         23.55        39.72 o                         
  20   5  -2         30.80         68.52        41.37 o                         
  21   5  -2         57.26         62.13        51.24 o                         
  22   5  -2         28.41        -43.36        44.10 o                         
  23   5  -2         46.62         56.35        51.31 o                         
  24   5  -2          5.50         93.86        55.28 o                         
   0   6  -2        281.15        277.75        18.19 o                         
   1   6  -2       4047.72       4073.50        43.72 o                         
   2   6  -2       3163.39       3199.06        40.68 o                         
   3   6  -2       2360.29       2370.89        37.08 o                         
   4   6  -2       4264.96       4177.13        50.15 o                         
   5   6  -2         64.31         72.15        19.50 o                         
   6   6  -2       1557.19       1615.94        38.49 o                         
   7   6  -2       2283.07       2293.53        46.35 o                         
   8   6  -2       4609.82       4473.45        63.99 o                         
   9   6  -2       1440.32       1423.88        42.69 o                         
  10   6  -2       2168.21       2193.05        51.90 o                         
  11   6  -2       1168.10       1123.66        43.00 o                         
  12   6  -2        988.98        947.69        43.69 o                         
  13   6  -2       1364.84       1302.62        50.85 o                         
  14   6  -2        161.95        120.76        35.14 o                         
  15   6  -2         56.32         49.32        36.39 o                         
  16   6  -2        166.94        107.18        39.76 o                         
  17   6  -2         81.88         65.46        38.56 o                         
  18   6  -2         12.99        -15.58        33.75 o                         
  19   6  -2         37.00         59.29        40.40 o                         
  20   6  -2        260.50        285.96        51.36 o                         
  21   6  -2         44.04          8.18        39.71 o                         
  22   6  -2         11.14         63.98        52.42 o                         
  23   6  -2         78.81         54.60        53.23 o                         
  24   6  -2         96.73        299.35        57.61 o                         
   1   7  -2       9870.36       9822.21        91.33 o                         
   2   7  -2        184.95        205.10        21.32 o                         
   3   7  -2       2364.79       2300.85        39.74 o                         
   4   7  -2       1334.94       1403.66        34.48 o                         
   5   7  -2        683.50        651.63        29.51 o                         
   6   7  -2        194.57        152.81        22.82 o                         
   7   7  -2         64.22         36.84        22.77 o                         
   8   7  -2       2064.14       2120.82        48.54 o                         
   9   7  -2        364.96        332.68        29.49 o                         
  10   7  -2        493.21        527.03        35.58 o                         
  11   7  -2         65.21         67.89        31.50 o                         
  12   7  -2        160.02        150.80        33.16 o                         
  13   7  -2        404.05        382.04        39.86 o                         
  14   7  -2        258.77        268.94        36.55 o                         
  15   7  -2        145.02         77.41        39.12 o                         
  16   7  -2        654.19        578.32        50.18 o                         
  17   7  -2         12.85        -19.84        48.36 o                         
  18   7  -2         16.85        -28.74        42.74 o                         
  19   7  -2         43.57         90.02        40.19 o                         
  20   7  -2         58.88         97.56        44.45 o                         
  21   7  -2         97.64        124.35        42.33 o                         
  22   7  -2         10.25         -7.08        51.87 o                         
  23   7  -2         53.32         20.50        52.59 o                         
  24   7  -2         25.86         -2.46        50.10 o                         
   0   8  -2       4847.63       5017.97        57.46 o                         
   1   8  -2       2902.43       2928.43        32.51 o                         
   2   8  -2         77.18         49.05        20.85 o                         
   3   8  -2       1135.22       1145.61        32.87 o                         
   4   8  -2       2812.06       2770.20        47.15 o                         
   5   8  -2        592.65        654.75        29.83 o                         
   6   8  -2        498.34        514.87        31.04 o                         
   7   8  -2        963.28        991.80        37.18 o                         
   8   8  -2        225.53        229.49        31.03 o                         
   9   8  -2        150.88        127.91        29.68 o                         
  10   8  -2        117.61        106.73        27.35 o                         
  11   8  -2       1249.21       1279.72        47.04 o                         
  12   8  -2         92.83         66.42        31.09 o                         
  13   8  -2        313.42        264.76        36.71 o                         
  14   8  -2        413.61        359.04        42.95 o                         
  15   8  -2        138.33        113.32        37.35 o                         
  16   8  -2        557.78        561.38        44.35 o                         
  17   8  -2        186.81        204.56        40.81 o                         
  18   8  -2         13.16         19.23        38.70 o                         
  19   8  -2         58.74         33.36        37.35 o                         
  20   8  -2         20.35         77.60        40.22 o                         
  21   8  -2         33.64        122.44        49.50 o                         
  23   8  -2         96.64        -57.37        57.37 o                         
   1   9  -2       2035.08       2044.65        30.07 o                         
   2   9  -2        539.14        595.25        28.55 o                         
   3   9  -2       1495.31       1457.59        37.79 o                         
   4   9  -2       3861.14       3980.85        59.21 o                         
   5   9  -2         48.35         58.59        22.88 o                         
   6   9  -2          7.53          4.77        24.44 o                         
   7   9  -2        383.97        342.27        28.82 o                         
   8   9  -2        350.70        320.07        32.82 o                         
   9   9  -2         85.19         85.45        28.85 o                         
  10   9  -2         24.87         27.96        26.82 o                         
  11   9  -2        262.66        250.18        34.04 o                         
  12   9  -2         55.56         63.71        33.78 o                         
  13   9  -2        175.37        168.19        34.16 o                         
  14   9  -2       1061.11       1068.11        54.09 o                         
  15   9  -2         10.33         -4.44        39.06 o                         
  16   9  -2        101.91        114.07        46.10 o                         
  17   9  -2          0.46         18.18        38.43 o                         
  18   9  -2         33.86         21.39        34.71 o                         
  19   9  -2        198.58        132.75        39.95 o                         
  20   9  -2          2.54        -35.15        35.15 o                         
  21   9  -2         33.43         13.82        43.70 o                         
  22   9  -2         12.29         94.70        52.49 o                         
  23   9  -2          1.96        -61.32        61.32 o                         
   0  10  -2        164.85        155.69        24.52 o                         
   1  10  -2       1445.38       1495.46        28.95 o                         
   2  10  -2       2282.48       2277.69        48.02 o                         
   3  10  -2       2016.90       1995.39        46.23 o                         
   4  10  -2        764.75        782.05        35.16 o                         
   5  10  -2         66.43         55.79        24.16 o                         
   6  10  -2        158.73        164.05        26.80 o                         
   7  10  -2       1110.10       1027.83        42.50 o                         
   8  10  -2        624.11        620.74        36.21 o                         
   9  10  -2       1064.44       1084.06        44.64 o                         
  10  10  -2        130.70        112.81        32.57 o                         
  11  10  -2        351.23        392.20        38.44 o                         
  12  10  -2        625.66        579.41        42.75 o                         
  13  10  -2        975.22        966.31        50.62 o                         
  14  10  -2        147.42        163.72        41.04 o                         
  15  10  -2         61.15         60.91        34.65 o                         
  16  10  -2         17.21          1.91        39.39 o                         
  17  10  -2        148.28        116.46        41.90 o                         
  18  10  -2        123.24         84.34        37.49 o                         
  19  10  -2        116.25        113.22        41.85 o                         
  20  10  -2        140.58        180.09        53.02 o                         
  21  10  -2         41.06         45.20        41.28 o                         
  22  10  -2         57.20         21.19        40.28 o                         
  23  10  -2         64.86        225.54        50.71 o                         
   1  11  -2       1367.60       1401.18        32.21 o                         
   2  11  -2          1.96          0.27        17.58 o                         
   3  11  -2        553.45        549.24        33.23 o                         
   4  11  -2       2024.48       2192.27        50.20 o                         
   5  11  -2          6.79         -1.13        24.76 o                         
   6  11  -2        984.44        993.38        39.77 o                         
   7  11  -2        639.06        669.82        39.61 o                         
   8  11  -2        527.47        532.33        38.04 o                         
   9  11  -2        213.51        178.96        34.03 o                         
  10  11  -2        356.43        306.89        34.15 o                         
  11  11  -2        329.17        296.19        40.36 o                         
  12  11  -2       1034.16        936.04        50.55 o                         
  13  11  -2        364.61        371.06        43.41 o                         
  14  11  -2        326.13        359.35        43.27 o                         
  15  11  -2         13.26         13.10        33.22 o                         
  16  11  -2         77.57         69.92        41.70 o                         
  17  11  -2        170.85        191.05        45.33 o                         
  18  11  -2          2.11         27.43        36.57 o                         
  19  11  -2         11.06         17.61        42.54 o                         
  20  11  -2        120.17        187.87        52.95 o                         
  21  11  -2         46.42        -52.56        52.56 o                         
  22  11  -2         31.50         42.65        57.51 o                         
   0  12  -2       1808.16       1861.30        49.26 o                         
   1  12  -2       2048.84       2187.89        43.61 o                         
   2  12  -2        905.36        892.93        32.65 o                         
   3  12  -2        858.41        877.81        37.86 o                         
   4  12  -2        694.77        665.06        35.72 o                         
   5  12  -2        395.28        400.29        33.60 o                         
   6  12  -2       2620.09       2567.04        59.74 o                         
   7  12  -2        185.86        209.98        33.19 o                         
   8  12  -2         32.03         29.90        30.82 o                         
   9  12  -2        684.84        645.66        42.68 o                         
  10  12  -2         17.40         -9.59        30.79 o                         
  11  12  -2        898.24        832.34        49.04 o                         
  12  12  -2         10.73         25.00        35.84 o                         
  13  12  -2          5.97        -38.60        38.60 o                         
  14  12  -2        294.09        306.11        44.49 o                         
  15  12  -2        321.43        337.51        40.78 o                         
  16  12  -2         28.15          1.95        45.22 o                         
  17  12  -2        121.45         89.64        38.40 o                         
  18  12  -2         34.60         69.83        43.87 o                         
  19  12  -2          3.35         74.80        69.89 o                         
  20  12  -2         37.29         57.42        48.97 o                         
  21  12  -2        107.12         62.01        52.43 o                         
  22  12  -2         49.61         -1.12        56.30 o                         
   1  13  -2       2325.61       2302.32        39.56 o                         
   2  13  -2        233.99        206.95        40.58 o                         
   3  13  -2       1348.00       1302.76        32.56 o                         
   4  13  -2        799.52        853.98        42.80 o                         
   5  13  -2        156.25        167.04        30.81 o                         
   6  13  -2        439.40        401.31        35.89 o                         
   7  13  -2       1225.91       1153.39        48.06 o                         
   8  13  -2        152.53        127.03        33.32 o                         
   9  13  -2        113.75        133.00        32.68 o                         
  10  13  -2        456.98        397.99        43.13 o                         
  11  13  -2         70.13         34.85        36.03 o                         
  12  13  -2         13.48         -4.63        32.70 o                         
  13  13  -2         25.23         32.87        34.54 o                         
  14  13  -2         74.14         62.77        39.04 o                         
  15  13  -2        552.44        656.17        52.34 o                         
  16  13  -2        329.04        385.92        44.95 o                         
  17  13  -2         21.54        -48.12        48.12 o                         
  18  13  -2         36.27         17.96        53.77 o                         
  19  13  -2         16.80         16.58        40.52 o                         
  20  13  -2          0.49          2.49        45.56 o                         
  21  13  -2         35.85        158.67        56.03 o                         
   0  14  -2        751.68        791.26        40.53 o                         
   1  14  -2        651.80        662.99        28.08 o                         
   2  14  -2         13.27         -2.49        21.10 o                         
   3  14  -2        100.68        127.87        22.87 o                         
   4  14  -2        856.94        795.35        41.21 o                         
   5  14  -2        221.45        211.42        34.10 o                         
   6  14  -2         60.92         53.03        32.71 o                         
   7  14  -2         13.60        -30.60        32.25 o                         
   8  14  -2        286.14        324.69        37.18 o                         
   9  14  -2        491.72        406.13        42.64 o                         
  10  14  -2         43.11         24.63        30.05 o                         
  11  14  -2        291.40        247.59        39.60 o                         
  12  14  -2        199.04        102.95        36.86 o                         
  13  14  -2        116.23        142.38        40.24 o                         
  14  14  -2         59.92         22.69        35.95 o                         
  15  14  -2        102.63        106.47        36.28 o                         
  16  14  -2        187.86        290.92        48.86 o                         
  17  14  -2          5.16         34.17        40.99 o                         
  18  14  -2        382.00        296.19        55.32 o                         
  19  14  -2         35.94         16.13        51.25 o                         
  20  14  -2         15.62         97.47        52.21 o                         
  21  14  -2          1.20         94.12        47.61 o                         
   1  15  -2        697.32        683.05        28.50 o                         
   2  15  -2        646.28        614.27        35.06 o                         
   3  15  -2        723.51        713.40        29.80 o                         
   4  15  -2       1260.19       1253.32        36.01 o                         
   5  15  -2        125.06         96.35        36.44 o                         
   6  15  -2       1265.85       1214.54        54.10 o                         
   7  15  -2         58.29         59.49        35.49 o                         
   8  15  -2        239.92        208.28        34.47 o                         
   9  15  -2        303.09        231.50        41.56 o                         
  10  15  -2         31.54          4.09        35.41 o                         
  11  15  -2         25.70          5.53        31.22 o                         
  12  15  -2        444.09        479.23        42.10 o                         
  13  15  -2         19.60         44.48        34.65 o                         
  14  15  -2         44.09         98.54        35.41 o                         
  15  15  -2          6.35          1.48        44.33 o                         
  16  15  -2        372.41        488.36        48.25 o                         
  17  15  -2          4.06        124.83        51.94 o                         
  18  15  -2        118.81         30.36        44.51 o                         
  19  15  -2        102.53         53.64        52.22 o                         
  20  15  -2         53.84        -30.84        60.72 o                         
   0  16  -2       2265.08       2281.83        62.86 o                         
   1  16  -2        304.13        252.35        25.76 o                         
   2  16  -2         32.37          6.40        24.05 o                         
   3  16  -2       1032.38       1041.09        57.77 o                         
   4  16  -2       1557.15       1542.16        48.61 o                         
   5  16  -2         75.15         73.04        35.83 o                         
   6  16  -2        305.10        268.61        37.47 o                         
   7  16  -2       1443.55       1450.46        58.09 o                         
   8  16  -2         13.53         27.44        34.89 o                         
   9  16  -2        170.69        217.53        38.93 o                         
  10  16  -2        371.24        331.51        40.46 o                         
  11  16  -2          0.32         -2.05        30.41 o                         
  12  16  -2        225.57        219.25        35.78 o                         
  13  16  -2         18.74        -34.42        34.42 o                         
  14  16  -2         34.86        150.01        45.52 o                         
  15  16  -2         36.28         33.85        44.62 o                         
  16  16  -2         74.75        126.76        38.55 o                         
  17  16  -2         35.64         42.37        50.02 o                         
  18  16  -2          3.14        -49.76        50.03 o                         
  19  16  -2         67.58         72.11        48.21 o                         
   1  17  -2         72.10          4.59        24.27 o                         
   2  17  -2        277.83        280.03        54.22 o                         
   3  17  -2        203.25        143.01        25.28 o                         
   4  17  -2        505.95        524.77        31.03 o                         
   5  17  -2         50.38         18.65        43.15 o                         
   6  17  -2        447.07        512.65        42.89 o                         
   7  17  -2         13.32        -34.69        34.69 o                         
   8  17  -2        446.43        420.00        45.61 o                         
   9  17  -2         23.29          0.32        32.50 o                         
  10  17  -2          7.03          5.55        30.84 o                         
  11  17  -2         12.53        -14.63        29.51 o                         
  12  17  -2         53.28         54.79        34.36 o                         
  13  17  -2         55.76        114.90        38.90 o                         
  14  17  -2        420.99        445.87        55.21 o                         
  15  17  -2        147.64         65.09        45.74 o                         
  16  17  -2         38.96         81.57        43.58 o                         
  17  17  -2          3.80         53.91        52.85 o                         
  18  17  -2         13.59          8.50        54.98 o                         
   0  18  -2       1002.49       1095.41        51.45 o                         
   1  18  -2        369.84        408.18        31.03 o                         
   2  18  -2         35.48         13.88        33.66 o                         
   3  18  -2        184.22        158.95        46.78 o                         
   4  18  -2        343.34        389.33        26.52 o                         
   5  18  -2        218.64        237.00        27.13 o                         
   6  18  -2        112.87        104.11        26.82 o                         
   7  18  -2        137.40        139.26        31.70 o                         
   8  18  -2         42.63         19.42        33.56 o                         
   9  18  -2         38.35         38.08        35.77 o                         
  10  18  -2         32.47         -0.12        40.06 o                         
  11  18  -2         93.79         95.45        41.63 o                         
  12  18  -2         61.61        120.04        39.04 o                         
  13  18  -2         99.44         85.24        34.90 o                         
  14  18  -2        108.01        124.67        44.23 o                         
  15  18  -2         69.81         28.15        52.30 o                         
  16  18  -2        120.29        221.34        41.74 o                         
  17  18  -2         14.23        211.08        59.15 o                         
   1  19  -2        160.74        190.38        61.38 o                         
   2  19  -2         98.02         58.01        26.56 o                         
   3  19  -2         72.06         99.55        42.89 o                         
   4  19  -2          4.47          0.69        22.95 o                         
   5  19  -2        155.85        218.99        24.80 o                         
   6  19  -2          7.19         29.71        43.46 o                         
   7  19  -2          7.04        -35.29        35.29 o                         
   8  19  -2        149.78        132.45        39.24 o                         
   9  19  -2         51.33         75.15        36.32 o                         
  10  19  -2         11.64        -32.81        32.81 o                         
  11  19  -2         17.98        105.41        37.69 o                         
  12  19  -2         29.50         42.94        43.54 o                         
  13  19  -2         37.04         40.40        48.17 o                         
  14  19  -2        102.71        101.64        43.02 o                         
  15  19  -2         11.36        154.43        52.65 o                         
  16  19  -2         30.66         40.52        51.93 o                         
   0  20  -2        109.45         85.06        32.76 o                         
   1  20  -2         34.19        -38.20        53.36 o                         
   2  20  -2         41.85         76.75        23.33 o                         
   3  20  -2         67.93          1.69        48.39 o                         
   4  20  -2        280.66        256.02        30.17 o                         
   5  20  -2         42.10        -21.97        27.75 o                         
   6  20  -2        259.52        279.55        56.03 o                         
   7  20  -2         32.62         65.58        67.69 o                         
   8  20  -2         41.14         12.66        38.23 o                         
   9  20  -2         24.55        -41.56        41.56 o                         
  10  20  -2         76.58        -16.57        45.24 o                         
  11  20  -2         63.37        -47.23        47.23 o                         
  12  20  -2          2.81         59.97        45.07 o                         
  13  20  -2         43.16        106.74        47.17 o                         
  15  20  -2          2.94        122.12        47.95 o                         
   1  21  -2        335.38        345.01        35.04 o                         
   2  21  -2        111.26         70.21        26.73 o                         
   3  21  -2         45.67         15.83        44.87 o                         
   4  21  -2         39.91         37.82        53.53 o                         
   5  21  -2        231.79        237.78        27.04 o                         
   6  21  -2         56.97         78.73        50.77 o                         
   7  21  -2         57.76        125.70       133.11 o                         
   8  21  -2        153.56        272.65        95.13 o                         
   9  21  -2        118.39        166.05        46.94 o                         
  10  21  -2         39.18         43.46        49.86 o                         
  11  21  -2        136.15         69.47        45.37 o                         
  12  21  -2          4.91        -13.55        48.15 o                         
  13  21  -2        107.26         44.18        58.67 o                         
  14  21  -2        158.22        124.55        45.45 o                         
   1  22  -2        107.70        190.62        33.63 o                         
   2  22  -2         29.28         -9.99        76.07 o                         
   3  22  -2        111.76         75.75        61.15 o                         
   4  22  -2         56.50        -33.05        43.40 o                         
   5  22  -2         15.30         28.77        35.74 o                         
   6  22  -2         11.64         36.50        28.68 o                         
   7  22  -2        439.25        416.23        56.78 o                         
   8  22  -2         29.89         82.63        46.36 o                         
   9  22  -2         27.00         91.09        35.88 o                         
  11  22  -2        394.64        432.00        51.14 o                         
  12  22  -2         19.72         53.87        61.03 o                         
  13  22  -2         41.49        -52.07        52.07 o                         
   1  23  -2          4.35         18.81        28.57 o                         
   2  23  -2          5.73        -18.68        37.50 o                         
   3  23  -2          2.95        -33.80        33.80 o                         
   4  23  -2         12.17        -29.77        33.57 o                         
   5  23  -2         76.10        141.91        63.52 o                         
   6  23  -2         12.35         16.69        50.57 o                         
   7  23  -2         22.81        -19.17        48.36 o                         
   8  23  -2        160.69        158.44        59.71 o                         
   9  23  -2          7.50        130.85       143.16 o                         
  10  23  -2         12.93        117.14        89.76 o                         
   0  24  -2          4.27         82.30        51.27 o                         
   1  24  -2          1.08          9.55        74.09 o                         
   2  24  -2        146.41        135.06        37.18 o                         
   3  24  -2        152.10        194.78        43.84 o                         
   4  24  -2         15.97        -36.29        36.29 o                         
   5  24  -2         36.04        122.95        38.57 o                         
   6  24  -2         19.00         10.70        32.17 o                         
   7  24  -2          0.25         24.84        47.17 o                         
   8  24  -2         67.19         67.40        67.97 o                         
   9  24  -2         52.15         26.91        56.89 o                         
   1  25  -2        102.51        135.42        52.21 o                         
   2  25  -2         55.69         17.90       124.42 o                         
   3  25  -2          2.80        262.13        56.19 o                         
   4  25  -2         16.74         28.19        38.38 o                         
   5  25  -2         11.41        -33.87        49.13 o                         
   6  25  -2        181.07         90.00        62.34 o                         
   4   0  -1      39316.18      38215.84       109.01 o                         
   6   0  -1       4312.38       4346.30        50.77 o                         
   8   0  -1       5326.69       5274.02        62.53 o                         
  10   0  -1       1365.82       1407.02        43.75 o                         
  12   0  -1        179.80        192.02        31.41 o                         
  14   0  -1       2521.48       2522.41        64.82 o                         
  16   0  -1         62.02         19.58        38.55 o                         
  18   0  -1        357.13        388.20        50.79 o                         
  20   0  -1        379.95        336.68        55.15 o                         
  22   0  -1        210.48        196.65        55.89 o                         
  24   0  -1         81.50        -52.43        52.43 o                         
   3   1  -1       8961.44       8741.87        46.97 o                         
   4   1  -1      11980.10      11811.78        45.44 o                         
   5   1  -1       9868.48       9743.07        46.60 o                         
   6   1  -1       6757.71       6681.48        43.05 o                         
   7   1  -1       3689.26       3662.14        36.31 o                         
   8   1  -1       1342.24       1337.03        26.79 o                         
   9   1  -1       1444.36       1470.69        29.74 o                         
  10   1  -1       1992.99       2005.64        34.09 o                         
  11   1  -1       1825.46       1911.85        35.24 o                         
  12   1  -1        245.22        264.56        25.05 o                         
  13   1  -1         83.10         96.73        23.51 o                         
  14   1  -1         50.47         40.23        27.12 o                         
  15   1  -1        172.28        154.13        41.36 o                         
  16   1  -1        231.14        212.72        28.43 o                         
  17   1  -1        344.57        338.06        32.09 o                         
  18   1  -1         36.57         39.00        39.67 o                         
  19   1  -1        125.20         89.55        31.87 o                         
  20   1  -1        527.65        544.09        55.68 o                         
  21   1  -1         35.35         71.68        31.01 o                         
  22   1  -1        171.37         65.25        43.54 o                         
  23   1  -1         16.96        -38.67        38.67 o                         
  24   1  -1        111.52         84.72        48.96 o                         
   3   2  -1         64.26         37.70        16.60 o                         
   4   2  -1       5518.50       5644.05        46.12 o                         
   5   2  -1      31044.72      30570.54       114.70 o                         
   6   2  -1       4183.53       4134.07        49.73 o                         
   7   2  -1       2028.44       2016.57        38.86 o                         
   8   2  -1       1069.49       1084.23        26.64 o                         
   9   2  -1       1841.95       1889.20        32.42 o                         
  10   2  -1        783.48        779.40        26.98 o                         
  11   2  -1         69.38         54.65        20.70 o                         
  12   2  -1        856.61        826.65        44.32 o                         
  13   2  -1        489.47        511.77        29.41 o                         
  14   2  -1        408.28        423.76        29.04 o                         
  15   2  -1        315.15        345.24        28.73 o                         
  16   2  -1         66.12         79.12        28.36 o                         
  17   2  -1        705.26        669.09        33.54 o                         
  18   2  -1         31.37         50.06        29.39 o                         
  19   2  -1        174.47        158.45        46.99 o                         
  20   2  -1         36.09        -26.72        39.10 o                         
  21   2  -1        184.53        203.78        48.99 o                         
  22   2  -1         12.24         83.31        52.12 o                         
  23   2  -1        131.58         83.99        45.49 o                         
  24   2  -1         20.82         -3.98        42.11 o                         
   2   3  -1       7976.64       8061.77        46.94 o                         
   3   3  -1        626.69        602.36        20.99 o                         
   4   3  -1      49095.07      47448.82       136.09 o                         
   5   3  -1      12963.60      12807.58        78.74 o                         
   6   3  -1        458.54        456.86        25.10 o                         
   7   3  -1        240.49        233.74        22.79 o                         
   8   3  -1       2593.91       2609.50        47.82 o                         
   9   3  -1       2581.49       2567.33        50.31 o                         
  10   3  -1       1219.22       1224.39        41.60 o                         
  11   3  -1        492.54        506.59        38.83 o                         
  12   3  -1        769.31        788.80        42.97 o                         
  13   3  -1        318.76        323.11        38.68 o                         
  14   3  -1        741.62        802.91        46.01 o                         
  15   3  -1        125.72        162.95        39.52 o                         
  16   3  -1         62.02         88.03        40.21 o                         
  17   3  -1        300.14        287.92        41.44 o                         
  18   3  -1        185.49        120.90        43.68 o                         
  19   3  -1         89.00        103.84        41.65 o                         
  20   3  -1        108.01         62.95        44.88 o                         
  21   3  -1         69.69        131.45        49.43 o                         
  22   3  -1         92.18         83.01        40.35 o                         
  23   3  -1         64.92         63.49        62.09 o                         
  24   3  -1         63.56        150.03        50.64 o                         
   1   4  -1       5144.35       5102.34        41.10 o                         
   2   4  -1       8628.67       8814.37        54.93 o                         
   3   4  -1       9784.92       9610.81        61.84 o                         
   4   4  -1       9656.45       9546.10        66.25 o                         
   5   4  -1       2496.20       2572.48        41.55 o                         
   6   4  -1       4268.02       4063.70        51.92 o                         
   7   4  -1       2015.61       1983.54        42.59 o                         
   8   4  -1        650.43        690.82        34.11 o                         
   9   4  -1        909.21        917.22        37.54 o                         
  10   4  -1        365.62        307.82        33.06 o                         
  11   4  -1       1595.36       1615.49        48.11 o                         
  12   4  -1         51.24         45.50        32.53 o                         
  13   4  -1        220.38        210.53        38.14 o                         
  14   4  -1        135.87        148.20        39.21 o                         
  15   4  -1        740.08        721.99        48.66 o                         
  16   4  -1        208.56        205.80        41.11 o                         
  17   4  -1        105.96         50.60        35.59 o                         
  18   4  -1        119.04         82.95        42.31 o                         
  19   4  -1        566.27        608.14        53.70 o                         
  20   4  -1         45.77         66.22        44.30 o                         
  21   4  -1          9.41         35.39        46.98 o                         
  22   4  -1         78.76         68.99        47.62 o                         
  23   4  -1          9.63         19.74        52.78 o                         
  24   4  -1         72.43         93.65        58.50 o                         
   0   5  -1      14501.99      14149.63        74.29 o                         
   1   5  -1        114.28         85.31        17.42 o                         
   2   5  -1       1705.94       1695.05        31.23 o                         
   3   5  -1       7726.10       7425.43        59.24 o                         
   4   5  -1       2710.06       2658.15        41.57 o                         
   5   5  -1        138.41        145.90        24.07 o                         
   6   5  -1        493.23        488.68        27.00 o                         
   7   5  -1       1458.60       1450.80        37.77 o                         
   8   5  -1        523.63        519.06        32.03 o                         
   9   5  -1       1812.77       1784.89        45.43 o                         
  10   5  -1        449.94        433.79        32.34 o                         
  11   5  -1       2055.90       2156.80        53.71 o                         
  12   5  -1       1624.83       1595.16        53.59 o                         
  13   5  -1        234.76        247.65        35.37 o                         
  14   5  -1          9.59          9.54        31.19 o                         
  15   5  -1        235.41        200.07        43.02 o                         
  16   5  -1        259.37        224.32        42.29 o                         
  17   5  -1          7.99         14.54        35.11 o                         
  18   5  -1        151.93        150.94        41.11 o                         
  19   5  -1         15.17         -6.72        44.35 o                         
  20   5  -1         16.70         72.70        47.63 o                         
  21   5  -1        216.67        195.06        46.76 o                         
  22   5  -1          9.23         28.29        53.35 o                         
  23   5  -1          6.90         16.42        43.83 o                         
  24   5  -1         13.07         66.56        57.75 o                         
   1   6  -1       4372.73       4474.41        48.62 o                         
   2   6  -1       2636.27       2751.33        40.91 o                         
   3   6  -1       3204.93       3299.89        45.35 o                         
   4   6  -1        898.45        899.43        30.88 o                         
   5   6  -1       1085.63       1112.22        34.54 o                         
   6   6  -1       2247.59       2167.31        43.59 o                         
   7   6  -1        902.05        892.89        35.48 o                         
   8   6  -1        511.01        542.20        32.91 o                         
   9   6  -1       2020.08       2091.10        51.70 o                         
  10   6  -1        721.69        661.74        36.11 o                         
  11   6  -1        198.97        200.19        32.02 o                         
  12   6  -1        934.38        871.58        44.09 o                         
  13   6  -1         35.56         -0.15        32.79 o                         
  14   6  -1        160.00        166.35        34.68 o                         
  15   6  -1        682.48        707.06        49.30 o                         
  16   6  -1        362.11        371.87        46.53 o                         
  17   6  -1         35.18         -1.35        41.07 o                         
  18   6  -1         17.56         25.48        42.37 o                         
  19   6  -1        162.58        114.37        42.22 o                         
  20   6  -1        177.84        158.39        41.53 o                         
  21   6  -1         12.68        -10.42        51.16 o                         
  22   6  -1         82.02         59.35        55.28 o                         
  23   6  -1          8.88        -17.75        41.76 o                         
  24   6  -1         41.58        -54.22        54.45 o                         
   0   7  -1       6118.37       6184.33        60.23 o                         
   1   7  -1        649.72        628.90        25.48 o                         
   2   7  -1       1021.30       1105.68        32.63 o                         
   3   7  -1       2529.85       2544.14        44.02 o                         
   4   7  -1        691.51        668.93        27.18 o                         
   5   7  -1       1469.48       1400.44        38.85 o                         
   6   7  -1       1007.10       1029.98        36.10 o                         
   7   7  -1        136.95        110.31        26.42 o                         
   8   7  -1       1321.48       1388.55        42.36 o                         
   9   7  -1       6008.00       5894.35        78.40 o                         
  10   7  -1        548.57        663.97        40.00 o                         
  11   7  -1        397.91        466.26        37.64 o                         
  12   7  -1        580.72        579.72        41.10 o                         
  13   7  -1        785.64        862.46        47.58 o                         
  14   7  -1        215.28        233.71        38.04 o                         
  15   7  -1         67.83         64.75        41.81 o                         
  16   7  -1         35.37         63.41        40.76 o                         
  17   7  -1          0.17         -5.06        39.38 o                         
  18   7  -1        105.81         47.95        40.05 o                         
  19   7  -1        275.02        247.78        45.21 o                         
  20   7  -1        191.95        178.08        47.34 o                         
  21   7  -1        161.68        173.29        54.19 o                         
  22   7  -1         28.09         89.96        52.56 o                         
  23   7  -1         27.91        -34.28        45.85 o                         
  24   7  -1          0.06        -50.65        50.65 o                         
   1   8  -1       1123.83       1158.38        33.62 o                         
   2   8  -1        719.47        702.31        30.88 o                         
   3   8  -1       2273.88       2285.42        45.05 o                         
   4   8  -1        226.61        259.19        28.07 o                         
   5   8  -1       1677.11       1662.05        43.70 o                         
   6   8  -1       1116.08       1039.56        36.70 o                         
   7   8  -1        642.58        557.61        31.42 o                         
   8   8  -1       3219.10       3220.20        61.48 o                         
   9   8  -1        552.45        522.89        38.77 o                         
  10   8  -1        436.87        447.75        37.06 o                         
  11   8  -1        403.49        385.19        38.06 o                         
  12   8  -1        124.32        117.60        34.06 o                         
  13   8  -1         67.84         77.16        36.66 o                         
  14   8  -1         21.62        -11.50        37.50 o                         
  15   8  -1        564.88        537.64        46.26 o                         
  16   8  -1        337.42        293.51        43.09 o                         
  17   8  -1         39.77         57.05        44.51 o                         
  18   8  -1        399.86        494.96        55.66 o                         
  19   8  -1        315.27        361.44        53.97 o                         
  20   8  -1          5.79         -7.41        48.08 o                         
  21   8  -1         25.35         38.19        51.06 o                         
  22   8  -1         77.58        183.65        54.56 o                         
  23   8  -1         30.08         70.77        51.68 o                         
   0   9  -1      12246.38      11955.64        92.64 o                         
   1   9  -1        700.93        697.11        22.96 o                         
   2   9  -1       2261.93       2341.61        47.58 o                         
   3   9  -1        372.63        408.74        29.24 o                         
   4   9  -1       5338.20       5613.44        69.91 o                         
   5   9  -1       2645.31       2671.71        52.28 o                         
   6   9  -1       1429.31       1511.22        45.14 o                         
   7   9  -1        246.45        221.03        31.18 o                         
   8   9  -1        544.20        540.70        37.92 o                         
   9   9  -1        609.99        624.42        38.91 o                         
  10   9  -1        112.87         83.07        33.31 o                         
  11   9  -1        109.09        108.88        30.86 o                         
  12   9  -1        243.00        218.90        34.84 o                         
  13   9  -1        101.45         81.91        32.16 o                         
  14   9  -1        157.46        128.60        35.92 o                         
  15   9  -1         44.20         51.70        41.73 o                         
  16   9  -1        186.89        156.09        39.30 o                         
  17   9  -1         55.65         25.37        39.88 o                         
  18   9  -1        513.53        522.83        53.12 o                         
  19   9  -1        135.79        181.29        51.82 o                         
  20   9  -1          5.77         -9.36        49.40 o                         
  21   9  -1          7.28        -43.20        43.20 o                         
  22   9  -1         52.95        114.41        53.10 o                         
  23   9  -1          6.39        296.59        57.38 o                         
   1  10  -1       1302.32       1275.28        27.34 o                         
   2  10  -1       1105.13       1082.20        38.29 o                         
   3  10  -1       2550.65       2615.52        52.87 o                         
   4  10  -1        961.55        959.58        38.02 o                         
   5  10  -1       6245.41       6454.33        80.60 o                         
   6  10  -1        789.16        786.70        38.64 o                         
   7  10  -1         89.32        101.32        26.73 o                         
   8  10  -1        465.96        451.93        36.59 o                         
   9  10  -1         24.12        -21.29        30.63 o                         
  10  10  -1          1.60          0.66        30.64 o                         
  11  10  -1         16.75          9.37        35.10 o                         
  12  10  -1         47.90         50.16        33.42 o                         
  13  10  -1        142.34        148.31        38.33 o                         
  14  10  -1        391.11        457.28        47.49 o                         
  15  10  -1        157.33        188.86        41.05 o                         
  16  10  -1        217.79        194.57        44.43 o                         
  17  10  -1        275.23        256.08        45.29 o                         
  18  10  -1        260.03        252.35        50.18 o                         
  19  10  -1        138.98        148.24        48.31 o                         
  20  10  -1         24.20         27.94        51.77 o                         
  21  10  -1         58.69        102.88        46.97 o                         
  22  10  -1         19.50        -38.09        46.55 o                         
  23  10  -1        103.42        191.17        55.85 o                         
   0  11  -1       2153.46       2235.84        49.72 o                         
   1  11  -1       1046.82       1073.78        33.84 o                         
   2  11  -1       1768.75       1830.01        47.50 o                         
   3  11  -1        641.51        614.99        36.56 o                         
   4  11  -1        626.97        584.93        34.30 o                         
   5  11  -1        266.36        308.24        30.44 o                         
   6  11  -1         48.57         29.57        29.47 o                         
   7  11  -1        218.86        225.87        29.83 o                         
   8  11  -1       1280.96       1245.08        47.78 o                         
   9  11  -1       1259.11       1222.94        49.82 o                         
  10  11  -1        595.52        544.86        39.81 o                         
  11  11  -1         70.21         35.41        28.75 o                         
  12  11  -1        252.10        238.54        39.95 o                         
  13  11  -1        549.43        561.48        46.99 o                         
  14  11  -1        455.70        507.39        48.65 o                         
  15  11  -1         63.53         61.56        38.61 o                         
  16  11  -1        133.11        126.66        43.11 o                         
  17  11  -1         47.71         -2.22        41.65 o                         
  18  11  -1        123.25         56.63        47.78 o                         
  19  11  -1         10.59         87.46        42.98 o                         
  20  11  -1         88.45        180.92        38.38 o                         
  21  11  -1         40.44        -14.49        45.21 o                         
  22  11  -1         80.46        -47.83        49.47 o                         
   1  12  -1       1509.20       1479.79        32.32 o                         
   2  12  -1        261.43        242.28        22.75 o                         
   3  12  -1         47.76          0.06        27.56 o                         
   4  12  -1       1220.44       1315.63        45.78 o                         
   5  12  -1        302.11        256.14        29.84 o                         
   6  12  -1        130.83        130.64        33.36 o                         
   7  12  -1        345.74        308.99        35.02 o                         
   8  12  -1        613.21        670.06        42.69 o                         
   9  12  -1        402.97        373.35        39.00 o                         
  10  12  -1        284.09        221.33        30.16 o                         
  11  12  -1        346.04        350.68        43.73 o                         
  12  12  -1        109.61         81.70        37.22 o                         
  13  12  -1        384.62        359.71        43.28 o                         
  14  12  -1        149.41        196.73        40.68 o                         
  15  12  -1        170.88        195.14        43.73 o                         
  16  12  -1         24.28         43.02        31.72 o                         
  17  12  -1         61.71         74.14        49.79 o                         
  18  12  -1         16.23          5.63        37.24 o                         
  19  12  -1          0.41         -9.84        48.62 o                         
  20  12  -1         51.79        101.96        45.91 o                         
  21  12  -1          5.63         56.50        49.71 o                         
  22  12  -1         65.54         31.51        58.11 o                         
   0  13  -1        684.94        712.35        38.49 o                         
   1  13  -1        993.14       1039.30        33.00 o                         
   2  13  -1          3.62          9.23        27.58 o                         
   3  13  -1        490.82        445.88        33.93 o                         
   4  13  -1        425.03        437.24        37.44 o                         
   5  13  -1        617.74        589.98        37.79 o                         
   6  13  -1        120.79        120.21        34.74 o                         
   7  13  -1       1146.37       1143.94        51.36 o                         
   8  13  -1         85.64         95.03        36.43 o                         
   9  13  -1        162.00         75.09        25.54 o                         
  10  13  -1         11.63          8.38        36.80 o                         
  11  13  -1       1326.56       1235.99        53.85 o                         
  12  13  -1         94.39         76.10        38.14 o                         
  13  13  -1         89.68        108.53        38.42 o                         
  14  13  -1        117.59        137.54        38.00 o                         
  15  13  -1        106.49         66.43        38.36 o                         
  16  13  -1         16.91         69.33        44.09 o                         
  17  13  -1         18.31         64.81        38.24 o                         
  18  13  -1          8.20         12.72        48.32 o                         
  19  13  -1         70.77        -44.59        44.59 o                         
  20  13  -1         68.59         71.92        37.55 o                         
  21  13  -1        107.33         70.89        50.67 o                         
   1  14  -1        989.40        932.94        32.17 o                         
   2  14  -1        573.06        569.96        28.69 o                         
   3  14  -1        573.35        533.45        27.57 o                         
   4  14  -1       1055.95        941.50        47.02 o                         
   5  14  -1        338.50        330.25        39.23 o                         
   6  14  -1        121.25         91.82        34.66 o                         
   8  14  -1        103.77         84.81        36.83 o                         
   9  14  -1        228.33        232.59        37.11 o                         
  10  14  -1        308.29        264.33        42.65 o                         
  11  14  -1        391.62        402.00        44.95 o                         
  12  14  -1        111.14        100.55        38.62 o                         
  13  14  -1         90.29         53.45        38.79 o                         
  14  14  -1        626.28        724.72        54.72 o                         
  15  14  -1         39.12          8.37        43.27 o                         
  16  14  -1         91.40         80.58        36.17 o                         
  17  14  -1         30.47         69.00        42.60 o                         
  18  14  -1        135.75        156.18        44.73 o                         
  19  14  -1         24.48        -23.10        46.63 o                         
  20  14  -1         29.73         11.97        50.36 o                         
  21  14  -1          0.62         62.34        47.03 o                         
   0  15  -1         60.89         43.43        31.50 o                         
   1  15  -1        600.30        511.23        28.60 o                         
   2  15  -1       1807.41       1728.90        43.08 o                         
   3  15  -1         96.10         86.45        30.54 o                         
   4  15  -1        325.77        329.83        38.33 o                         
   5  15  -1        832.88        781.76        45.07 o                         
   6  15  -1        131.52        120.75        34.97 o                         
   7  15  -1        190.24        120.79        35.89 o                         
   8  15  -1        231.66        227.13        42.76 o                         
   9  15  -1         13.27         13.71        33.67 o                         
  10  15  -1        213.27        188.63        40.76 o                         
  11  15  -1         26.63         30.46        38.89 o                         
  12  15  -1        136.67         70.46        41.70 o                         
  13  15  -1         76.28         26.21        40.67 o                         
  14  15  -1         30.87         21.05        45.13 o                         
  15  15  -1          2.40         16.65        37.43 o                         
  16  15  -1        123.98         80.89        40.08 o                         
  17  15  -1         22.76        -32.19        47.96 o                         
  18  15  -1          1.55        121.05        44.90 o                         
  19  15  -1         31.87         48.20        42.65 o                         
  20  15  -1        178.57         84.54        56.31 o                         
   1  16  -1       1680.28       1678.20        49.09 o                         
   2  16  -1        292.11        266.80        28.59 o                         
   3  16  -1       1336.18       1371.54        41.13 o                         
   4  16  -1        663.54        679.17        32.84 o                         
   5  16  -1        956.41        986.55        50.71 o                         
   6  16  -1        511.60        564.98        46.66 o                         
   7  16  -1        242.24        243.61        41.14 o                         
   8  16  -1        187.24        173.13        39.34 o                         
   9  16  -1         57.12         57.83        39.11 o                         
  10  16  -1        147.04        192.89        41.90 o                         
  11  16  -1        158.93        146.20        42.17 o                         
  12  16  -1        100.22        112.28        43.89 o                         
  13  16  -1        155.40        108.03        43.93 o                         
  14  16  -1         71.19         44.33        38.86 o                         
  15  16  -1         25.10        -35.06        35.06 o                         
  16  16  -1        168.93        185.32        51.32 o                         
  17  16  -1        128.44        113.42        45.13 o                         
  18  16  -1         24.31         76.85        48.76 o                         
  19  16  -1         31.77         17.86        41.37 o                         
   0  17  -1        880.08        915.01        52.04 o                         
   1  17  -1        693.87        734.14        36.01 o                         
   2  17  -1        335.50        279.77        44.86 o                         
   3  17  -1        546.67        556.01        31.44 o                         
   4  17  -1       1541.98       1591.20        64.73 o                         
   5  17  -1         54.43         19.81        32.95 o                         
   6  17  -1         23.34         -3.17        38.22 o                         
   7  17  -1         49.11         37.09        34.55 o                         
   8  17  -1         88.42         80.22        38.58 o                         
   9  17  -1          1.56          7.27        40.36 o                         
  10  17  -1        372.39        368.74        43.55 o                         
  11  17  -1         90.82         19.15        39.14 o                         
  12  17  -1         85.77         79.86        42.31 o                         
  13  17  -1         65.96         14.93        43.76 o                         
  14  17  -1         65.81        -34.12        43.52 o                         
  15  17  -1         91.27         13.03        42.13 o                         
  16  17  -1         31.29         66.81        47.05 o                         
  17  17  -1        182.52        118.52        45.12 o                         
  18  17  -1        225.80        284.09        56.75 o                         
   1  18  -1        460.35        464.65        33.07 o                         
   2  18  -1         72.56         44.76        26.77 o                         
   3  18  -1        508.47        545.17        34.24 o                         
   4  18  -1        466.65        446.72        31.84 o                         
   5  18  -1         50.68         46.54        26.39 o                         
   6  18  -1         58.71         25.92        39.50 o                         
   7  18  -1         86.95        101.08        38.83 o                         
   8  18  -1        284.93        262.04        39.24 o                         
   9  18  -1        183.20        213.86        42.85 o                         
  10  18  -1         69.97         -2.62        42.14 o                         
  11  18  -1         76.83         18.39        39.20 o                         
  12  18  -1         68.76         34.70        35.16 o                         
  13  18  -1         73.32         30.85        37.13 o                         
  14  18  -1        104.05         45.74        43.98 o                         
  15  18  -1         94.34        138.60        46.15 o                         
  16  18  -1         42.04         -8.12        41.75 o                         
  17  18  -1         23.48        -54.62        54.62 o                         
   0  19  -1        838.58        876.48        54.82 o                         
   1  19  -1       1362.64       1388.32        44.01 o                         
   2  19  -1        466.06        434.67        33.13 o                         
   3  19  -1        528.44        610.31        56.97 o                         
   4  19  -1        267.91        280.06        46.99 o                         
   5  19  -1         94.11         92.64        57.60 o                         
   6  19  -1         27.86         46.16        26.51 o                         
   7  19  -1        360.54        353.61        49.93 o                         
   8  19  -1        133.27        111.59        52.93 o                         
   9  19  -1        331.40        379.31        46.53 o                         
  10  19  -1         59.80        132.76        42.11 o                         
  11  19  -1         38.37        -40.26        40.26 o                         
  12  19  -1        296.34        289.56        53.20 o                         
  13  19  -1         30.86        -22.97        43.68 o                         
  14  19  -1         18.50          4.91        36.55 o                         
  15  19  -1         12.92         79.99        50.11 o                         
  16  19  -1         12.40         64.94        47.55 o                         
   1  20  -1        183.74        187.08        32.48 o                         
   2  20  -1        202.51        188.26        36.66 o                         
   3  20  -1        145.52        139.84        31.63 o                         
   4  20  -1        424.30        406.86        35.07 o                         
   5  20  -1        131.94        112.24        33.54 o                         
   6  20  -1        400.46        451.84        72.66 o                         
   7  20  -1        154.82        208.70        39.89 o                         
   8  20  -1        125.76        145.08        44.25 o                         
   9  20  -1          2.47         -4.41        40.49 o                         
  10  20  -1        314.17        467.73        55.03 o                         
  11  20  -1         99.83         20.62        43.48 o                         
  12  20  -1        447.82        400.98        48.93 o                         
  13  20  -1          6.90         19.95        42.64 o                         
  14  20  -1          2.88        -52.85        52.85 o                         
  15  20  -1         14.70        -42.48        42.48 o                         
   0  21  -1        109.34         85.02        45.22 o                         
   1  21  -1         34.04         21.00        30.29 o                         
   2  21  -1         75.04         63.55        28.35 o                         
   3  21  -1         35.61         60.35        41.62 o                         
   4  21  -1        233.60        266.84        33.49 o                         
   5  21  -1         97.27         52.88        30.47 o                         
   6  21  -1         89.57         99.69        25.74 o                         
   7  21  -1        239.95        221.45        63.92 o                         
   8  21  -1        159.93        129.21        50.76 o                         
   9  21  -1        358.62        354.13        52.05 o                         
  10  21  -1        114.20        134.74        45.09 o                         
  11  21  -1         11.79        -40.16        40.16 o                         
  12  21  -1        128.78         97.02        43.04 o                         
  13  21  -1         36.56         53.60        54.01 o                         
  14  21  -1         16.95        -44.33        44.33 o                         
   1  22  -1          5.86        -22.71        25.82 o                         
   2  22  -1         50.60         60.95        27.26 o                         
   3  22  -1        597.26        581.17        35.75 o                         
   4  22  -1        180.20        212.85        39.55 o                         
   5  22  -1          0.28        -10.06        29.23 o                         
   6  22  -1         27.87          7.69        28.97 o                         
   7  22  -1        117.76        155.51        28.88 o                         
   8  22  -1         41.21        116.63        79.64 o                         
   9  22  -1         44.50        114.12        33.37 o                         
  10  22  -1         16.56         56.09        48.66 o                         
  11  22  -1         18.18         33.64        40.91 o                         
  12  22  -1         51.44         51.83        55.23 o                         
   0  23  -1         22.42         38.57        39.93 o                         
   1  23  -1         44.19         66.27        32.63 o                         
   2  23  -1          0.16          9.63        25.83 o                         
   3  23  -1         25.49         41.76        38.48 o                         
   4  23  -1        155.15        171.17        34.05 o                         
   5  23  -1         22.83        -29.10        29.10 o                         
   6  23  -1         24.37         32.21        80.46 o                         
   7  23  -1        111.75         89.38        33.16 o                         
   8  23  -1         25.18        -42.65        42.65 o                         
   9  23  -1        171.82        324.16        66.51 o                         
  10  23  -1         51.16        196.28       118.36 o                         
  11  23  -1         27.18        138.91        42.46 o                         
   1  24  -1        100.85        135.23        49.72 o                         
   2  24  -1          1.20         37.86        90.98 o                         
   3  24  -1          9.46        -34.50        34.50 o                         
   4  24  -1         18.93         -8.65        37.27 o                         
   5  24  -1         58.00        122.87        41.35 o                         
   6  24  -1         80.51        123.54        31.74 o                         
   7  24  -1         11.81         26.15        30.57 o                         
   8  24  -1         20.22        -36.90        36.90 o                         
   0  25  -1         40.56         55.66        40.59 o                         
   1  25  -1          1.88        -40.99        53.99 o                         
   2  25  -1         54.90        101.42        34.87 o                         
   3  25  -1         85.14         53.36        34.21 o                         
   4  25  -1         20.34        -34.70        34.70 o                         
   5  25  -1         33.66         70.46        38.63 o                         
   4   0   0      12658.92      12538.41        64.41 o                         
   6   0   0       1507.57       1548.85        33.27 o                         
   8   0   0       1493.94       1377.20        38.02 o                         
  10   0   0       2307.19       2246.91        50.54 o                         
  12   0   0       2663.45       2613.27        59.71 o                         
  14   0   0        394.37        398.94        42.47 o                         
  16   0   0          3.20         -1.38        47.61 o                         
  18   0   0        238.57        275.03        48.12 o                         
  20   0   0         28.88          6.91        46.03 o                         
  22   0   0       1010.56        997.20        61.41 o                         
  24   0   0        399.83        354.94        54.37 o                         
   3   1   0       1836.21       1808.65        18.24 o                         
   4   1   0         65.85         58.49        13.54 o                         
   5   1   0       3539.91       3565.39        30.10 o                         
   6   1   0        953.72        961.50        26.27 o                         
   7   1   0       1977.96       1970.35        47.78 o                         
   8   1   0       1067.60       1104.93        37.00 o                         
   9   1   0        546.83        575.55        23.15 o                         
  10   1   0        410.52        448.94        24.19 o                         
  11   1   0        570.59        570.35        34.05 o                         
  12   1   0        302.90        311.64        24.81 o                         
  13   1   0       1006.67       1191.21       133.98 o                         
  14   1   0        466.26        475.62        30.65 o                         
  15   1   0        764.57        726.03        34.15 o                         
  16   1   0        421.32        417.68        30.27 o                         
  17   1   0         62.43         56.38        27.32 o                         
  18   1   0          9.81         -4.64        30.43 o                         
  19   1   0        524.68        499.54        37.92 o                         
  20   1   0         33.04         38.99        40.16 o                         
  21   1   0        389.77        265.12        37.80 o                         
  22   1   0         27.26         42.60        79.08 o                         
  23   1   0         50.67         38.79        40.86 o                         
  24   1   0         41.10         64.99        47.51 o                         
  25   1   0         33.04         10.24        51.24 o                         
   2   2   0       1639.66       1633.52        25.07 o                         
   3   2   0       1839.24       1966.71        31.05 o                         
   4   2   0       2393.84       2306.91        36.55 o                         
   5   2   0         57.02         41.83        14.23 o                         
   6   2   0       9455.16       9233.75       226.66 o                         
   7   2   0       5806.27       5697.04        69.43 o                         
   8   2   0        199.87        230.51        19.45 o                         
   9   2   0       4573.99       4573.99        53.17 o                         
  10   2   0         10.03         -6.39        20.75 o                         
  11   2   0          8.75         38.19        21.67 o                         
  12   2   0         47.63         23.90        21.42 o                         
  13   2   0       3186.72       3269.42        48.59 o                         
  14   2   0        198.17        220.82        28.84 o                         
  15   2   0        570.59        571.28        31.76 o                         
  16   2   0        461.64        482.80        48.95 o                         
  17   2   0          0.46         11.75        26.34 o                         
  18   2   0        199.68        188.70        30.75 o                         
  19   2   0        290.64        274.64        34.36 o                         
  20   2   0          0.10        -10.19        32.20 o                         
  22   2   0        101.84        105.11        44.41 o                         
  23   2   0         48.59          1.65        51.61 o                         
  24   2   0        113.81        150.35        59.87 o                         
   1   3   0        923.94        929.73        21.21 o                         
   2   3   0      20256.87      20134.28        76.92 o                         
   3   3   0      23608.39      24076.27        91.85 o                         
   4   3   0       3332.10       3300.53        42.62 o                         
   5   3   0       8200.01       7819.54        33.78 o                         
   6   3   0       4003.64       4080.87        26.55 o                         
   7   3   0        621.08        607.75        28.34 o                         
   8   3   0         31.75         24.96        27.20 o                         
   9   3   0       1999.11       2063.68        48.77 o                         
  10   3   0         19.44        -19.05        28.44 o                         
  11   3   0         37.08         33.87        22.10 o                         
  12   3   0         24.75         -9.09        22.29 o                         
  13   3   0        150.62        122.78        24.91 o                         
  14   3   0         16.03         30.19        33.56 o                         
  15   3   0        149.86        116.05        27.53 o                         
  16   3   0          0.11         27.07        40.98 o                         
  17   3   0         92.01         96.39        38.49 o                         
  18   3   0        189.30        160.25        49.74 o                         
  19   3   0         53.80         52.26        44.58 o                         
  20   3   0         77.65         93.33        42.61 o                         
  22   3   0          0.26        -35.93        55.86 o                         
  23   3   0          0.11        -39.72        39.72 o                         
  24   3   0        233.59        332.61        65.47 o                         
   0   4   0      21249.39      21239.51        83.14 o                         
   1   4   0       1337.43       1266.38        28.21 o                         
   2   4   0      33644.56      33141.51       109.72 o                         
   3   4   0        254.25        290.44        25.35 o                         
   4   4   0       3325.79       3355.08        45.23 o                         
   5   4   0       2559.57       2532.56        43.75 o                         
   6   4   0       1233.69       1261.46        17.22 o                         
   7   4   0       2203.39       2106.36        21.95 o                         
   8   4   0       1058.22       1042.59        17.43 o                         
   9   4   0        337.63        393.50        34.38 o                         
  10   4   0       1107.59       1095.26        42.92 o                         
  11   4   0       1557.86       1576.48        49.96 o                         
  12   4   0        232.82        208.97        34.22 o                         
  13   4   0        978.99        957.49        47.18 o                         
  14   4   0        108.92        113.18        37.80 o                         
  15   4   0          5.65         -3.77        40.02 o                         
  16   4   0          7.84          2.72        36.93 o                         
  17   4   0        146.26        117.15        38.57 o                         
  18   4   0         45.81         63.23        45.10 o                         
  19   4   0        160.93        136.28        49.11 o                         
  20   4   0        150.46        157.00        38.83 o                         
  21   4   0          6.02          2.89        44.77 o                         
  22   4   0          2.42         59.50        49.66 o                         
  23   4   0          7.07        -45.62        45.62 o                         
  24   4   0         19.07         43.46        51.60 o                         
   1   5   0       5327.68       5541.76        52.46 o                         
   2   5   0       2239.11       1982.73        37.67 o                         
   3   5   0      11583.24      11511.19        76.59 o                         
   4   5   0       9032.21       9009.00        72.00 o                         
   5   5   0       1243.60       1248.70        36.19 o                         
   6   5   0       1508.12       1542.37        39.93 o                         
   7   5   0      12360.71      13081.02       228.56 o                         
   8   5   0       2000.94       1898.90        23.07 o                         
   9   5   0        506.07        508.77        19.24 o                         
  10   5   0          0.05          2.24        30.04 o                         
  11   5   0          1.49         -5.78        33.32 o                         
  12   5   0          3.51        -15.09        29.89 o                         
  13   5   0        167.53        164.96        39.33 o                         
  14   5   0        564.13        605.60        43.56 o                         
  15   5   0         93.31        113.61        37.79 o                         
  16   5   0         22.75         -5.19        38.15 o                         
  17   5   0         16.28         39.19        38.26 o                         
  18   5   0          5.41         -0.99        38.45 o                         
  19   5   0        203.55        220.05        43.07 o                         
  20   5   0         31.67        107.63        43.40 o                         
  21   5   0        216.15        295.85        54.11 o                         
  22   5   0        183.89        141.19        44.61 o                         
  23   5   0         12.86        -46.12        49.01 o                         
  24   5   0          0.01         85.91        49.96 o                         
   0   6   0      21021.93      21352.40       102.85 o                         
   1   6   0        381.31        386.77        28.03 o                         
   2   6   0      14751.75      14423.58        87.54 o                         
   3   6   0       2985.62       3027.94        46.37 o                         
   4   6   0        291.73        312.73        27.70 o                         
   5   6   0       1994.19       2035.52        42.68 o                         
   6   6   0         69.95         41.78        24.12 o                         
   7   6   0         16.99         37.47        28.35 o                         
   8   6   0       7677.45       7942.22        77.06 o                         
   9   6   0        280.67        269.05        14.01 o                         
  10   6   0        673.55        695.43        17.72 o                         
  11   6   0         15.55         71.54        33.32 o                         
  12   6   0          0.21         14.74        33.77 o                         
  13   6   0         14.20         -5.77        36.19 o                         
  14   6   0       2366.03       2380.29        65.97 o                         
  15   6   0         71.11         54.38        37.99 o                         
  16   6   0        107.51        114.17        44.05 o                         
  17   6   0         23.21        -23.76        42.97 o                         
  18   6   0        170.60        194.18        46.41 o                         
  19   6   0        230.36        181.37        53.01 o                         
  20   6   0         45.53         29.55        50.59 o                         
  21   6   0          0.15         13.38        41.85 o                         
  22   6   0          7.62          1.01        40.97 o                         
  23   6   0        113.93        125.31        55.82 o                         
  24   6   0          6.36        -50.12        51.50 o                         
   1   7   0       2735.78       2808.78        46.90 o                         
   2   7   0        255.22        241.09        27.78 o                         
   3   7   0       1061.61       1052.54        34.43 o                         
   4   7   0        744.47        741.23        33.57 o                         
   5   7   0      10320.26      10221.62        87.44 o                         
   6   7   0        370.64        419.84        33.23 o                         
   7   7   0         43.18          7.39        28.77 o                         
   8   7   0        201.92        250.81        31.63 o                         
   9   7   0        485.40        480.55        16.68 o                         
  10   7   0         33.37         55.08        12.09 o                         
  11   7   0         78.92        117.86        34.94 o                         
  12   7   0          3.61        -12.65        33.68 o                         
  13   7   0        242.21        284.52        41.80 o                         
  14   7   0        134.30        153.23        37.50 o                         
  15   7   0          1.69         -8.42        37.66 o                         
  16   7   0          3.79        -10.09        37.21 o                         
  17   7   0        843.58        877.20        53.20 o                         
  18   7   0        144.06        126.34        43.28 o                         
  19   7   0        129.40        113.12        45.64 o                         
  20   7   0        306.12        261.20        49.17 o                         
  21   7   0         97.58         83.62        39.04 o                         
  22   7   0         11.08         70.97        47.14 o                         
  23   7   0        227.33        348.61        63.48 o                         
  24   7   0          1.26         -3.28        55.10 o                         
   0   8   0        421.08        440.74        24.69 o                         
   1   8   0         17.13         12.14        25.27 o                         
   2   8   0       1548.96       1511.37        40.21 o                         
   3   8   0          5.22        -18.28        26.58 o                         
   4   8   0       1347.57       1397.47        38.91 o                         
   5   8   0         41.30         17.41        22.57 o                         
   6   8   0          8.87         18.94        30.00 o                         
   7   8   0       3193.40       3362.40        61.67 o                         
   8   8   0         27.21         23.20        26.44 o                         
   9   8   0        161.20        228.73        33.26 o                         
  10   8   0       1516.15       1542.31        35.34 o                         
  11   8   0        790.13        756.18        44.60 o                         
  12   8   0         27.97         -2.03        35.38 o                         
  13   8   0         64.81         83.00        37.53 o                         
  14   8   0        573.02        617.39        48.84 o                         
  15   8   0         58.20         56.17        36.33 o                         
  16   8   0          0.30         -3.76        47.83 o                         
  17   8   0         17.16         36.41        44.34 o                         
  18   8   0        101.62         87.03        43.29 o                         
  19   8   0         47.99         30.05        38.49 o                         
  20   8   0        183.47        184.36        42.48 o                         
  21   8   0          8.48          8.67        39.20 o                         
  22   8   0         20.69        -38.48        38.48 o                         
  23   8   0         24.54         28.40        52.84 o                         
   1   9   0         57.42         75.63        19.65 o                         
   2   9   0        113.62         87.14        23.05 o                         
   3   9   0       1564.41       1588.72        43.75 o                         
   4   9   0       4493.92       4725.37        67.20 o                         
   5   9   0       5133.58       5428.04        71.56 o                         
   6   9   0        332.29        356.38        32.18 o                         
   7   9   0          0.04         -6.59        25.95 o                         
   8   9   0       5426.30       5690.87        82.08 o                         
   9   9   0       1669.12       1797.12        53.97 o                         
  10   9   0        144.28        136.13        36.40 o                         
  11   9   0         17.46          0.54        32.23 o                         
  12   9   0          1.38         -5.04        33.79 o                         
  13   9   0         86.94         95.29        34.99 o                         
  14   9   0        322.15        316.28        40.68 o                         
  15   9   0        606.41        661.32        51.20 o                         
  16   9   0        301.07        365.00        44.02 o                         
  17   9   0        108.62        105.99        46.98 o                         
  18   9   0        708.70        775.93        57.03 o                         
  19   9   0         17.43         60.57        41.78 o                         
  20   9   0        200.66        157.10        46.14 o                         
  21   9   0          1.07        -44.88        44.88 o                         
  22   9   0        178.38        108.78        43.89 o                         
  23   9   0         22.38         48.48        47.65 o                         
   0  10   0         29.70         60.83        22.56 o                         
   1  10   0        592.06        655.53        23.53 o                         
   2  10   0        207.04        172.09        27.11 o                         
   3  10   0        282.10        270.94        32.59 o                         
   4  10   0        433.12        445.78        34.80 o                         
   5  10   0        808.65        847.95        40.61 o                         
   6  10   0        111.57         92.46        31.70 o                         
   7  10   0       1972.35       2047.30        53.41 o                         
   8  10   0        262.30        237.34        35.67 o                         
   9  10   0        364.86        326.82        38.13 o                         
  10  10   0        645.76        672.52        41.67 o                         
  11  10   0        697.31        696.48        47.73 o                         
  12  10   0         74.36         76.18        36.01 o                         
  13  10   0        358.90        303.84        39.10 o                         
  14  10   0        438.21        467.47        45.30 o                         
  15  10   0        240.52        375.48        47.35 o                         
  16  10   0          2.73         56.33        38.75 o                         
  17  10   0        144.89        127.53        49.10 o                         
  18  10   0         70.89         38.49        41.20 o                         
  19  10   0          0.19         -7.22        39.58 o                         
  20  10   0         36.73         46.21        51.93 o                         
  21  10   0          4.78        -49.85        49.85 o                         
  22  10   0        104.88         45.16        57.20 o                         
  23  10   0          0.32        -54.06        54.06 o                         
   1  11   0       1222.26       1275.21        30.72 o                         
   2  11   0         46.84         69.61        27.64 o                         
   3  11   0        140.00        108.10        27.44 o                         
   4  11   0       2322.56       2532.18        56.68 o                         
   5  11   0        976.78        920.29        41.87 o                         
   6  11   0        789.31        745.07        40.66 o                         
   7  11   0         16.28         -7.77        31.66 o                         
   8  11   0        253.41        348.42        38.37 o                         
   9  11   0         33.10         18.02        33.51 o                         
  10  11   0       3269.00       3187.57        72.43 o                         
  11  11   0        385.94        380.98        43.44 o                         
  12  11   0        210.43        174.71        36.81 o                         
  13  11   0        107.72        158.52        37.99 o                         
  14  11   0        222.19        155.81        39.93 o                         
  15  11   0        430.85        452.77        52.24 o                         
  16  11   0        192.50        240.32        42.39 o                         
  17  11   0         62.27         66.53        45.81 o                         
  18  11   0         35.29         -6.16        41.53 o                         
  19  11   0         82.65         96.75        53.32 o                         
  20  11   0          2.57         25.37        51.74 o                         
  21  11   0         50.02         69.55        52.90 o                         
  22  11   0         38.74         60.36        48.81 o                         
   0  12   0       4320.88       4354.45        71.61 o                         
   1  12   0         15.43         19.62        20.43 o                         
   2  12   0          8.12        -16.79        20.10 o                         
   3  12   0        573.24        626.38        38.08 o                         
   4  12   0        188.17        204.09        34.28 o                         
   5  12   0        140.09        158.76        34.16 o                         
   6  12   0         21.69         -5.06        31.70 o                         
   7  12   0         56.65         77.02        29.43 o                         
   8  12   0        153.12        185.41        34.08 o                         
   9  12   0       1385.40       1398.57        55.17 o                         
  10  12   0          8.39        -20.15        36.17 o                         
  11  12   0          2.87         53.83        35.73 o                         
  12  12   0        343.28        316.31        39.41 o                         
  13  12   0        601.33        617.17        48.03 o                         
  14  12   0        135.51        115.69        40.42 o                         
  15  12   0         13.92         25.57        38.49 o                         
  16  12   0        195.10        171.63        48.63 o                         
  17  12   0         30.19         36.32        37.82 o                         
  18  12   0         28.12         18.07        49.03 o                         
  19  12   0        275.28        300.06        54.96 o                         
  20  12   0         11.60        -34.22        43.30 o                         
  21  12   0         70.11        113.04        47.54 o                         
  22  12   0          3.82          4.03        52.09 o                         
   1  13   0        156.36        130.78        24.24 o                         
   2  13   0        178.33        173.24        24.78 o                         
   3  13   0        282.89        243.07        33.35 o                         
   4  13   0         90.16         62.88        31.72 o                         
   5  13   0         26.60         -4.43        32.74 o                         
   6  13   0         31.49         25.08        32.16 o                         
   7  13   0        533.93        487.19        40.12 o                         
   8  13   0         32.92         53.28        34.93 o                         
   9  13   0          7.24         14.13        35.22 o                         
  10  13   0        103.14         94.60        34.08 o                         
  11  13   0         81.34         63.98        38.59 o                         
  12  13   0          0.03        -39.71        39.71 o                         
  13  13   0         16.73        -46.12        46.12 o                         
  14  13   0         19.93         18.07        43.75 o                         
  15  13   0        348.30        324.00        49.26 o                         
  16  13   0        199.88        136.37        37.84 o                         
  17  13   0          8.16         88.17        48.10 o                         
  18  13   0         34.46         26.77        42.48 o                         
  19  13   0         84.94         36.11        52.01 o                         
  20  13   0         26.53         -2.97        53.67 o                         
  21  13   0         44.60         51.77        49.18 o                         
   0  14   0       4432.54       4468.90        78.80 o                         
   1  14   0        345.30        293.11        25.94 o                         
   2  14   0         14.36        -18.41        23.21 o                         
   3  14   0         80.96         58.40        23.23 o                         
   4  14   0        212.15        247.79        35.99 o                         
   5  14   0         48.77         23.59        33.18 o                         
   6  14   0          2.43          7.85        34.02 o                         
   7  14   0         13.40         48.57        31.28 o                         
   8  14   0        234.22        208.35        35.82 o                         
   9  14   0        513.05        532.78        48.22 o                         
  10  14   0        131.79        179.97        39.17 o                         
  11  14   0         47.93         37.56        34.49 o                         
  12  14   0          5.20         49.67        37.65 o                         
  13  14   0        765.93        698.38        53.78 o                         
  14  14   0         76.65         97.90        41.07 o                         
  15  14   0         40.45         40.33        36.88 o                         
  16  14   0         25.06         98.63        45.67 o                         
  17  14   0         10.76         36.21        39.66 o                         
  18  14   0         11.11        161.91        56.09 o                         
  19  14   0         13.77        -10.56        39.24 o                         
  20  14   0         10.34          1.38        50.36 o                         
   1  15   0         91.24         63.72        24.49 o                         
   2  15   0         11.85          6.57        23.70 o                         
   3  15   0          1.68          3.14        22.52 o                         
   4  15   0         26.22         33.07        33.09 o                         
   5  15   0          2.55         -5.59        31.85 o                         
   6  15   0        318.51        299.77        37.75 o                         
   7  15   0          8.18         -2.84        38.64 o                         
   8  15   0        179.92        198.75        37.30 o                         
   9  15   0        132.59        115.14        42.15 o                         
  10  15   0         18.98         -6.94        35.29 o                         
  11  15   0          2.34        -13.37        33.50 o                         
  12  15   0        249.12        304.73        45.42 o                         
  13  15   0        100.69         73.41        37.97 o                         
  14  15   0          0.07        -16.08        35.59 o                         
  15  15   0         43.03         84.71        45.28 o                         
  16  15   0         79.60        127.45        46.24 o                         
  17  15   0         48.86         77.16        40.62 o                         
  18  15   0         29.22         61.19        46.79 o                         
  19  15   0          2.00         32.65        51.36 o                         
  20  15   0          1.46        -42.21        42.21 o                         
   0  16   0        135.49         95.43        38.00 o                         
   1  16   0        120.57        124.47        25.98 o                         
   2  16   0        173.92        142.72        26.33 o                         
   3  16   0       3770.44       3857.33        60.86 o                         
   4  16   0          4.36         25.54        25.95 o                         
   5  16   0         56.52         19.11        35.26 o                         
   6  16   0        387.35        391.84        45.66 o                         
   7  16   0         47.75         15.26        35.18 o                         
   8  16   0        129.96        122.67        41.53 o                         
   9  16   0        566.46        649.66        49.65 o                         
  10  16   0        213.87        269.46        42.17 o                         
  11  16   0         61.36         16.11        39.95 o                         
  12  16   0         26.21          8.32        39.15 o                         
  13  16   0        138.14        116.12        37.06 o                         
  14  16   0        120.71         59.97        38.83 o                         
  15  16   0         26.57         75.13        46.48 o                         
  16  16   0         49.03         85.93        48.47 o                         
  17  16   0         15.42         27.83        38.99 o                         
  18  16   0         42.08        180.79        47.08 o                         
  19  16   0         33.86         84.40        54.60 o                         
   1  17   0        215.63        205.63        27.47 o                         
   2  17   0       1846.49       1836.06        78.74 o                         
   3  17   0          8.26         35.45        27.48 o                         
   4  17   0        389.33        383.81        33.04 o                         
   5  17   0        592.55        614.58        44.96 o                         
   6  17   0         93.48         99.93        41.51 o                         
   7  17   0         54.08          2.92        38.01 o                         
   8  17   0        516.28        561.49        46.58 o                         
   9  17   0         37.79         24.20        41.75 o                         
  10  17   0        652.35        639.60        54.39 o                         
  11  17   0         59.66         31.48        43.99 o                         
  12  17   0        335.08        293.67        48.16 o                         
  13  17   0        230.78        147.06        46.24 o                         
  14  17   0         58.18         21.20        33.92 o                         
  15  17   0        121.16        125.13        47.46 o                         
  16  17   0         13.19         90.62        44.34 o                         
  17  17   0         70.77         51.92        40.23 o                         
  18  17   0         21.94         44.06        52.80 o                         
   0  18   0       3025.03       3105.76        81.57 o                         
   1  18   0       1359.27       1313.56        80.22 o                         
   2  18   0         18.81         35.76        27.17 o                         
   3  18   0        192.44        158.16        31.39 o                         
   4  18   0         64.91         71.75        28.08 o                         
   5  18   0        270.45        257.09        31.18 o                         
   6  18   0         32.73        -18.74        43.99 o                         
   7  18   0        760.82        757.90        56.32 o                         
   8  18   0          0.60        -29.08        41.76 o                         
   9  18   0         32.92         -5.30        37.37 o                         
  10  18   0        279.60        259.20        42.85 o                         
  11  18   0        130.06        116.75        41.29 o                         
  12  18   0          6.01          1.28        41.89 o                         
  13  18   0        178.15        140.95        48.33 o                         
  14  18   0         28.00        -16.75        40.74 o                         
  15  18   0          3.20        -22.09        35.40 o                         
  16  18   0         51.82        206.96        50.43 o                         
  17  18   0          0.01         37.50        40.76 o                         
   1  19   0       1023.32       1135.76        83.05 o                         
   2  19   0        307.05        253.36        42.78 o                         
   3  19   0         44.88         16.11        30.12 o                         
   4  19   0         62.26         43.49        28.34 o                         
   5  19   0        687.14        760.55        41.18 o                         
   6  19   0       1110.80       1179.84        45.01 o                         
   7  19   0          0.24         61.20        45.98 o                         
   8  19   0         44.71         31.96        45.75 o                         
   9  19   0        100.79        100.48        46.06 o                         
  10  19   0         57.45         49.96        47.18 o                         
  11  19   0          6.22        -45.12        45.12 o                         
  12  19   0          1.45        -39.24        39.24 o                         
  13  19   0         39.46         56.87        33.98 o                         
  14  19   0          1.56        -42.50        45.17 o                         
  15  19   0          1.34        -46.46        46.46 o                         
  16  19   0        116.98        399.81        46.05 o                         
   0  20   0        703.76        581.40        52.65 o                         
   1  20   0        639.97        624.00        37.56 o                         
   2  20   0         30.83         -4.68        26.60 o                         
   3  20   0         45.25         -2.01        29.02 o                         
   4  20   0          0.88        -30.23        30.23 o                         
   5  20   0        408.92        432.98        33.71 o                         
   6  20   0         65.91         97.33        32.01 o                         
   7  20   0        174.07        119.84        32.73 o                         
   8  20   0        962.60        921.90        64.27 o                         
   9  20   0         40.18        -22.33        47.04 o                         
  10  20   0         76.44         10.04        47.60 o                         
  11  20   0         30.33         22.67        37.88 o                         
  12  20   0          0.41         -2.43        39.19 o                         
  13  20   0        126.27        257.31        53.33 o                         
  14  20   0        256.58        374.84        52.16 o                         
   1  21   0         42.59         22.68        29.35 o                         
   2  21   0          7.93        -31.51        31.51 o                         
   3  21   0         14.77         -9.93        31.30 o                         
   4  21   0        432.47        435.64        35.74 o                         
   5  21   0        951.88       1061.50        43.98 o                         
   6  21   0        131.10        156.12        31.22 o                         
   7  21   0         67.52        146.87        32.63 o                         
   8  21   0        237.50        181.22        33.04 o                         
   9  21   0         32.67         21.93        44.44 o                         
  10  21   0        198.29        168.52        56.91 o                         
  11  21   0          1.27          7.23        35.50 o                         
  12  21   0         10.34        -14.45        47.44 o                         
  13  21   0         19.14         15.81        49.67 o                         
  14  21   0         75.41        186.09        50.66 o                         
   0  22   0        194.27        208.26        44.80 o                         
   1  22   0         75.27         54.17        75.10 o                         
   2  22   0          3.92        -32.31        32.31 o                         
   3  22   0          8.17         -4.42        36.75 o                         
   4  22   0         98.61         61.63        44.54 o                         
   5  22   0        111.89        106.45        51.56 o                         
   6  22   0        148.44        214.69        31.72 o                         
   7  22   0        185.72        157.62        31.52 o                         
   8  22   0        177.56        246.15        88.44 o                         
   9  22   0         96.92         88.30        31.90 o                         
  10  22   0         46.27        117.91        50.72 o                         
  11  22   0         77.39         76.94        43.89 o                         
  12  22   0        155.83         73.52        57.97 o                         
   1  23   0          8.74         20.35        34.59 o                         
   2  23   0        139.77        120.33        30.71 o                         
   3  23   0         65.44        148.02        62.63 o                         
   4  23   0         26.44         10.07        45.21 o                         
   5  23   0        241.94        309.48        64.49 o                         
   6  23   0          5.15         11.67        61.10 o                         
   7  23   0          0.70         -5.38        30.11 o                         
   8  23   0         51.20         83.86        27.70 o                         
   9  23   0          4.45         50.81        50.69 o                         
  10  23   0         29.92         24.36        57.35 o                         
   0  24   0         37.96         68.05        39.02 o                         
   1  24   0          0.30        112.35        43.35 o                         
   2  24   0          4.08         35.98        76.70 o                         
   3  24   0          0.13        -29.50        29.50 o                         
   4  24   0         10.14        -30.64        30.64 o                         
   5  24   0        229.01        249.75        35.77 o                         
   6  24   0         14.65         31.48        36.34 o                         
   7  24   0          0.47        -28.70        45.37 o                         
   8  24   0        120.26         77.91        35.78 o                         
   1  25   0        352.11        336.28        53.90 o                         
   2  25   0         49.43        122.99        34.32 o                         
   3  25   0        132.44        240.54        60.39 o                         
   4  25   0          0.17        -16.70        55.89 o                         
   2   0   1      12376.51      12602.95        52.34 o                         
   4   0   1      39506.97      37578.97       112.06 o                         
   6   0   1       4312.14       4303.21        51.65 o                         
   8   0   1       5410.25       5403.28        63.83 o                         
  10   0   1       1323.03       1394.52        44.02 o                         
  12   0   1        183.11        173.43        30.37 o                         
  14   0   1       2566.02       2478.29        64.84 o                         
  16   0   1         61.11         51.62        39.48 o                         
  18   0   1        351.44        300.82        49.12 o                         
  20   0   1        383.31        386.66        47.33 o                         
  22   0   1        204.14        284.34        58.90 o                         
  24   0   1         81.99          4.08        58.59 o                         
   0   1   1       1624.83       1579.29        56.17 o                         
   1   1   1       1417.30       1363.57        18.11 o                         
   2   1   1      15110.56      15125.07        61.05 o                         
   3   1   1       8958.87       8776.70       135.51 o                         
   4   1   1      11985.82      11590.09        45.77 o                         
   5   1   1       9804.23       9643.07        46.90 o                         
   6   1   1       6762.72       6564.26       110.52 o                         
   7   1   1       3685.26       3555.56        34.75 o                         
   8   1   1       1325.04       1285.30        26.60 o                         
   9   1   1       1461.99       1451.50        29.33 o                         
  10   1   1       2039.00       1982.44        88.31 o                         
  11   1   1       1807.65       1877.63        47.45 o                         
  12   1   1        253.68        247.48        25.08 o                         
  13   1   1         85.69        107.77        23.83 o                         
  14   1   1         53.12         41.06        24.96 o                         
  15   1   1        164.61        162.58        26.67 o                         
  16   1   1        237.67        258.43        31.12 o                         
  17   1   1        348.54        334.65        30.87 o                         
  18   1   1         35.98         33.79        30.29 o                         
  19   1   1        123.31        114.90        30.68 o                         
  20   1   1        525.66        599.75        54.18 o                         
  21   1   1         36.38         44.17        34.08 o                         
  22   1   1        170.25        112.95        38.34 o                         
  23   1   1         17.55        -29.98        32.17 o                         
  24   1   1        110.00         21.11        35.38 o                         
   1   2   1       3155.27       3235.30        19.22 o                         
   2   2   1       3335.62       3308.25        27.52 o                         
   3   2   1         62.80         62.93         8.75 o                         
   4   2   1       5513.77       5603.02        79.01 o                         
   5   2   1      31345.46      30385.86       130.70 o                         
   6   2   1       4149.77       4076.04       101.42 o                         
   7   2   1       2009.83       1996.31        28.93 o                         
   8   2   1       1066.54       1097.16        26.13 o                         
   9   2   1       1861.63       1854.02        65.86 o                         
  10   2   1        766.08        764.34        26.23 o                         
  11   2   1         69.70         42.17        21.83 o                         
  12   2   1        849.71        842.48        30.54 o                         
  13   2   1        514.55        490.10        28.49 o                         
  14   2   1        406.06        407.77        30.32 o                         
  15   2   1        311.32        306.35        28.24 o                         
  16   2   1         63.95         59.94        27.82 o                         
  17   2   1        710.60        723.58        36.06 o                         
  18   2   1         32.08         32.50        28.91 o                         
  19   2   1        175.35        152.54        31.26 o                         
  20   2   1         35.87         23.85        39.73 o                         
  21   2   1        181.55        169.15        35.40 o                         
  22   2   1         12.33          1.29        51.55 o                         
  23   2   1        132.00        251.73        60.74 o                         
  24   2   1         19.82         -9.59        44.49 o                         
   0   3   1       9328.67       9207.08        33.89 o                         
   1   3   1      11619.80      11067.96        51.15 o                         
   2   3   1       7809.38       7811.04        25.04 o                         
   3   3   1        600.41        592.37        10.94 o                         
   4   3   1      49250.67      47843.70       223.75 o                         
   5   3   1      12959.39      12748.51       222.72 o                         
   6   3   1        464.99        464.75        16.14 o                         
   7   3   1        242.98        244.59        25.91 o                         
   8   3   1       2565.72       2635.52        50.20 o                         
   9   3   1       2611.91       2524.99        36.25 o                         
  10   3   1       1236.19       1285.36        32.55 o                         
  11   3   1        477.73        453.20        26.51 o                         
  12   3   1        765.31        866.22        30.68 o                         
  13   3   1        321.65        333.72        27.83 o                         
  14   3   1        723.92        767.67        33.89 o                         
  15   3   1        125.82        104.87        27.42 o                         
  16   3   1         60.02         27.36        28.12 o                         
  17   3   1        297.92        310.87        31.21 o                         
  18   3   1        191.19        224.73        43.59 o                         
  19   3   1         86.01         71.21        45.09 o                         
  20   3   1        102.09         54.11        44.97 o                         
  21   3   1         65.02         71.54        49.59 o                         
  22   3   1         90.01         85.38        48.49 o                         
  23   3   1         63.93         78.77        59.83 o                         
  24   3   1         62.26         42.04        56.11 o                         
   1   4   1       5058.98       4978.48        23.26 o                         
   2   4   1       8591.29       8591.60        38.21 o                         
   3   4   1       9684.13       9635.61        38.03 o                         
   4   4   1       9542.47       9569.76        39.41 o                         
   5   4   1       2495.38       2462.45        26.46 o                         
   6   4   1       4215.45       4059.29        65.93 o                         
   7   4   1       2010.73       2061.67        26.78 o                         
   8   4   1        617.34        621.04        19.05 o                         
   9   4   1        906.82        884.43        35.62 o                         
  10   4   1        361.17        355.65        33.96 o                         
  11   4   1       1599.07       1550.82        48.78 o                         
  12   4   1         51.30         73.94        35.33 o                         
  13   4   1        219.30        218.33        35.24 o                         
  14   4   1        148.46        148.76        36.76 o                         
  15   4   1        753.49        704.36        48.50 o                         
  16   4   1        201.43        164.53        40.96 o                         
  17   4   1        103.52         86.74        42.46 o                         
  18   4   1        114.68         89.34        39.73 o                         
  19   4   1        562.40        592.33        55.86 o                         
  20   4   1         44.81         -4.29        48.82 o                         
  21   4   1         11.01          3.90        40.35 o                         
  22   4   1         79.00         65.86        54.73 o                         
  23   4   1          9.80         79.77        46.53 o                         
  24   4   1         73.59         20.89        57.18 o                         
   0   5   1      14745.20      14358.44        46.73 o                         
   1   5   1        114.91         93.42        10.29 o                         
   2   5   1       1689.06       1683.86        14.70 o                         
   3   5   1       7671.89       7494.35        78.65 o                         
   4   5   1       2781.41       2774.39        22.65 o                         
   5   5   1        147.11        152.29        14.48 o                         
   6   5   1        489.83        502.83        17.65 o                         
   7   5   1       1431.77       1486.97        24.61 o                         
   8   5   1        512.83        568.03        30.58 o                         
   9   5   1       1777.31       1769.74        27.73 o                         
  10   5   1        428.69        413.19        33.75 o                         
  11   5   1       2064.22       2053.73        54.99 o                         
  12   5   1       1617.43       1651.59        53.93 o                         
  13   5   1        225.00        196.66        39.31 o                         
  14   5   1          9.95         13.83        33.51 o                         
  15   5   1        240.92        226.40        40.17 o                         
  16   5   1        257.96        218.58        43.38 o                         
  17   5   1          8.24        -29.56        44.24 o                         
  18   5   1        154.13        125.56        44.67 o                         
  19   5   1         15.24         41.30        41.30 o                         
  20   5   1         15.70         57.03        46.68 o                         
  21   5   1        215.24        227.14        55.45 o                         
  22   5   1         10.56        -51.14        51.14 o                         
  23   5   1          6.67         -5.52        43.36 o                         
  24   5   1         12.73         66.65        54.83 o                         
   1   6   1       4372.04       4351.99        66.90 o                         
   2   6   1       2677.03       2687.48        21.36 o                         
   3   6   1       3148.66       3143.41        46.20 o                         
   4   6   1        888.17        841.35        38.80 o                         
   5   6   1       1094.61       1122.35        29.31 o                         
   6   6   1       2221.11       2182.64        19.18 o                         
   7   6   1        878.51        870.25        20.82 o                         
   8   6   1        495.88        538.79        19.22 o                         
   9   6   1       2007.31       2068.12        30.47 o                         
  10   6   1        705.98        674.57        21.45 o                         
  11   6   1        201.09        199.60        36.77 o                         
  12   6   1        918.56        849.70        47.44 o                         
  13   6   1         34.27         23.63        36.37 o                         
  14   6   1        159.95        151.43        36.65 o                         
  15   6   1        679.02        635.27        43.25 o                         
  16   6   1        354.12        364.07        46.85 o                         
  17   6   1         35.83         38.71        43.95 o                         
  18   6   1         17.69        -11.27        43.75 o                         
  19   6   1        167.30        103.67        49.12 o                         
  20   6   1        178.23        160.66        54.85 o                         
  21   6   1         12.87         30.66        49.99 o                         
  22   6   1         81.74         92.32        49.86 o                         
  23   6   1          8.64         30.70        46.94 o                         
  24   6   1         39.62         50.94        58.96 o                         
   0   7   1       6101.25       6236.34        34.24 o                         
   1   7   1        627.62        557.90        12.66 o                         
   2   7   1       1022.21       1039.35        34.86 o                         
   3   7   1       2574.01       2671.05        39.26 o                         
   4   7   1        679.70        676.01        32.01 o                         
   5   7   1       1456.83       1516.76        34.92 o                         
   6   7   1       1020.13       1052.16        16.86 o                         
   7   7   1        142.00        136.41        12.65 o                         
   8   7   1       1325.19       1301.11        38.68 o                         
   9   7   1       6102.94       6016.89        51.10 o                         
  10   7   1        549.60        554.79        20.77 o                         
  11   7   1        399.57        407.33        19.94 o                         
  12   7   1        574.16        586.50        44.37 o                         
  13   7   1        795.00        710.77        47.99 o                         
  14   7   1        214.12        224.33        40.00 o                         
  15   7   1         65.65         93.72        41.11 o                         
  16   7   1         35.10         36.83        37.62 o                         
  17   7   1          0.15         11.72        39.76 o                         
  18   7   1        109.78        151.41        45.59 o                         
  19   7   1        282.16        255.79        53.12 o                         
  20   7   1        191.39        156.69        55.89 o                         
  21   7   1        169.02        169.58        50.60 o                         
  22   7   1         26.87         47.50        49.54 o                         
  23   7   1         27.61        -15.78        48.32 o                         
   1   8   1       1136.74       1137.39        17.81 o                         
   2   8   1        710.44        674.39        12.80 o                         
   3   8   1       2330.31       2356.49        49.12 o                         
   4   8   1        227.06        244.69        29.92 o                         
   5   8   1       1688.51       1715.94        46.29 o                         
   6   8   1       1134.16        798.94       166.73 o                         
   7   8   1        605.33        423.26        78.24 o                         
   8   8   1       3186.55       3262.10        89.12 o                         
   9   8   1        553.17        575.84        21.04 o                         
  10   8   1        432.50        457.07        20.41 o                         
  11   8   1        398.81        441.24        20.38 o                         
  12   8   1        119.28        126.60        36.62 o                         
  13   8   1         66.64         84.07        37.86 o                         
  14   8   1         22.35         -5.06        36.21 o                         
  15   8   1        572.09        531.00        44.83 o                         
  16   8   1        334.19        378.10        50.17 o                         
  17   8   1         40.27         35.09        36.41 o                         
  18   8   1        403.06        394.18        47.57 o                         
  19   8   1        317.36        345.85        52.50 o                         
  20   8   1          5.85          7.06        48.76 o                         
  21   8   1         25.33         27.63        48.23 o                         
  22   8   1         78.16        154.56        51.08 o                         
  23   8   1         29.79        135.60        43.65 o                         
   0   9   1      12256.79      12012.96        98.31 o                         
   1   9   1        720.80        734.72        27.66 o                         
   2   9   1       2279.65       2267.62        39.79 o                         
   3   9   1        375.56        391.49        31.29 o                         
   4   9   1       5370.02       5440.29        72.03 o                         
   5   9   1       2660.64       2785.88        57.80 o                         
   6   9   1       1395.71       1480.32        48.66 o                         
   7   9   1        248.83        213.77        34.70 o                         
   8   9   1        553.19        559.78        39.83 o                         
   9   9   1        603.48        598.35        22.16 o                         
  10   9   1        104.51         93.85        16.99 o                         
  11   9   1        119.19         96.33        27.16 o                         
  12   9   1        238.02        250.92        38.33 o                         
  13   9   1        101.74         96.69        37.89 o                         
  14   9   1        155.45        151.82        38.46 o                         
  15   9   1         44.69         47.17        41.19 o                         
  16   9   1        192.73        223.04        45.15 o                         
  17   9   1         56.77         46.47        40.70 o                         
  18   9   1        519.52        591.32        51.49 o                         
  19   9   1        138.53        172.94        49.23 o                         
  20   9   1          5.55        104.76        52.25 o                         
  21   9   1          6.81        -10.58        51.09 o                         
  22   9   1         53.87         56.59        54.57 o                         
  23   9   1          6.99         63.38        51.27 o                         
   1  10   1       1271.82       1269.60        18.04 o                         
   2  10   1       1107.14       1109.74        31.21 o                         
   3  10   1       2495.92       2522.58        56.04 o                         
   4  10   1        929.65        885.08        40.51 o                         
   5  10   1       6189.42       6116.44        81.70 o                         
   6  10   1        782.08        726.19        39.48 o                         
   7  10   1         93.85         96.24        33.25 o                         
   8  10   1        469.60        456.37        38.94 o                         
   9  10   1         23.94         19.20        16.20 o                         
  10  10   1          1.49         -4.35        17.02 o                         
  11  10   1         17.12         14.20        16.29 o                         
  12  10   1         47.21         73.02        33.93 o                         
  13  10   1        145.45        172.50        36.85 o                         
  14  10   1        392.94        420.37        44.65 o                         
  15  10   1        154.77        178.53        44.50 o                         
  16  10   1        217.08        196.36        43.82 o                         
  17  10   1        272.57        275.61        49.19 o                         
  18  10   1        263.39        244.27        46.26 o                         
  19  10   1        144.74        162.00        49.54 o                         
  20  10   1         24.49        115.59        56.49 o                         
  21  10   1         60.43         99.90        55.88 o                         
  22  10   1         18.89        -59.10        59.10 o                         
   0  11   1       2146.25       2192.52        53.94 o                         
   1  11   1       1044.97       1047.29        26.90 o                         
   2  11   1       1854.50       1939.25        50.12 o                         
   3  11   1        645.30        565.98        35.96 o                         
   4  11   1        628.91        561.93        35.97 o                         
   5  11   1        266.79        292.40        34.68 o                         
   6  11   1         49.93         41.80        32.12 o                         
   7  11   1        215.74        178.43        36.41 o                         
   8  11   1       1260.60       1210.66        48.74 o                         
   9  11   1       1270.91       1239.85        51.81 o                         
  10  11   1        611.39        588.21        24.78 o                         
  11  11   1         71.19         73.26        22.75 o                         
  12  11   1        254.98        205.51        37.92 o                         
  13  11   1        543.62        509.80        48.62 o                         
  14  11   1        466.29        471.04        44.11 o                         
  15  11   1         62.05         63.55        37.17 o                         
  16  11   1        133.98        195.61        45.42 o                         
  17  11   1         48.54         30.05        42.22 o                         
  18  11   1        123.12        177.08        52.90 o                         
  19  11   1         11.17         43.68        49.99 o                         
  20  11   1         88.37         75.81        43.05 o                         
  21  11   1         40.69          6.70        42.55 o                         
  22  11   1         80.94         85.21        39.68 o                         
   1  12   1       1480.21       1447.32        34.90 o                         
   2  12   1        263.69        260.75        25.06 o                         
   3  12   1         44.75         26.43        30.96 o                         
   4  12   1       1256.52       1203.33        49.37 o                         
   5  12   1        294.05        287.14        35.28 o                         
   6  12   1        124.94        117.52        34.67 o                         
   7  12   1        333.14        292.30        40.53 o                         
   8  12   1        598.16        551.35        44.56 o                         
   9  12   1        407.21        401.68        40.73 o                         
  10  12   1        270.91        275.39        20.70 o                         
  11  12   1        344.93        345.85        40.76 o                         
  12  12   1        114.94         70.72        42.49 o                         
  13  12   1        370.95        659.78        50.97 o                         
  14  12   1        156.90        152.80        42.29 o                         
  15  12   1        171.48        139.37        39.03 o                         
  16  12   1         23.89         56.92        42.68 o                         
  17  12   1         65.46         61.46        45.50 o                         
  18  12   1         16.73         48.70        50.47 o                         
  19  12   1          0.42         19.39        40.54 o                         
  20  12   1         51.57         30.16        49.60 o                         
  21  12   1          5.48         29.88        59.37 o                         
   0  13   1        674.12        628.99        42.88 o                         
   1  13   1        969.46        970.44        38.45 o                         
   2  13   1          4.21         13.22        22.98 o                         
   3  13   1        490.59        528.60        39.32 o                         
   4  13   1        423.60        414.10        37.37 o                         
   5  13   1        620.10        605.52        44.48 o                         
   6  13   1        119.79        140.03        39.57 o                         
   7  13   1       1157.41       1114.95        53.18 o                         
   8  13   1         85.91         87.76        36.63 o                         
   9  13   1        160.61        193.49        36.25 o                         
  10  13   1         11.10          1.22        38.14 o                         
  11  13   1       1317.80       1253.58        58.31 o                         
  12  13   1         92.45        145.45        39.04 o                         
  13  13   1         87.73         65.16        35.32 o                         
  14  13   1        114.70        118.92        43.67 o                         
  15  13   1        107.28        105.21        45.32 o                         
  16  13   1         17.26         22.98        43.32 o                         
  17  13   1         18.20         12.45        46.64 o                         
  18  13   1          8.14         -8.86        47.54 o                         
  19  13   1         69.26         11.47        49.93 o                         
  20  13   1         67.89          5.18        46.20 o                         
  21  13   1        105.90        123.62        42.40 o                         
   1  14   1        974.72        915.41        34.94 o                         
   2  14   1        573.19        545.51        34.94 o                         
   3  14   1        569.99        566.65        60.39 o                         
   4  14   1       1054.97       1047.35        50.71 o                         
   5  14   1        341.37        331.19        39.68 o                         
   6  14   1        122.56         95.71        36.60 o                         
   7  14   1          6.66         -4.95        34.44 o                         
   8  14   1        104.40        105.02        38.89 o                         
   9  14   1        231.70        282.95        41.11 o                         
  10  14   1        299.65        336.38        43.75 o                         
  11  14   1        388.72        311.05        45.90 o                         
  12  14   1        108.66         61.60        42.37 o                         
  13  14   1         88.58         38.24        45.65 o                         
  14  14   1        634.61        698.90        57.09 o                         
  15  14   1         39.99         41.04        43.47 o                         
  16  14   1         90.34        159.44        45.28 o                         
  17  14   1         29.11         75.29        48.21 o                         
  18  14   1        133.90        193.50        45.48 o                         
  19  14   1         24.85         27.79        49.53 o                         
  20  14   1         29.79         -9.93        55.03 o                         
   0  15   1         58.90         64.08        39.90 o                         
   1  15   1        600.22        542.88        38.95 o                         
   2  15   1       1740.10       1720.95        42.64 o                         
   3  15   1         95.97         99.67        26.82 o                         
   4  15   1        330.41        286.69        40.15 o                         
   5  15   1        837.09        803.82        47.35 o                         
   6  15   1        129.00        141.12        40.77 o                         
   7  15   1        196.31        185.20        37.57 o                         
   8  15   1        229.61        199.96        41.91 o                         
   9  15   1         11.31         44.03        37.38 o                         
  10  15   1        217.86        220.08        43.19 o                         
  11  15   1         26.72         28.94        41.81 o                         
  12  15   1        132.13        144.54        48.23 o                         
  13  15   1         75.95        116.57        48.59 o                         
  14  15   1         28.23        -27.23        43.84 o                         
  15  15   1          2.76         19.03        31.21 o                         
  16  15   1        122.58        166.82        47.54 o                         
  17  15   1         22.73        -23.58        46.01 o                         
  18  15   1          1.59        -42.90        50.29 o                         
  19  15   1         32.01         25.76        44.53 o                         
   1  16   1       1662.57       1637.38        42.82 o                         
   2  16   1        285.74        302.13        37.35 o                         
   3  16   1       1329.46       1393.88        41.72 o                         
   4  16   1        665.73        671.58        33.91 o                         
   5  16   1        984.16       1082.09        56.13 o                         
   6  16   1        521.95        554.91        48.76 o                         
   7  16   1        240.63        270.49        44.54 o                         
   8  16   1        183.50        181.53        37.06 o                         
   9  16   1         58.58         46.54        41.62 o                         
  10  16   1        146.67        162.08        46.71 o                         
  11  16   1        156.50        104.10        45.63 o                         
  12  16   1         99.08        109.24        44.72 o                         
  13  16   1        149.21        117.27        47.67 o                         
  14  16   1         70.10         61.92        35.17 o                         
  15  16   1         24.65         66.35        37.92 o                         
  16  16   1        170.09        190.12        53.49 o                         
  17  16   1        125.39        111.77        48.30 o                         
  18  16   1         24.12        101.68        51.75 o                         
  19  16   1         31.73        212.97        42.94 o                         
   0  17   1        873.32        982.58        56.15 o                         
   1  17   1        686.72        704.11        35.70 o                         
   2  17   1        342.89        274.01        38.61 o                         
   3  17   1        556.38        536.10        31.88 o                         
   4  17   1       1560.76       1591.53        44.41 o                         
   5  17   1         56.30         31.55        27.96 o                         
   6  17   1         24.16          5.04        37.21 o                         
   7  17   1         52.07          1.08        43.38 o                         
   8  17   1         90.04        103.51        44.21 o                         
   9  17   1          1.10         -6.42        42.17 o                         
  10  17   1        369.62        329.69        44.02 o                         
  11  17   1         87.03         82.16        38.29 o                         
  12  17   1         82.86         27.30        38.50 o                         
  13  17   1         67.74         52.64        35.36 o                         
  14  17   1         65.03          2.32        44.70 o                         
  15  17   1         87.85         33.35        40.74 o                         
  16  17   1         32.18         27.43        51.21 o                         
  17  17   1        182.45        264.58        52.82 o                         
  18  17   1        225.99        229.94        55.68 o                         
   1  18   1        464.38        454.51        33.77 o                         
   2  18   1         71.71         28.05        28.72 o                         
   3  18   1        505.73        486.48        35.46 o                         
   4  18   1        467.88        485.49        35.69 o                         
   5  18   1         54.59         35.06        26.83 o                         
   6  18   1         59.70         31.78        38.24 o                         
   7  18   1         90.22         92.27        46.67 o                         
   8  18   1        295.49        332.51        49.62 o                         
   9  18   1        178.91        189.87        49.22 o                         
  10  18   1         73.46         30.14        48.15 o                         
  11  18   1         76.13         44.63        36.44 o                         
  12  18   1         72.47         55.01        46.01 o                         
  13  18   1         74.01        124.80        38.00 o                         
  14  18   1        108.48        117.51        49.72 o                         
  15  18   1         92.51         65.93        49.26 o                         
  16  18   1         42.51         79.52        43.11 o                         
  17  18   1         23.05        -37.63        52.97 o                         
   0  19   1        864.60        763.04        57.24 o                         
   1  19   1       1358.88       1321.36        46.07 o                         
   2  19   1        465.95        402.77        35.45 o                         
   3  19   1        525.04        482.69        34.53 o                         
   4  19   1        274.10        283.14        34.90 o                         
   5  19   1         95.55        145.90        30.89 o                         
   6  19   1         28.47         -5.14        31.04 o                         
   7  19   1        367.52        342.14        51.18 o                         
   8  19   1        138.39         61.86        44.50 o                         
   9  19   1        347.73        320.47        52.65 o                         
  10  19   1         59.86        111.43        43.40 o                         
  11  19   1         38.15         48.31        34.71 o                         
  12  19   1        294.36        282.72        43.77 o                         
  13  19   1         31.54          4.90        53.65 o                         
  14  19   1         19.06         28.55        44.10 o                         
  15  19   1         12.69        -47.66        47.66 o                         
  16  19   1         11.94        144.35        51.59 o                         
   1  20   1        184.10        161.70        31.06 o                         
   2  20   1        192.80        183.63        33.38 o                         
   3  20   1        148.81        114.96        33.97 o                         
   4  20   1        426.32        379.56        35.28 o                         
   5  20   1        134.02        105.46        36.35 o                         
   6  20   1        418.58        427.36        36.77 o                         
   7  20   1        156.24        155.29        42.75 o                         
   8  20   1        126.02        141.43        46.75 o                         
   9  20   1          2.17        -36.02        36.02 o                         
  10  20   1        308.62        338.66        45.91 o                         
  11  20   1         99.68        144.76        53.96 o                         
  12  20   1        445.68        401.78        46.58 o                         
  13  20   1          7.21         -6.97        39.65 o                         
  14  20   1          2.64        -49.35        49.35 o                         
   0  21   1        113.74        134.83        42.58 o                         
   1  21   1         32.50        -23.18        32.42 o                         
   2  21   1         75.01         48.43        35.68 o                         
   3  21   1         34.74         77.13        31.12 o                         
   4  21   1        237.51        202.13        33.01 o                         
   5  21   1         96.74         66.28        26.89 o                         
   6  21   1         93.59        133.62        52.56 o                         
   7  21   1        235.08        286.17        97.35 o                         
   8  21   1        163.29        156.26        37.90 o                         
   9  21   1        355.55        374.71        52.45 o                         
  10  21   1        114.36        158.19        40.25 o                         
  11  21   1         11.59        -28.35        49.56 o                         
  12  21   1        125.54        113.58        49.19 o                         
  13  21   1         35.58         35.31        47.82 o                         
   1  22   1          4.73         17.82        36.38 o                         
   2  22   1         50.82          7.66        29.10 o                         
   3  22   1        589.92        691.62        39.05 o                         
   4  22   1        179.64        132.05        29.33 o                         
   5  22   1          0.32         46.49        47.19 o                         
   6  22   1         27.77         -2.87        31.20 o                         
   7  22   1        117.25        123.00        49.88 o                         
   8  22   1         41.83         33.75       104.79 o                         
   9  22   1         43.33         22.78        75.58 o                         
  10  22   1         15.86         44.41        43.18 o                         
  11  22   1         17.53        -54.12        54.12 o                         
   0  23   1         20.70        -16.06        40.49 o                         
   1  23   1         45.61         70.69        66.90 o                         
   2  23   1          0.23         -7.72        30.85 o                         
   3  23   1         25.17         36.54        56.77 o                         
   4  23   1        159.56        214.69        42.71 o                         
   5  23   1         22.89          3.42        50.52 o                         
   6  23   1         23.96         69.41        80.75 o                         
   7  23   1        111.24         98.55        33.37 o                         
   8  23   1         25.17        -29.94        65.37 o                         
   9  23   1        171.89        206.87        83.46 o                         
   1  24   1        103.64        273.18        95.96 o                         
   2  24   1          1.23         25.74        47.52 o                         
   3  24   1          9.46         -5.50        41.09 o                         
   4  24   1         19.09        -26.74        26.74 o                         
   5  24   1         55.87         58.00        41.42 o                         
   6  24   1         77.96        118.44        63.15 o                         
   7  24   1         11.43         -1.85        33.12 o                         
   0  25   1         40.51        -48.63        48.63 o                         
   1  25   1          2.01         30.87        33.46 o                         
   2  25   1         55.59         78.80        29.90 o                         
   0   0   2       5771.86       5911.50        51.14 o                         
   2   0   2       2839.26       2750.06        26.49 o                         
   4   0   2       5686.75       5582.57        58.22 o                         
   6   0   2       4228.33       4195.31        38.05 o                         
   8   0   2       1758.64       1697.40        38.33 o                         
  10   0   2       2903.29       2921.20        57.10 o                         
  12   0   2         72.35         89.21        29.28 o                         
  14   0   2        689.03        655.85        43.33 o                         
  16   0   2        213.61        206.07        43.12 o                         
  18   0   2        454.21        470.02        50.39 o                         
  20   0   2          1.54          2.04        40.96 o                         
  22   0   2        208.33        210.20        59.29 o                         
  24   0   2         21.06        -60.16        60.16 o                         
   1   1   2       7509.81       7305.47        41.81 o                         
   2   1   2       1550.41       1528.91        12.22 o                         
   3   1   2       2179.47       2088.43        13.21 o                         
   4   1   2       1165.19       1159.40        11.14 o                         
   5   1   2       1694.92       1696.07        22.15 o                         
   6   1   2       5464.86       5322.76        39.38 o                         
   7   1   2       1517.61       1475.65        25.26 o                         
   8   1   2        508.22        525.85        19.41 o                         
   9   1   2        973.87       1034.72        48.47 o                         
  10   1   2       1549.13       1577.17        35.03 o                         
  11   1   2        132.78        139.64        20.68 o                         
  12   1   2        433.26        479.68        27.07 o                         
  13   1   2         90.70         79.61        24.19 o                         
  14   1   2         61.98         62.37        24.40 o                         
  15   1   2       1054.36       1057.66        36.47 o                         
  16   1   2        299.34        296.23        27.84 o                         
  17   1   2        222.75        222.88        31.73 o                         
  18   1   2        332.43        347.97        57.30 o                         
  19   1   2        147.03        120.99        30.23 o                         
  20   1   2         39.71         35.64        31.92 o                         
  21   1   2        101.36        113.58        37.35 o                         
  22   1   2          1.27        -29.29        36.83 o                         
  23   1   2         16.91          3.66        65.64 o                         
  24   1   2         24.41         18.98        53.65 o                         
   0   2   2       2718.00       2675.43        33.36 o                         
   1   2   2       2523.86       2431.71        15.83 o                         
   2   2   2          1.40          2.79         6.59 o                         
   3   2   2       1838.54       1857.53        16.45 o                         
   4   2   2       1445.63       1445.18        21.01 o                         
   5   2   2       2050.61       2135.03        21.20 o                         
   6   2   2       7929.94       8215.18        50.71 o                         
   7   2   2        480.16        449.70        18.84 o                         
   8   2   2        923.97        958.79        30.13 o                         
   9   2   2       2538.65       2541.17        36.30 o                         
  10   2   2         57.48         77.04        20.47 o                         
  11   2   2       1391.74       1481.77        33.35 o                         
  12   2   2        458.12        440.64        26.95 o                         
  13   2   2        274.02        273.06        26.39 o                         
  14   2   2         50.86         13.06        25.97 o                         
  15   2   2        480.44        445.78        29.78 o                         
  16   2   2        639.05        667.24        36.38 o                         
  17   2   2         27.52         21.59        27.15 o                         
  18   2   2         96.80         71.01        29.22 o                         
  19   2   2        226.91        251.46        31.51 o                         
  20   2   2        147.08        129.79        36.54 o                         
  21   2   2        191.58        159.40        56.91 o                         
  22   2   2         10.78          0.44        48.28 o                         
  23   2   2         28.93          9.04        47.50 o                         
  24   2   2          4.52         68.55        46.32 o                         
   1   3   2        336.71        360.48         8.28 o                         
   2   3   2        676.01        689.59        12.32 o                         
   3   3   2       2529.40       2543.82        16.20 o                         
   4   3   2       1150.76       1154.61        16.67 o                         
   5   3   2       5691.90       5594.42        39.49 o                         
   6   3   2       8519.31       8615.65        49.00 o                         
   7   3   2        833.96        829.49        33.45 o                         
   8   3   2       4085.02       4146.80        60.79 o                         
   9   3   2        706.41        704.34        24.20 o                         
  10   3   2       1697.59       1656.76        33.46 o                         
  11   3   2          5.54         22.93        21.52 o                         
  12   3   2        992.07        994.72        32.04 o                         
  13   3   2       1041.35       1034.96        40.99 o                         
  14   3   2        230.16        223.03        28.51 o                         
  15   3   2        497.00        461.53        32.12 o                         
  16   3   2        251.53        307.34        55.14 o                         
  17   3   2        385.77        410.67        32.07 o                         
  18   3   2        107.96        149.23        47.41 o                         
  19   3   2        367.99        385.33        53.60 o                         
  20   3   2         75.05         73.31        45.62 o                         
  21   3   2         17.24         -0.41        49.21 o                         
  22   3   2          5.38         16.10        45.67 o                         
  23   3   2         61.07         98.87        53.33 o                         
  24   3   2          3.16          7.51        56.07 o                         
   0   4   2        899.34        899.35        14.34 o                         
   1   4   2       1192.74       1189.18        11.94 o                         
   2   4   2       3368.71       3344.40        18.19 o                         
   3   4   2       1093.50       1089.63        12.12 o                         
   4   4   2       5028.24       5191.10        39.52 o                         
   5   4   2         45.73         48.92        10.86 o                         
   6   4   2        579.49        585.90        17.51 o                         
   7   4   2       2987.61       3089.94        27.04 o                         
   8   4   2       3685.80       3705.13        60.16 o                         
   9   4   2       3023.06       3118.81        59.34 o                         
  10   4   2       1342.57       1422.76        46.94 o                         
  11   4   2       4762.51       4767.64        76.70 o                         
  12   4   2         79.95         68.42        35.34 o                         
  13   4   2        186.53        191.28        34.71 o                         
  14   4   2        520.81        553.86        44.32 o                         
  15   4   2         39.14          9.73        38.88 o                         
  16   4   2        248.85        202.04        41.49 o                         
  17   4   2         92.33         72.71        37.50 o                         
  18   4   2         46.87         13.64        40.20 o                         
  19   4   2         52.01         87.75        49.57 o                         
  20   4   2         26.13         84.11        48.02 o                         
  21   4   2          5.86        -42.28        42.28 o                         
  22   4   2         89.63        171.30        67.17 o                         
  23   4   2         71.54         84.99        43.38 o                         
  24   4   2          3.19         33.81        58.52 o                         
   1   5   2        479.57        433.44        10.41 o                         
   2   5   2       1554.90       1582.38        17.38 o                         
   3   5   2        350.99        363.70        10.36 o                         
   4   5   2       1110.79       1104.26        16.53 o                         
   5   5   2        165.25        184.12        12.00 o                         
   6   5   2       2551.89       2596.12        30.82 o                         
   7   5   2         92.53        105.37        11.87 o                         
   8   5   2       2161.30       2127.61        34.96 o                         
   9   5   2       1903.40       1877.59        49.40 o                         
  10   5   2        838.99        855.83        41.11 o                         
  11   5   2         84.92         85.68        31.59 o                         
  12   5   2        240.37        272.33        35.23 o                         
  13   5   2        532.57        517.07        44.23 o                         
  14   5   2        594.65        562.38        44.20 o                         
  15   5   2        821.18        826.93        49.31 o                         
  16   5   2        443.29        417.84        48.82 o                         
  17   5   2        979.35        978.83        58.49 o                         
  18   5   2        165.05        179.38        45.96 o                         
  19   5   2         26.57         46.35        39.81 o                         
  20   5   2         29.65        -13.68        45.16 o                         
  21   5   2         55.48         65.94        53.91 o                         
  22   5   2         28.51         82.70        51.46 o                         
  23   5   2         48.33         19.83        43.77 o                         
  24   5   2          5.19        -59.89        59.89 o                         
   0   6   2        275.48        274.22        14.59 o                         
   1   6   2       4068.95       4134.85        27.43 o                         
   2   6   2       3036.59       3235.19        29.74 o                         
   3   6   2       2344.60       2319.19        21.31 o                         
   4   6   2       4238.21       4217.19        44.49 o                         
   5   6   2         67.08         69.77        10.52 o                         
   6   6   2       1545.04       1578.72        20.35 o                         
   7   6   2       2269.39       2279.27        24.58 o                         
   8   6   2       4645.36       4564.57        54.41 o                         
   9   6   2       1431.72       1511.30        55.98 o                         
  10   6   2       2188.41       2130.37        35.02 o                         
  11   6   2       1148.82       1165.36        48.91 o                         
  12   6   2        984.05        995.66        48.61 o                         
  13   6   2       1363.70       1363.07        56.11 o                         
  14   6   2        168.68        135.58        35.48 o                         
  15   6   2         55.48         56.36        40.38 o                         
  16   6   2        157.21        153.45        45.67 o                         
  17   6   2         83.11         93.66        45.80 o                         
  18   6   2         12.66          7.83        46.35 o                         
  19   6   2         38.60         15.08        47.86 o                         
  20   6   2        259.96        252.03        56.09 o                         
  21   6   2         43.12         -0.99        54.25 o                         
  22   6   2         10.68         -6.03        44.72 o                         
  23   6   2         80.95         75.54        49.49 o                         
   1   7   2       9867.51       9786.34        36.33 o                         
   2   7   2        183.67        199.73        11.79 o                         
   3   7   2       2347.71       2336.35        38.72 o                         
   4   7   2       1325.71       1294.35        61.64 o                         
   5   7   2        699.77        673.31        14.76 o                         
   6   7   2        192.15        178.99        12.29 o                         
   7   7   2         59.85         39.57         9.85 o                         
   8   7   2       2051.90       2157.98        46.11 o                         
   9   7   2        357.30        351.54        25.94 o                         
  10   7   2        497.49        541.35        27.69 o                         
  11   7   2         66.03        139.84        39.52 o                         
  12   7   2        158.68        182.74        39.78 o                         
  13   7   2        403.24        447.87        44.64 o                         
  14   7   2        250.82        195.92        37.65 o                         
  15   7   2        145.97        107.49        40.91 o                         
  16   7   2        651.17        597.50        48.37 o                         
  17   7   2         13.85        -27.13        42.18 o                         
  18   7   2         16.54         46.44        47.26 o                         
  19   7   2         43.13        126.04        50.28 o                         
  20   7   2         58.64         21.40        52.78 o                         
  21   7   2        100.48        107.44        50.54 o                         
  22   7   2         10.33         51.75        46.15 o                         
  23   7   2         55.83         74.27        44.87 o                         
   0   8   2       4881.90       5002.98        83.71 o                         
   1   8   2       2959.69       2977.97        22.28 o                         
   2   8   2         84.63         62.02        10.04 o                         
   3   8   2       1149.28       1168.40        15.21 o                         
   4   8   2       2806.91       2768.52        21.73 o                         
   5   8   2        608.19        645.47        22.28 o                         
   6   8   2        491.98        523.77        14.68 o                         
   7   8   2        948.13        920.27        17.09 o                         
   8   8   2        220.62        236.86        13.37 o                         
   9   8   2        145.59        148.95        20.46 o                         
  10   8   2        122.99        104.72        18.50 o                         
  11   8   2       1239.54       1265.17        31.36 o                         
  12   8   2         92.98        100.21        19.20 o                         
  13   8   2        317.30        365.08        42.07 o                         
  14   8   2        426.21        444.81        47.25 o                         
  15   8   2        136.48         93.89        40.15 o                         
  16   8   2        563.31        571.03        54.98 o                         
  17   8   2        191.03        171.50        42.90 o                         
  18   8   2         13.56         47.55        39.76 o                         
  19   8   2         57.93         31.83        49.61 o                         
  20   8   2         21.83        -36.08        49.98 o                         
  21   8   2         35.18         48.63        49.98 o                         
  22   8   2        109.59        139.82        57.66 o                         
  23   8   2         99.53        136.54        54.82 o                         
   1   9   2       2042.16       2058.54        19.26 o                         
   2   9   2        539.69        589.59        23.35 o                         
   3   9   2       1484.23       1522.54        35.73 o                         
   4   9   2       3854.70       3992.76        39.88 o                         
   5   9   2         51.81         60.92        15.09 o                         
   6   9   2          7.06          3.02         8.92 o                         
   7   9   2        396.01        418.83        20.99 o                         
   8   9   2        342.34        323.90        21.42 o                         
   9   9   2         85.40         75.51        17.19 o                         
  10   9   2         23.61         31.23        18.06 o                         
  11   9   2        264.33        247.28        22.78 o                         
  12   9   2         57.13         45.97        25.67 o                         
  13   9   2        178.52        156.15        42.44 o                         
  14   9   2       1088.65       1108.39        55.21 o                         
  15   9   2         10.25         27.96        39.78 o                         
  16   9   2        103.59         45.70        41.44 o                         
  17   9   2          0.56          6.62        44.47 o                         
  18   9   2         36.43         35.39        39.44 o                         
  19   9   2        202.34        266.35        53.16 o                         
  20   9   2          2.56        -42.86        48.16 o                         
  21   9   2         34.56         55.52        51.79 o                         
  22   9   2         12.73        -57.74        57.74 o                         
   0  10   2        179.01        177.29        14.47 o                         
   1  10   2       1445.73       1471.29        24.47 o                         
   2  10   2       2283.18       2288.51        32.71 o                         
   3  10   2       2010.07       1932.69        29.04 o                         
   4  10   2        773.79        765.07        19.27 o                         
   5  10   2         73.17         68.75        26.96 o                         
   6  10   2        157.41        118.55        31.85 o                         
   7  10   2       1132.72       1166.91        76.90 o                         
   8  10   2        622.19        600.55        24.52 o                         
   9  10   2       1075.22       1040.13        31.08 o                         
  10  10   2        128.89        127.88        19.35 o                         
  11  10   2        341.59        348.26        23.39 o                         
  12  10   2        616.71        701.29        71.95 o                         
  13  10   2        961.50       1005.73        56.51 o                         
  14  10   2        150.17        139.26        38.21 o                         
  15  10   2         57.45         98.97        44.30 o                         
  16  10   2         17.35         34.60        45.67 o                         
  17  10   2        147.94        171.78        46.88 o                         
  18  10   2        121.96        131.31        45.88 o                         
  19  10   2        116.42         95.69        52.43 o                         
  20  10   2        145.35        176.48        53.00 o                         
  21  10   2         42.03        105.76        59.33 o                         
  22  10   2         59.21        -62.68        62.68 o                         
   1  11   2       1396.35       1416.53        24.27 o                         
   2  11   2          2.22         13.35        13.20 o                         
   3  11   2        546.76        510.32        36.98 o                         
   4  11   2       2029.36       2071.40        54.47 o                         
   5  11   2          7.99          1.25        30.94 o                         
   6  11   2        929.86        942.99        44.60 o                         
   7  11   2        630.24        624.71        44.44 o                         
   8  11   2        521.86        525.22        48.79 o                         
   9  11   2        216.14        179.77        20.32 o                         
  10  11   2        371.25        365.24        23.86 o                         
  11  11   2        330.02        359.07        23.74 o                         
  12  11   2       1038.30       1049.59        50.10 o                         
  13  11   2        364.82        310.36        47.04 o                         
  14  11   2        330.43        286.40        44.70 o                         
  15  11   2         13.18         22.31        34.06 o                         
  16  11   2         75.65        118.87        42.71 o                         
  17  11   2        167.22        166.83        40.82 o                         
  18  11   2          2.52        -33.57        53.11 o                         
  19  11   2         11.53        -20.77        52.61 o                         
  20  11   2        119.14        138.30        45.36 o                         
  21  11   2         48.39         56.23        45.29 o                         
  22  11   2         31.42        -11.97        47.02 o                         
   0  12   2       1839.76       1923.49        56.38 o                         
   1  12   2       2019.82       2068.89        26.43 o                         
   2  12   2        890.77        902.30        27.88 o                         
   3  12   2        833.21        834.50        42.16 o                         
   4  12   2        696.79        672.50        43.41 o                         
   5  12   2        398.86        366.22        37.38 o                         
   6  12   2       2599.25       2556.06        63.90 o                         
   7  12   2        184.94        114.81        32.67 o                         
   8  12   2         31.44         14.69        19.65 o                         
   9  12   2        701.79        691.45        28.76 o                         
  10  12   2         17.23         -6.70        18.63 o                         
  11  12   2        893.92        874.87        31.38 o                         
  12  12   2          9.31          7.74        19.29 o                         
  13  12   2          7.86         61.48        43.04 o                         
  14  12   2        298.62        299.48        48.48 o                         
  15  12   2        320.83        460.53        44.17 o                         
  16  12   2         29.81         80.15        43.19 o                         
  17  12   2        122.26        179.72        49.39 o                         
  18  12   2         35.18         13.22        50.43 o                         
  19  12   2          3.91         48.67        43.48 o                         
  20  12   2         36.13        158.65        57.67 o                         
  21  12   2        103.89        130.50        62.68 o                         
   1  13   2       2312.36       2292.45        43.76 o                         
   2  13   2        231.08        239.06        21.16 o                         
   3  13   2       1319.90       1278.03        35.64 o                         
   4  13   2        806.24        874.62        45.87 o                         
   5  13   2        153.27         86.21        34.53 o                         
   6  13   2        439.97        402.86        40.87 o                         
   7  13   2       1217.57       1169.96        51.65 o                         
   8  13   2        155.43        114.55        39.73 o                         
   9  13   2        112.90         84.10        20.28 o                         
  10  13   2        457.96        461.83        26.06 o                         
  11  13   2         68.23         53.67        21.35 o                         
  12  13   2         13.19        -23.18        37.78 o                         
  13  13   2         25.52         28.17        36.65 o                         
  14  13   2         75.02         86.09        37.80 o                         
  15  13   2        550.11        581.96        56.06 o                         
  16  13   2        328.01        323.90        51.71 o                         
  17  13   2         21.04         70.64        47.09 o                         
  18  13   2         34.78        137.36        51.92 o                         
  19  13   2         17.54        -42.80        77.05 o                         
  20  13   2          0.46        -47.94        47.94 o                         
   0  14   2        784.42        728.58        43.96 o                         
   1  14   2        655.64        630.27        39.53 o                         
   2  14   2         13.75          1.15        23.55 o                         
   3  14   2         94.69         90.64        44.77 o                         
   4  14   2        842.92        776.64        45.52 o                         
   5  14   2        215.91        179.10        36.88 o                         
   6  14   2         65.19         78.18        41.07 o                         
   7  14   2         13.45        -17.31        38.03 o                         
   8  14   2        278.42        209.89        39.40 o                         
   9  14   2        498.72        492.32        28.90 o                         
  10  14   2         41.88         16.87        22.08 o                         
  11  14   2        293.25        334.67        25.03 o                         
  12  14   2        210.70        254.47        42.81 o                         
  13  14   2        115.63         16.93        36.18 o                         
  14  14   2         61.34         -9.92        47.00 o                         
  15  14   2        101.28         73.73        46.08 o                         
  16  14   2        187.55         90.13        39.48 o                         
  17  14   2          5.04         -4.79        52.44 o                         
  18  14   2        377.96        503.08        50.10 o                         
  19  14   2         36.82         33.58        55.14 o                         
  20  14   2         15.98        -45.10        57.40 o                         
   1  15   2        696.62        676.25        33.47 o                         
   2  15   2        643.86        636.67        33.42 o                         
   3  15   2        730.51        700.20        35.40 o                         
   4  15   2       1255.46       1231.75        38.64 o                         
   5  15   2        128.65        152.19        42.72 o                         
   6  15   2       1232.56       1187.83        56.57 o                         
   7  15   2         59.59          7.08        40.00 o                         
   8  15   2        236.89        221.64        39.29 o                         
   9  15   2        300.42        294.31        50.05 o                         
  10  15   2         33.02         12.29        18.60 o                         
  11  15   2         25.59         14.33        23.51 o                         
  12  15   2        452.51        432.85        47.02 o                         
  13  15   2         21.06         47.53        46.39 o                         
  14  15   2         43.48         58.00        45.96 o                         
  15  15   2          6.97        -21.81        42.25 o                         
  16  15   2        371.25        418.33        55.38 o                         
  17  15   2          4.43        131.57        51.34 o                         
  18  15   2        117.52        419.54        52.54 o                         
  19  15   2        102.89        134.39        50.69 o                         
   0  16   2       2260.06       2313.12        70.04 o                         
   1  16   2        310.14        326.34        32.69 o                         
   2  16   2         28.87         -1.88        26.46 o                         
   3  16   2       1034.45       1065.68        59.35 o                         
   4  16   2       1550.17       1592.14        44.34 o                         
   5  16   2         74.37         29.27        42.46 o                         
   6  16   2        302.90        296.53        41.03 o                         
   7  16   2       1454.00       1462.92        64.43 o                         
   8  16   2         14.08        -41.52        41.52 o                         
   9  16   2        178.46        166.11        43.94 o                         
  10  16   2        369.34        394.00        27.61 o                         
  11  16   2          0.14        -33.80        33.80 o                         
  12  16   2        222.47        239.45        44.73 o                         
  13  16   2         17.61         71.04        43.37 o                         
  14  16   2         35.70        114.79        46.72 o                         
  15  16   2         35.91         74.28        47.10 o                         
  16  16   2         73.39         97.53        48.13 o                         
  17  16   2         34.91         14.16        45.22 o                         
  18  16   2          2.76         38.31        49.54 o                         
   1  17   2         72.09         53.69        38.88 o                         
   2  17   2        277.74        193.67        37.15 o                         
   3  17   2        213.43        209.88        30.11 o                         
   4  17   2        503.14        563.56        36.77 o                         
   5  17   2         54.34         -1.75        30.12 o                         
   6  17   2        437.38        432.78        46.71 o                         
   7  17   2         11.75        -11.20        37.04 o                         
   8  17   2        441.78        335.20        44.61 o                         
   9  17   2         22.61         31.49        31.42 o                         
  10  17   2          8.94         -1.18        24.06 o                         
  11  17   2         12.79        -44.63        44.63 o                         
  12  17   2         55.60         71.30        40.95 o                         
  13  17   2         54.80         67.97        41.10 o                         
  14  17   2        420.61        456.89        57.64 o                         
  15  17   2        149.31        161.25        50.49 o                         
  16  17   2         39.22         70.76        41.35 o                         
  17  17   2          4.33        -33.42        48.36 o                         
   0  18   2       1030.23       1034.62        58.20 o                         
   1  18   2        376.90        381.30        34.02 o                         
   2  18   2         38.21        -10.22        28.42 o                         
   3  18   2        181.88        155.59        30.55 o                         
   4  18   2        351.44        423.45        33.54 o                         
   5  18   2        223.60        189.62        46.28 o                         
   6  18   2        113.94        137.33        27.98 o                         
   7  18   2        133.85        158.31        38.48 o                         
   8  18   2         42.24          8.75        39.04 o                         
   9  18   2         39.59          5.16        37.61 o                         
  10  18   2         33.42          1.43        42.03 o                         
  11  18   2        100.85         70.65        45.88 o                         
  12  18   2         63.53         -8.64        51.35 o                         
  13  18   2         98.89         76.21        50.29 o                         
  14  18   2        107.53         42.38        42.88 o                         
  15  18   2         69.53         29.25        49.15 o                         
  16  18   2        121.79        330.56        49.69 o                         
   1  19   2        164.96        102.76        28.63 o                         
   2  19   2         99.33         67.60        78.47 o                         
   3  19   2         69.20        105.19        32.20 o                         
   4  19   2          6.05         19.41        27.47 o                         
   5  19   2        155.78        201.11        38.62 o                         
   6  19   2          6.87         14.32        29.45 o                         
   7  19   2          6.88         -6.84        30.51 o                         
   8  19   2        150.54        148.66        45.57 o                         
   9  19   2         52.63         18.11        45.36 o                         
  10  19   2         11.80         44.20        49.55 o                         
  11  19   2         17.99        -19.91        51.11 o                         
  12  19   2         29.44        -20.35        39.22 o                         
  13  19   2         37.23         41.16        47.48 o                         
  14  19   2        103.21        142.26        54.00 o                         
  15  19   2         11.00        -43.53        43.53 o                         
   0  20   2        107.49         49.62        43.89 o                         
   1  20   2         34.09        -17.24        39.12 o                         
   2  20   2         47.41         56.35        32.62 o                         
   3  20   2         67.20         67.53        32.54 o                         
   4  20   2        284.23        298.27        42.24 o                         
   5  20   2         42.40         24.46        54.51 o                         
   6  20   2        258.77        275.38        33.38 o                         
   7  20   2         32.63         32.76        28.70 o                         
   8  20   2         42.85          7.64        48.69 o                         
   9  20   2         24.99        -16.19        49.40 o                         
  10  20   2         75.23         44.62        48.41 o                         
  11  20   2         62.52         35.41        41.04 o                         
  12  20   2          2.44        -17.61        46.40 o                         
  13  20   2         42.94         73.19        53.07 o                         
  14  20   2         91.37         16.59        44.81 o                         
   1  21   2        335.65        279.54        35.49 o                         
   2  21   2        110.67         75.36        32.98 o                         
   3  21   2         45.61         19.50        27.92 o                         
   4  21   2         45.26          9.06        50.54 o                         
   5  21   2        227.92        256.44        37.78 o                         
   6  21   2         57.54         65.28        30.72 o                         
   7  21   2         59.21         91.89        31.88 o                         
   8  21   2        149.38        129.27        35.57 o                         
   9  21   2        118.83         53.35        52.08 o                         
  10  21   2         36.64         67.91        41.40 o                         
  11  21   2        134.15        208.47        51.98 o                         
  12  21   2          5.01        -18.13        51.62 o                         
   0  22   2          3.67        -25.17        43.34 o                         
   1  22   2        110.60         45.85        32.65 o                         
   2  22   2         29.19         20.70        27.53 o                         
   3  22   2        111.74        119.10        69.75 o                         
   4  22   2         55.42        -11.54        31.35 o                         
   5  22   2         16.46        -21.74        31.29 o                         
   6  22   2         12.12         20.95        66.17 o                         
   7  22   2        438.51        405.25        41.80 o                         
   8  22   2         30.23         -2.92        30.79 o                         
   9  22   2         27.29         23.09        36.33 o                         
  10  22   2         13.60         29.51        30.91 o                         
  11  22   2        395.57        375.14        63.96 o                         
   1  23   2          3.85         14.04        33.11 o                         
   2  23   2          5.75         33.57        28.87 o                         
   3  23   2          3.25         21.82        32.64 o                         
   4  23   2         12.08        -37.04        37.90 o                         
   5  23   2         77.80         65.66        55.44 o                         
   6  23   2         11.36         -1.74        32.21 o                         
   7  23   2         21.53        -48.03        85.64 o                         
   8  23   2        157.36        137.16        35.18 o                         
   0  24   2          3.84        -16.60        42.16 o                         
   1  24   2          0.85         -8.79        34.36 o                         
   2  24   2        149.91         83.00        36.06 o                         
   3  24   2        155.27         88.99        29.40 o                         
   4  24   2         16.07         -9.09        42.96 o                         
   5  24   2         37.97         65.73        39.85 o                         
   2   0   3        593.02        620.15        24.85 o                         
   4   0   3      12961.88      13220.91        55.61 o                         
   6   0   3        757.08        759.62        20.44 o                         
   8   0   3       2641.10       2787.83        46.36 o                         
  10   0   3        108.21        105.16        26.94 o                         
  12   0   3        296.23        297.68        33.18 o                         
  14   0   3         56.57         52.84        36.30 o                         
  16   0   3        864.48        881.91        56.34 o                         
  18   0   3         35.54        -29.00        44.95 o                         
  20   0   3         55.46         15.16        45.88 o                         
  22   0   3         54.77         82.20        41.57 o                         
  24   0   3          1.70        -58.33        58.33 o                         
   0   1   3        363.92        383.33        26.13 o                         
   1   1   3        202.02        224.33        11.44 o                         
   2   1   3       2384.61       2361.80        16.42 o                         
   3   1   3       1045.24       1052.78        13.07 o                         
   4   1   3        488.12        486.25         9.81 o                         
   5   1   3         86.40        108.45         7.98 o                         
   6   1   3        369.82        369.47        10.03 o                         
   7   1   3         71.19         86.04         8.48 o                         
   8   1   3       1197.74       1217.79        15.83 o                         
   9   1   3        444.99        442.44        16.64 o                         
  10   1   3        320.78        311.30        31.37 o                         
  11   1   3        752.83        698.87        26.25 o                         
  12   1   3        453.44        446.22        25.65 o                         
  13   1   3        771.12        736.82        58.90 o                         
  14   1   3        203.78        181.62        26.79 o                         
  15   1   3        815.27        791.42        34.77 o                         
  16   1   3         40.03         24.30        25.74 o                         
  17   1   3        625.37        641.85        35.15 o                         
  18   1   3        203.09        184.19        33.19 o                         
  19   1   3         50.21         64.73        31.33 o                         
  20   1   3        334.27        351.86        33.02 o                         
  21   1   3          3.49        -11.33        34.61 o                         
  22   1   3        103.60         53.67        57.06 o                         
  23   1   3         15.83         48.12       129.28 o                         
  24   1   3         35.67        110.17        47.67 o                         
   1   2   3       4811.42       4709.56        25.99 o                         
   2   2   3        809.54        784.18        11.63 o                         
   3   2   3       2755.28       2729.66        18.56 o                         
   4   2   3       1448.33       1486.15        23.81 o                         
   5   2   3       4471.76       4780.42        27.41 o                         
   6   2   3        480.08        508.50        11.06 o                         
   7   2   3       1489.24       1562.72        22.09 o                         
   8   2   3        519.17        563.53        12.72 o                         
   9   2   3        325.75        324.21        11.37 o                         
  10   2   3        455.40        453.23        18.09 o                         
  11   2   3        274.89        256.10        22.81 o                         
  12   2   3        104.71        102.15        21.62 o                         
  13   2   3       1240.63       1258.16        35.08 o                         
  14   2   3        184.21        125.72        27.27 o                         
  15   2   3         50.96         53.68        24.29 o                         
  16   2   3         74.85         37.91        29.72 o                         
  17   2   3        869.70        932.87       124.53 o                         
  18   2   3        119.06        113.09        30.69 o                         
  19   2   3        115.98         96.62        31.37 o                         
  20   2   3         18.67        -37.97        45.02 o                         
  21   2   3         42.26         92.11        54.07 o                         
  22   2   3         10.03         42.45        46.83 o                         
  23   2   3         27.15         80.13        53.67 o                         
  24   2   3          9.36         66.98        59.58 o                         
   0   3   3       1811.60       1844.28        17.31 o                         
   1   3   3        807.09        777.24         9.13 o                         
   2   3   3       6984.83       7071.14        29.50 o                         
   3   3   3        992.51        996.75        12.42 o                         
   4   3   3       2284.09       2310.82        18.50 o                         
   5   3   3       1135.65       1250.21        16.38 o                         
   6   3   3        642.02        626.45        13.23 o                         
   7   3   3        221.65        228.67        12.11 o                         
   8   3   3       1968.48       2091.24        32.27 o                         
   9   3   3        370.03        348.97        20.25 o                         
  10   3   3        502.79        510.59        22.25 o                         
  11   3   3        199.33        181.94        16.91 o                         
  12   3   3         50.26         53.37        22.41 o                         
  13   3   3        121.32        132.02        30.57 o                         
  14   3   3        407.56        371.40        29.20 o                         
  15   3   3         66.44         52.52        40.76 o                         
  16   3   3         54.88         83.49        43.41 o                         
  17   3   3         35.12         31.12        36.40 o                         
  18   3   3         59.34         46.01        46.39 o                         
  19   3   3         26.93        -40.22        42.37 o                         
  20   3   3        240.36        290.39        51.96 o                         
  21   3   3        103.38         74.14        42.66 o                         
  22   3   3         46.65        102.33        61.79 o                         
  23   3   3          8.61        -43.06        43.06 o                         
  24   3   3         58.59        192.22        60.49 o                         
   1   4   3        920.16        887.01        10.79 o                         
   2   4   3       1494.79       1510.57        14.25 o                         
   3   4   3       3913.72       3910.94        38.11 o                         
   4   4   3       1401.65       1421.33        14.44 o                         
   5   4   3        287.40        269.63        12.04 o                         
   6   4   3       3804.68       3853.90        28.32 o                         
   7   4   3         68.96         69.86        14.80 o                         
   8   4   3       2053.05       2032.61        32.44 o                         
   9   4   3        305.21        322.99        19.37 o                         
  10   4   3         88.87        119.32        18.92 o                         
  11   4   3         93.17         99.19        19.51 o                         
  12   4   3        411.10        435.97        39.55 o                         
  13   4   3        830.11        776.66        46.08 o                         
  14   4   3        111.64        102.02        38.99 o                         
  15   4   3       2166.18       2284.71        74.79 o                         
  16   4   3        576.15        567.49        50.19 o                         
  17   4   3         85.29         88.38        44.48 o                         
  18   4   3        179.71        161.49        44.71 o                         
  19   4   3         99.22        115.16        53.15 o                         
  20   4   3          1.89         13.95        40.17 o                         
  21   4   3         37.41         15.77        45.28 o                         
  22   4   3         37.22         39.55        50.44 o                         
  23   4   3         11.10         -4.57        55.77 o                         
  24   4   3          9.64        -30.38        55.05 o                         
   0   5   3       9067.29       9044.86        37.26 o                         
   1   5   3        820.54        785.37        10.77 o                         
   2   5   3        863.97        875.60        12.41 o                         
   3   5   3         38.10         27.40         9.23 o                         
   4   5   3        509.89        538.21        11.71 o                         
   5   5   3       1919.39       2055.02        22.67 o                         
   6   5   3       1647.94       1711.70        20.84 o                         
   7   5   3        344.47        317.01        15.54 o                         
   8   5   3        993.40       1055.36        36.67 o                         
   9   5   3         13.92          7.06        17.98 o                         
  10   5   3       2046.12       2092.30        35.37 o                         
  11   5   3       2306.91       2399.34        38.87 o                         
  12   5   3       1623.08       1671.60        35.91 o                         
  13   5   3        579.03        580.87        27.36 o                         
  14   5   3        809.43        857.14        88.87 o                         
  15   5   3        534.97        494.80        49.62 o                         
  16   5   3          7.16        -19.63        40.45 o                         
  17   5   3         37.20         24.47        38.49 o                         
  18   5   3        261.71        304.41        42.69 o                         
  19   5   3         19.66         65.47        44.00 o                         
  20   5   3         20.50        275.07        55.43 o                         
  21   5   3         23.61         67.38        49.40 o                         
  22   5   3         73.66         60.38        40.66 o                         
  23   5   3          6.35        -31.81        67.63 o                         
   1   6   3        432.92        450.09        10.24 o                         
   2   6   3       1038.23       1034.48        14.39 o                         
   3   6   3       1962.12       1995.23        18.22 o                         
   4   6   3       1614.65       1660.62        19.19 o                         
   5   6   3       1068.40       1088.92        22.01 o                         
   6   6   3       1922.37       1901.55        21.80 o                         
   7   6   3        363.23        383.08        16.27 o                         
   8   6   3        457.61        458.01        24.11 o                         
   9   6   3        156.25        170.17        18.73 o                         
  10   6   3       1146.60       1146.27        60.10 o                         
  11   6   3         37.69         48.89        18.35 o                         
  12   6   3        518.67        541.95        28.87 o                         
  13   6   3        319.63        360.86        29.58 o                         
  14   6   3        834.92        871.14        52.94 o                         
  15   6   3        657.42        681.72        54.41 o                         
  16   6   3        157.14         91.39        44.97 o                         
  17   6   3         75.92         21.81        47.95 o                         
  18   6   3         36.78          4.92        45.15 o                         
  19   6   3         61.09        124.58        49.40 o                         
  20   6   3         54.36         59.60        44.13 o                         
  21   6   3          6.06         52.51        43.48 o                         
  22   6   3         17.38         52.88        44.86 o                         
  23   6   3          4.28         -1.65        56.98 o                         
   0   7   3       1104.20       1187.68        33.93 o                         
   1   7   3       5433.08       5463.07        28.38 o                         
   2   7   3         39.02         38.93         9.08 o                         
   3   7   3        786.42        797.44        13.25 o                         
   4   7   3        551.38        548.95        12.36 o                         
   5   7   3        469.92        479.20        17.99 o                         
   6   7   3       1805.02       1900.37        25.48 o                         
   7   7   3        162.95        137.31        11.62 o                         
   8   7   3        175.76        183.70        14.95 o                         
   9   7   3        558.42        522.95        18.64 o                         
  10   7   3        249.63        257.23        17.15 o                         
  11   7   3        213.07        245.20        31.17 o                         
  12   7   3       1429.68       1216.28       179.16 o                         
  13   7   3        990.43        969.27        52.29 o                         
  14   7   3         96.41         60.45        37.95 o                         
  15   7   3        506.13        511.61        51.63 o                         
  16   7   3          6.10          0.11        36.45 o                         
  17   7   3        323.97        279.47        43.78 o                         
  18   7   3         28.61         25.87        42.09 o                         
  19   7   3        134.77        148.57        45.79 o                         
  20   7   3         36.40          2.67        39.41 o                         
  21   7   3        103.17        138.46        43.70 o                         
  22   7   3         46.24        113.82        52.04 o                         
  23   7   3         16.17         53.93        58.88 o                         
   1   8   3       1201.16       1145.87        20.34 o                         
   2   8   3       1043.54       1031.36        13.52 o                         
   3   8   3       1801.81       1821.91        17.74 o                         
   4   8   3        633.05        613.28        12.54 o                         
   5   8   3        345.96        366.94        13.75 o                         
   6   8   3        505.06        488.38        17.62 o                         
   7   8   3        271.94        271.97        15.19 o                         
   8   8   3         47.29         41.25        12.94 o                         
   9   8   3        877.86        857.06        21.30 o                         
  10   8   3        104.67        120.78        21.68 o                         
  11   8   3        398.36        407.17        25.74 o                         
  12   8   3        872.45        852.95        47.57 o                         
  13   8   3       1359.17       1295.96        56.32 o                         
  14   8   3        172.34        164.47        47.12 o                         
  15   8   3        376.48        314.06        43.25 o                         
  16   8   3        253.10        287.58        53.34 o                         
  17   8   3        166.52        195.99        48.08 o                         
  18   8   3         54.02         65.79        41.95 o                         
  19   8   3         74.54        111.11        38.87 o                         
  20   8   3         12.88        -12.42        38.64 o                         
  21   8   3         32.08         -1.52        40.99 o                         
  22   8   3          0.14         38.64        43.63 o                         
   0   9   3       1362.72       1370.46        26.54 o                         
   1   9   3        313.90        311.94        12.63 o                         
   2   9   3        149.61        150.78        11.09 o                         
   3   9   3        270.09        290.49        10.80 o                         
   4   9   3       1171.59       1127.81        15.06 o                         
   5   9   3         50.43         50.56        10.32 o                         
   6   9   3        530.44        574.26        18.87 o                         
   7   9   3        917.57        841.27        70.86 o                         
   8   9   3        163.60        164.81        19.95 o                         
   9   9   3         54.65         72.32        20.98 o                         
  10   9   3       1396.58       1307.81        34.85 o                         
  11   9   3       1540.22       1479.97        37.75 o                         
  12   9   3        789.67        844.61        32.41 o                         
  13   9   3        873.34        905.80        56.98 o                         
  14   9   3        177.29        142.37        41.24 o                         
  15   9   3         46.72         28.18        42.30 o                         
  16   9   3        105.39        152.57        45.51 o                         
  17   9   3         60.54         41.18        47.80 o                         
  18   9   3         71.19        -20.89        38.65 o                         
  19   9   3         26.21         48.12        38.15 o                         
  20   9   3          0.46        -10.43        45.35 o                         
  21   9   3         29.75        -33.53        45.66 o                         
  22   9   3         72.19          8.84        43.50 o                         
   1  10   3        492.76        482.52        13.94 o                         
   2  10   3        382.81        381.77        13.16 o                         
   3  10   3        775.88        801.72        22.62 o                         
   4  10   3        198.45        216.76        12.84 o                         
   5  10   3        705.58        739.58        20.84 o                         
   6  10   3       1082.97       1089.28        30.46 o                         
   7  10   3         82.34         93.55        21.04 o                         
   8  10   3         91.01         99.32        22.00 o                         
   9  10   3        323.06        302.79        25.53 o                         
  10  10   3         90.72         98.44        20.78 o                         
  11  10   3         42.87         30.79        21.38 o                         
  12  10   3        110.87        118.67        23.41 o                         
  13  10   3         37.41         35.54        40.84 o                         
  14  10   3        318.00        335.49        45.61 o                         
  15  10   3        227.38        185.35        47.73 o                         
  16  10   3        163.20        197.94        46.47 o                         
  17  10   3         72.69         49.95        48.24 o                         
  18  10   3         90.75          3.60        40.98 o                         
  19  10   3         89.43        107.75        44.88 o                         
  20  10   3         17.27         32.26        54.28 o                         
  21  10   3         16.86         34.92        51.34 o                         
  22  10   3         36.72        136.64        55.71 o                         
   0  11   3        257.78        246.86        18.41 o                         
   1  11   3        322.04        323.37        13.00 o                         
   2  11   3       1023.01        950.60        23.53 o                         
   3  11   3        317.18        305.82        17.17 o                         
   4  11   3        170.42        169.40        19.50 o                         
   5  11   3        273.98        303.86        23.27 o                         
   6  11   3         42.74         52.01        23.74 o                         
   7  11   3        212.41        224.41        22.98 o                         
   8  11   3       1323.41       1302.88        44.92 o                         
   9  11   3        254.76        258.02        45.25 o                         
  10  11   3          1.79          1.40        20.41 o                         
  11  11   3        820.19        892.36        61.51 o                         
  12  11   3        240.26        230.35        27.25 o                         
  13  11   3        297.31        282.16        26.96 o                         
  14  11   3         79.77         75.09        41.38 o                         
  15  11   3         54.98         82.84        43.30 o                         
  16  11   3         61.21         88.10        50.13 o                         
  17  11   3        211.22        203.92        43.78 o                         
  18  11   3         59.64         71.84        47.28 o                         
  19  11   3         16.85         69.83        54.58 o                         
  20  11   3         62.90        186.73        60.67 o                         
  21  11   3         61.20        123.82        56.08 o                         
   1  12   3         62.11         47.55        13.45 o                         
   2  12   3         34.89         29.03        13.79 o                         
   3  12   3        235.28        264.15        17.68 o                         
   4  12   3        715.16        729.69        25.41 o                         
   5  12   3       1361.22       1441.15        37.98 o                         
   6  12   3        558.38        520.01        26.02 o                         
   7  12   3        296.16        315.45        26.24 o                         
   8  12   3        554.85        571.12        29.59 o                         
   9  12   3         56.50         32.94        28.94 o                         
  10  12   3       1062.99       1059.22        35.77 o                         
  11  12   3         33.64         36.32        24.31 o                         
  12  12   3        673.11        695.41        31.61 o                         
  13  12   3        346.56        323.98        29.22 o                         
  14  12   3         12.62        -10.39        45.89 o                         
  15  12   3        173.84        196.76        44.05 o                         
  16  12   3         36.97         63.58        42.70 o                         
  17  12   3        102.58        162.78        47.28 o                         
  18  12   3        125.21         53.16        56.17 o                         
  19  12   3         34.00        -28.95        46.52 o                         
  20  12   3         18.38         69.73        44.72 o                         
  21  12   3         16.57        163.67        52.97 o                         
   0  13   3         26.31        -22.96        32.31 o                         
   1  13   3         58.13         48.57        22.24 o                         
   2  13   3         43.86         49.28        15.03 o                         
   3  13   3        262.14        237.56        16.71 o                         
   4  13   3        208.28        171.84        21.16 o                         
   5  13   3        313.32        312.67        21.83 o                         
   6  13   3         51.66         70.11        22.53 o                         
   7  13   3       2692.15       2667.33       159.17 o                         
   8  13   3        981.81        995.39        45.03 o                         
   9  13   3        961.76        946.45        34.61 o                         
  10  13   3        121.15        101.43        22.49 o                         
  11  13   3       1754.54       1838.11        42.59 o                         
  12  13   3         57.53         66.36        40.80 o                         
  13  13   3        230.41        207.11        28.05 o                         
  14  13   3        221.54        270.35        42.49 o                         
  15  13   3         49.01         81.21        44.00 o                         
  16  13   3        225.90        184.66        46.72 o                         
  17  13   3         38.72         22.95        51.50 o                         
  18  13   3         15.05         49.07        45.48 o                         
  19  13   3        140.44         66.48        54.55 o                         
  20  13   3         13.64        -19.39        53.33 o                         
   1  14   3        490.33        481.85        29.65 o                         
   2  14   3         62.18         47.30        22.51 o                         
   3  14   3         73.45         49.55        22.82 o                         
   4  14   3        651.84        640.16        22.07 o                         
   5  14   3        723.69        752.30        61.05 o                         
   6  14   3       1033.33       1066.81        39.95 o                         
   7  14   3         57.53         68.47        23.63 o                         
   8  14   3        698.48        808.48        51.23 o                         
   9  14   3        396.37        392.73        79.36 o                         
  10  14   3        629.19        604.99        32.81 o                         
  11  14   3         46.40         44.90        22.54 o                         
  12  14   3        137.07        124.80        24.05 o                         
  13  14   3        187.47        204.84        45.40 o                         
  14  14   3         49.48        146.23        45.42 o                         
  15  14   3         17.41         48.16        45.03 o                         
  16  14   3        226.35        290.95        50.92 o                         
  17  14   3         55.76        103.69        51.07 o                         
  18  14   3         19.75        105.92        53.93 o                         
  19  14   3         67.34        118.02        47.59 o                         
   0  15   3         42.35         11.66        35.55 o                         
   1  15   3         52.81         18.66        25.66 o                         
   2  15   3        807.07        840.81        35.18 o                         
   3  15   3         67.66         63.87        24.71 o                         
   4  15   3         22.01          4.31        26.97 o                         
   5  15   3        107.78        102.45        27.25 o                         
   6  15   3         11.72         46.00        37.66 o                         
   7  15   3          2.92        -19.42        25.89 o                         
   8  15   3        777.66        808.18        41.16 o                         
   9  15   3        251.38        263.39        30.24 o                         
  10  15   3          7.88         26.47        21.89 o                         
  11  15   3         25.26         22.39        38.45 o                         
  12  15   3          0.63        -25.76        25.76 o                         
  13  15   3         63.45        146.11        48.11 o                         
  14  15   3        118.58         66.76        46.69 o                         
  15  15   3          7.94         96.28        44.24 o                         
  16  15   3         27.94        -37.38        49.77 o                         
  17  15   3         37.59         27.33        45.95 o                         
  18  15   3          2.51         37.03        55.87 o                         
   1  16   3        144.98        149.93        28.00 o                         
   2  16   3        116.96        114.25        27.04 o                         
   3  16   3         62.30         53.32        25.64 o                         
   4  16   3        530.15        527.72        32.88 o                         
   5  16   3         23.74         36.43        26.83 o                         
   6  16   3        333.42        347.61        48.81 o                         
   7  16   3        163.00        144.29        44.05 o                         
   8  16   3        141.33        126.20        30.05 o                         
   9  16   3          3.57        -24.68        24.68 o                         
  10  16   3        364.44        320.34        26.93 o                         
  11  16   3         21.66        -15.70        23.93 o                         
  12  16   3         21.63        -24.39        24.39 o                         
  13  16   3          5.44          2.81        45.34 o                         
  14  16   3         52.00        135.51        52.21 o                         
  15  16   3         18.52         13.14        41.50 o                         
  16  16   3         48.29        -65.20        72.41 o                         
  17  16   3         72.59         93.23        44.84 o                         
  18  16   3         63.01        232.31        54.72 o                         
   0  17   3        559.51        780.91        41.72 o                         
   1  17   3         55.01        216.91        52.35 o                         
   2  17   3        117.87        128.42        23.29 o                         
   3  17   3          5.02         -7.61        24.00 o                         
   4  17   3        219.16        212.79        70.77 o                         
   5  17   3        388.69        400.48        32.45 o                         
   6  17   3          2.85         26.84        29.67 o                         
   7  17   3        101.83         67.26        44.28 o                         
   8  17   3          8.14        -26.06        26.06 o                         
   9  17   3         26.74         -0.55        27.93 o                         
  10  17   3         24.16         -3.10        23.00 o                         
  11  17   3        200.16        190.24        29.74 o                         
  12  17   3         38.08         56.15        43.07 o                         
  14  17   3        124.33         79.82        54.91 o                         
  15  17   3         34.35         72.46        57.32 o                         
  16  17   3         20.39        134.25        58.74 o                         
  17  17   3         65.31          2.12        44.84 o                         
   1  18   3         22.02         29.22        44.07 o                         
   2  18   3         96.76         59.33        30.31 o                         
   3  18   3        184.50        172.80        29.84 o                         
   4  18   3         53.44         14.64        25.02 o                         
   5  18   3         57.12         99.35        28.62 o                         
   6  18   3         41.77         33.35        28.34 o                         
   7  18   3        267.08        288.66        33.37 o                         
   8  18   3          8.71         -7.46        25.30 o                         
   9  18   3          7.13        -23.75        23.75 o                         
  10  18   3          7.95          1.39        23.68 o                         
  11  18   3        107.65         47.08        47.14 o                         
  12  18   3        132.47         78.84        49.00 o                         
  13  18   3         32.41          4.11        46.00 o                         
  14  18   3         42.83        130.44        48.15 o                         
  15  18   3        129.56        112.54        55.59 o                         
  16  18   3         28.40         31.92        44.73 o                         
   0  19   3         33.98         19.92        45.88 o                         
   1  19   3         91.06         66.50        33.37 o                         
   2  19   3         63.83         71.17        31.93 o                         
   3  19   3        420.07        389.72        34.76 o                         
   4  19   3         31.35         11.28        30.00 o                         
   5  19   3         82.56         67.80        56.65 o                         
   6  19   3         33.10         39.09        31.08 o                         
   7  19   3         29.98         23.11        28.85 o                         
   8  19   3         73.71         69.23        20.86 o                         
   9  19   3        174.96        210.01        30.27 o                         
  10  19   3          1.80         25.58        27.13 o                         
  11  19   3         17.35        -14.36        85.01 o                         
  12  19   3        103.54        186.07        58.74 o                         
  13  19   3         10.56         29.16        50.28 o                         
  14  19   3         23.71         -7.85        50.93 o                         
   1  20   3          4.92        -16.91        29.54 o                         
   2  20   3         34.45          9.68        25.36 o                         
   3  20   3        131.06        131.74        31.69 o                         
   4  20   3         32.04          2.76        28.38 o                         
   5  20   3         29.13         12.91        32.42 o                         
   6  20   3        117.57        105.01        33.88 o                         
   7  20   3         47.65         30.67        28.51 o                         
   8  20   3         11.31         29.13        32.51 o                         
   9  20   3         40.65         24.79        25.70 o                         
  10  20   3        143.38         77.63        72.72 o                         
  11  20   3         11.13        -39.45        39.45 o                         
  12  20   3        186.13        114.04        59.66 o                         
  13  20   3         26.76         45.54        49.67 o                         
   0  21   3         37.99         48.33        45.65 o                         
   1  21   3         30.33         33.97        29.10 o                         
   2  21   3         20.26         39.79        32.60 o                         
   3  21   3         99.98         41.92        34.38 o                         
   4  21   3         55.30         29.89        32.16 o                         
   5  21   3          7.74         28.08        29.07 o                         
   6  21   3         11.67         -0.55        32.54 o                         
   7  21   3         38.40        -45.99        61.26 o                         
   8  21   3         11.31         29.66        33.51 o                         
   9  21   3         89.93         78.84        27.25 o                         
  10  21   3         13.37        -12.21        31.79 o                         
  11  21   3         29.76         50.58        49.66 o                         
   1  22   3         77.11        -11.09        30.68 o                         
   2  22   3         64.97         68.50        56.27 o                         
   3  22   3        126.11         69.76        27.46 o                         
   4  22   3        115.44         59.31        33.49 o                         
   5  22   3         35.93         -0.56        31.73 o                         
   6  22   3          5.67         15.93        40.16 o                         
   7  22   3         67.34          6.28        37.80 o                         
   8  22   3         21.46          7.44        31.11 o                         
   9  22   3         32.66         35.24        27.15 o                         
  10  22   3         17.77        -12.93        47.81 o                         
   1  23   3         45.18       2382.68      1316.82 o                         
   2  23   3        114.88         87.97        41.66 o                         
   3  23   3         90.03         53.17        34.34 o                         
   4  23   3         20.25         93.79        95.36 o                         
   5  23   3         22.21         51.25        31.20 o                         
   6  23   3         16.73         -7.20        31.54 o                         
   7  23   3         33.35         29.06        33.70 o                         
   9  23   3        172.36        274.12        46.42 o                         
   1  24   3        217.27        164.11        35.97 o                         
   2  24   3         16.28         25.55        33.25 o                         
   0   0   4       6445.25       6415.63        75.86 o                         
   2   0   4       1641.28       1732.92        33.10 o                         
   4   0   4       3499.96       3499.49        58.74 o                         
   6   0   4       1532.80       1443.53        66.95 o                         
   8   0   4        268.55        225.39        18.42 o                         
  10   0   4       1141.44       1109.07        29.36 o                         
  12   0   4       1261.62       1289.21        46.55 o                         
  14   0   4         48.77         42.90        21.83 o                         
  16   0   4         73.48         56.24        41.30 o                         
  18   0   4         50.19        117.46        45.75 o                         
  20   0   4         92.54         76.83        49.45 o                         
  22   0   4        172.38        186.85        57.47 o                         
   1   1   4       1529.80       1582.23        23.20 o                         
   2   1   4       1707.80       1773.23        22.32 o                         
   3   1   4         61.34         31.72         7.81 o                         
   4   1   4         58.62         51.55        10.34 o                         
   5   1   4        167.81        139.41        12.40 o                         
   6   1   4       1352.58       1342.57        21.93 o                         
   7   1   4        454.30        450.67        13.79 o                         
   8   1   4        637.26        649.86        20.58 o                         
   9   1   4        106.51         94.28        12.69 o                         
  10   1   4        211.95        217.33        14.74 o                         
  11   1   4        185.18        197.81        15.18 o                         
  12   1   4         72.23         65.92        14.91 o                         
  13   1   4        138.91        124.76        16.11 o                         
  14   1   4        341.26        328.46        23.53 o                         
  15   1   4        459.09        443.78        24.76 o                         
  16   1   4        113.62        104.31        23.64 o                         
  17   1   4         78.68         57.32        26.43 o                         
  18   1   4         11.31        -29.53        29.53 o                         
  19   1   4         75.06         77.54        39.15 o                         
  20   1   4         38.29         57.28        47.36 o                         
  21   1   4          5.18        -44.26        44.26 o                         
  23   1   4         14.31         94.52        57.67 o                         
   0   2   4        158.40        113.41        22.94 o                         
   1   2   4       1557.71       1532.05        21.20 o                         
   2   2   4        271.53        243.61        25.91 o                         
   3   2   4       1515.65       1481.96        24.13 o                         
   4   2   4        574.62        521.93        21.52 o                         
   5   2   4        252.93        243.28        11.88 o                         
   6   2   4         95.30         95.02        10.74 o                         
   7   2   4        171.39        172.74        11.54 o                         
   8   2   4        784.74        759.64        21.82 o                         
   9   2   4        186.60        192.64        19.97 o                         
  10   2   4        366.48        353.54        16.13 o                         
  11   2   4        370.57        400.58        16.85 o                         
  12   2   4         40.41         33.99        15.04 o                         
  13   2   4       1341.75       1351.26        29.87 o                         
  14   2   4        116.39        105.22        25.97 o                         
  15   2   4        525.83        485.27        25.05 o                         
  16   2   4         25.11         26.09        20.23 o                         
  17   2   4         59.68         56.05        26.32 o                         
  18   2   4         84.62         82.69        27.64 o                         
  19   2   4         24.13         61.07        35.45 o                         
  20   2   4         16.54         26.76        42.07 o                         
  21   2   4         55.21        103.41        49.55 o                         
  22   2   4         17.63         79.81        59.98 o                         
  23   2   4         27.88          9.86        55.05 o                         
   1   3   4        181.48        180.86        11.31 o                         
   2   3   4       1108.91       1093.55        18.49 o                         
   3   3   4        140.56        121.41         9.57 o                         
   4   3   4       1014.53       1075.74        22.18 o                         
   5   3   4       2386.36       2411.81        43.41 o                         
   6   3   4        330.52        352.30        13.59 o                         
   7   3   4        921.98        976.12        20.30 o                         
   8   3   4       1005.54       1006.48        23.19 o                         
   9   3   4        289.79        289.04        17.73 o                         
  10   3   4        584.99        593.59        21.52 o                         
  11   3   4        425.02        405.02        17.91 o                         
  12   3   4        114.29        154.67        18.48 o                         
  13   3   4        107.86        104.20        21.16 o                         
  14   3   4        337.19        300.27        25.86 o                         
  15   3   4        162.26        124.83        25.67 o                         
  16   3   4         78.13         85.26        27.98 o                         
  17   3   4        111.00        178.39        26.51 o                         
  18   3   4         68.91        126.39        27.94 o                         
  19   3   4          8.37         47.27        59.61 o                         
  20   3   4         18.19         41.44        27.37 o                         
  21   3   4         21.20         48.11        53.30 o                         
  22   3   4         15.74         11.35        46.09 o                         
  23   3   4         10.75        101.62        66.35 o                         
   0   4   4         60.50         59.86        10.02 o                         
   1   4   4        630.77        681.91        10.02 o                         
   2   4   4         99.43         99.07         7.70 o                         
   3   4   4       1031.60       1103.35        14.90 o                         
   4   4   4        655.90        679.17        14.02 o                         
   5   4   4        560.56        590.90        14.98 o                         
   6   4   4        351.03        367.39        13.60 o                         
   7   4   4       1596.79       1601.34        27.66 o                         
   8   4   4        307.79        298.90        14.08 o                         
   9   4   4        294.38        324.92        18.65 o                         
  10   4   4        100.18        100.96        17.17 o                         
  11   4   4       1053.24       1107.35        25.74 o                         
  12   4   4        693.29        648.74        29.20 o                         
  13   4   4        594.13        620.47        44.15 o                         
  14   4   4         42.04         20.46        23.10 o                         
  15   4   4        228.16        230.07        26.22 o                         
  16   4   4        119.90        102.40        23.01 o                         
  17   4   4          3.75        -31.86        53.78 o                         
  18   4   4         30.20         39.08        29.76 o                         
  19   4   4        114.28        114.02        50.53 o                         
  20   4   4         40.88        -46.84        46.84 o                         
  21   4   4          0.40         76.83        49.75 o                         
  22   4   4          3.46        -55.42        55.42 o                         
  23   4   4         25.62         86.68        58.85 o                         
   1   5   4        220.21        232.25         9.03 o                         
   2   5   4       1145.91       1145.45        13.34 o                         
   3   5   4        553.21        547.97        12.53 o                         
   4   5   4       1240.82       1288.53        15.85 o                         
   5   5   4        588.12        600.73        14.17 o                         
   6   5   4         88.24         84.02        11.80 o                         
   7   5   4         30.24         46.61        11.82 o                         
   8   5   4       1559.32       1581.28        22.16 o                         
   9   5   4        340.10        399.52        18.13 o                         
  10   5   4        721.67        759.30        27.46 o                         
  11   5   4        140.09        117.41        17.03 o                         
  12   5   4         20.54          0.35        20.36 o                         
  13   5   4        167.07        161.26        23.09 o                         
  14   5   4        195.95        219.28        24.95 o                         
  15   5   4        564.01        573.69        47.07 o                         
  16   5   4         35.64         40.71        23.87 o                         
  17   5   4        234.50        179.94        43.29 o                         
  18   5   4         29.07         30.17        40.60 o                         
  19   5   4        101.36         61.55        52.24 o                         
  20   5   4         50.95         40.96        51.45 o                         
  21   5   4          1.72        -45.19        45.19 o                         
  22   5   4         36.26        220.30        59.35 o                         
  23   5   4          4.74        -50.25        50.25 o                         
   0   6   4       1310.16       1302.74        18.82 o                         
   1   6   4        219.51        231.73         9.54 o                         
   2   6   4       2939.65       2860.00        22.92 o                         
   3   6   4        583.55        579.99        12.58 o                         
   4   6   4        270.48        269.46        11.01 o                         
   5   6   4        162.26        157.07        11.25 o                         
   6   6   4        784.46        795.25        15.76 o                         
   7   6   4        848.57        868.08        16.31 o                         
   8   6   4        243.62        253.63        17.37 o                         
   9   6   4        307.67        300.44        18.64 o                         
  10   6   4        751.81        823.21        35.34 o                         
  11   6   4        309.98        297.53        24.56 o                         
  12   6   4        197.29        209.79        35.82 o                         
  13   6   4        488.00        485.75        27.69 o                         
  14   6   4        201.21        204.33        58.46 o                         
  15   6   4        251.63        290.06        45.46 o                         
  16   6   4        242.64        226.99        44.51 o                         
  17   6   4        216.32        175.81        48.40 o                         
  18   6   4         39.27          0.76        41.04 o                         
  19   6   4          1.78         22.31        45.11 o                         
  20   6   4        282.97        344.08        50.95 o                         
  21   6   4         94.63         -2.88        59.78 o                         
  22   6   4         26.09        -52.05        58.44 o                         
  23   6   4          5.42         90.26        44.99 o                         
   1   7   4       1386.72       1296.44        15.17 o                         
   2   7   4         78.10         80.88         8.99 o                         
   3   7   4        749.32        702.09        12.28 o                         
   4   7   4        355.76        343.51        11.10 o                         
   5   7   4       1005.62       1002.47        19.27 o                         
   6   7   4        114.51        108.58        12.85 o                         
   7   7   4        816.48        830.12        19.33 o                         
   8   7   4        403.57        395.14        20.55 o                         
   9   7   4        257.99        247.80        17.42 o                         
  10   7   4        516.26        465.59        32.12 o                         
  11   7   4         86.99         59.67        18.69 o                         
  12   7   4        105.08        128.87        21.83 o                         
  13   7   4        110.88        104.60        37.60 o                         
  14   7   4         59.37         57.31        39.17 o                         
  15   7   4        336.75        282.61        47.56 o                         
  16   7   4         71.52        102.39        45.63 o                         
  17   7   4        445.92        457.69        51.44 o                         
  18   7   4         15.80         -1.17        47.07 o                         
  19   7   4         72.88         94.53        54.55 o                         
  20   7   4         24.01         97.52        51.30 o                         
  21   7   4         28.49        -34.79        57.08 o                         
  22   7   4          5.67         41.35        60.27 o                         
   0   8   4         28.07         22.78        12.60 o                         
   1   8   4       1034.27       1041.33        15.31 o                         
   2   8   4        748.95        733.29        12.48 o                         
   3   8   4        219.31        211.81         9.93 o                         
   4   8   4         32.38         28.76        10.36 o                         
   5   8   4         16.62         19.41        12.30 o                         
   6   8   4         96.74         90.29        13.50 o                         
   7   8   4       1720.65       1753.75        34.44 o                         
   8   8   4          9.34         13.12        19.19 o                         
   9   8   4        464.03        462.71        27.77 o                         
  10   8   4        449.29        490.36        48.59 o                         
  11   8   4        261.65        241.63        41.28 o                         
  12   8   4        574.93        527.19        44.52 o                         
  13   8   4        306.46        301.06        36.78 o                         
  14   8   4        657.51        679.14        51.62 o                         
  15   8   4        471.36        437.50        46.29 o                         
  16   8   4        105.24        109.18        45.61 o                         
  17   8   4         26.04         -2.22        44.92 o                         
  18   8   4         24.81         35.29        51.83 o                         
  19   8   4         22.60         83.61        55.84 o                         
  20   8   4         74.61        -54.37        54.37 o                         
  21   8   4         13.70        161.04        60.35 o                         
  22   8   4         14.51         90.60        61.11 o                         
   1   9   4         72.04         57.15         9.81 o                         
   2   9   4        275.72        280.46        12.62 o                         
   3   9   4        670.22        678.51        13.54 o                         
   4   9   4        743.94        736.63        15.31 o                         
   5   9   4        233.77        218.29        11.93 o                         
   6   9   4        123.32        109.70        13.14 o                         
   7   9   4        433.91        374.41        22.02 o                         
   8   9   4       1971.68       1919.13        32.55 o                         
   9   9   4        912.47        905.70        33.91 o                         
  10   9   4        323.36        312.36        21.38 o                         
  11   9   4        115.75        113.49        35.10 o                         
  12   9   4        373.96        371.12        42.97 o                         
  13   9   4        131.80         72.44        40.23 o                         
  14   9   4         81.65        147.27        42.66 o                         
  15   9   4        250.80        297.92        47.98 o                         
  16   9   4         48.18         30.67        36.90 o                         
  17   9   4         90.93         63.35        51.48 o                         
  18   9   4         96.34        155.85        54.04 o                         
  19   9   4         36.23         50.21        52.83 o                         
   0  10   4         77.40         64.24        14.45 o                         
   1  10   4         13.01         -3.81        10.49 o                         
   2  10   4        504.35        489.91        14.13 o                         
   3  10   4        262.61        250.58        12.71 o                         
   4  10   4         77.27         68.51        10.51 o                         
   5  10   4         40.35         42.60        10.38 o                         
   6  10   4        310.85        297.91        18.91 o                         
   7  10   4        204.78        208.03        18.95 o                         
   8  10   4         84.38         76.99        19.53 o                         
   9  10   4       1729.93       1732.76        79.72 o                         
  10  10   4        381.62        394.01        22.99 o                         
  11  10   4        842.17        806.48        34.08 o                         
  12  10   4       1131.32       1121.90        58.10 o                         
  13  10   4        175.25        147.55        42.41 o                         
  14  10   4         90.51         83.76        33.16 o                         
  15  10   4        381.40        423.36        52.25 o                         
  16  10   4         87.53         75.02        37.88 o                         
  17  10   4        103.46        139.76        47.95 o                         
  18  10   4         53.67         25.78        50.82 o                         
  19  10   4         11.95         66.10        50.40 o                         
  20  10   4         32.02        161.48        55.86 o                         
  21  10   4          9.93         34.93        60.55 o                         
   1  11   4         61.87         49.70        11.32 o                         
   2  11   4        326.93        331.57        13.65 o                         
   3  11   4         72.75         56.26        14.38 o                         
   4  11   4         39.81         41.12        13.95 o                         
   5  11   4        636.05        700.93        41.31 o                         
   6  11   4       1816.02       1822.35        31.42 o                         
   7  11   4        114.62        129.19        28.31 o                         
   8  11   4        170.76        147.34        19.00 o                         
   9  11   4        398.03        373.53        22.78 o                         
  10  11   4        122.72        141.40        20.87 o                         
  11  11   4        162.42        125.60        25.61 o                         
  12  11   4        296.41        317.25        31.82 o                         
  13  11   4        458.76        522.80        49.95 o                         
  14  11   4        254.84        198.59        39.23 o                         
  15  11   4         29.93         15.77        47.12 o                         
  16  11   4         76.53         59.33        43.68 o                         
  17  11   4        165.34        296.60        58.99 o                         
  18  11   4        223.80        110.69        49.46 o                         
  19  11   4          3.70         -5.07        43.16 o                         
  20  11   4         13.21        -32.31        44.65 o                         
   0  12   4       1244.71       1237.32        29.78 o                         
   1  12   4        460.28        485.24        19.43 o                         
   2  12   4        145.69        137.19        14.54 o                         
   3  12   4        260.88        238.44        15.76 o                         
   4  12   4        458.29        438.04        17.97 o                         
   5  12   4        120.05        113.41        17.15 o                         
   6  12   4        688.34        659.01        23.49 o                         
   7  12   4        546.25        549.52        23.14 o                         
   8  12   4         19.06         -5.82        17.93 o                         
   9  12   4        542.60        579.96        25.31 o                         
  10  12   4         25.54         25.32        17.83 o                         
  11  12   4         61.30         78.06        29.16 o                         
  12  12   4        124.30         87.46        25.66 o                         
  13  12   4        348.56        367.98        30.46 o                         
  14  12   4         27.99         53.95        44.80 o                         
  15  12   4         39.78         55.45        37.95 o                         
  16  12   4        262.28        323.57        53.91 o                         
  17  12   4         77.91         87.59        49.16 o                         
  18  12   4         27.46          2.19        45.85 o                         
  19  12   4         47.20          7.21        54.48 o                         
  20  12   4         19.33        -43.01        63.24 o                         
   1  13   4         76.50         41.10        23.04 o                         
   2  13   4         73.16         71.38        15.75 o                         
   3  13   4        868.88        916.01        22.88 o                         
   4  13   4         24.69         27.50        14.69 o                         
   5  13   4        484.43        483.64        22.34 o                         
   6  13   4        297.17        298.80        20.57 o                         
   7  13   4        268.93        255.45        18.90 o                         
   8  13   4        159.17        180.37        20.01 o                         
   9  13   4        205.21        179.25        20.11 o                         
  10  13   4         42.89         31.44        20.32 o                         
  11  13   4        293.12        239.54        30.44 o                         
  12  13   4         25.26         51.15        31.59 o                         
  13  13   4         27.16         63.43        25.63 o                         
  14  13   4         93.91        167.72        45.56 o                         
  15  13   4        374.10        415.42        58.47 o                         
  16  13   4          1.62         71.30        42.63 o                         
  17  13   4         20.92         52.13        48.27 o                         
  18  13   4         48.69         -4.83        55.39 o                         
  19  13   4         23.62         85.85        47.84 o                         
   0  14   4        801.44        789.61        44.80 o                         
   1  14   4         19.42        -19.99        23.29 o                         
   2  14   4        257.07        228.71        26.56 o                         
   3  14   4        225.54        224.96        20.47 o                         
   4  14   4         49.76         59.68        14.97 o                         
   5  14   4         97.16        109.76        16.21 o                         
   6  14   4        133.40        147.12        20.31 o                         
   7  14   4        315.75        330.68        21.61 o                         
   8  14   4        516.66        576.34        46.92 o                         
   9  14   4        371.98        348.98        21.63 o                         
  10  14   4        166.00        188.97        20.98 o                         
  11  14   4         15.69          5.10        18.26 o                         
  12  14   4         44.49         63.12        25.30 o                         
  13  14   4        321.78        313.25        27.90 o                         
  14  14   4        265.43        297.12        61.69 o                         
  15  14   4        211.10        153.61        41.52 o                         
  16  14   4        149.50        247.74        57.78 o                         
  17  14   4         23.61        119.39        45.22 o                         
  18  14   4         75.07        251.28        52.30 o                         
  19  14   4         27.25          3.11        62.83 o                         
   1  15   4        146.39        134.78        25.78 o                         
   2  15   4        426.46        419.30        39.74 o                         
   3  15   4        221.45        202.99        26.29 o                         
   4  15   4         20.22         27.31        19.39 o                         
   5  15   4          8.26         11.61        18.34 o                         
   6  15   4        725.15        726.55        40.83 o                         
   7  15   4         40.85         53.42        17.20 o                         
   8  15   4        114.90        152.78        54.16 o                         
   9  15   4         64.38         60.64        18.19 o                         
  10  15   4        141.63        173.54        22.36 o                         
  11  15   4          3.19         17.23        18.34 o                         
  12  15   4        146.06        171.23        28.29 o                         
  13  15   4         23.86         22.81        30.68 o                         
  14  15   4         69.52         29.00        44.41 o                         
  15  15   4          1.66          7.23        49.26 o                         
  16  15   4         41.09        126.50        48.71 o                         
  17  15   4          4.63         65.76        55.33 o                         
  18  15   4         10.97         87.61        45.77 o                         
   0  16   4        133.58        129.05        35.20 o                         
   1  16   4        136.78         79.86        27.13 o                         
   2  16   4        282.18        264.05        43.37 o                         
   3  16   4        122.35        194.90        45.44 o                         
   4  16   4        251.00        231.82        26.27 o                         
   5  16   4        471.03        457.46        31.09 o                         
   6  16   4        267.67        246.98        22.83 o                         
   7  16   4        151.27        193.23        47.15 o                         
   8  16   4         77.17         77.56        25.63 o                         
   9  16   4         60.31         59.45        18.65 o                         
  10  16   4         11.05          3.97        21.14 o                         
  11  16   4         42.27         71.00        20.13 o                         
  12  16   4         20.83         30.97        30.36 o                         
  13  16   4         99.79         15.67        27.60 o                         
  14  16   4         10.22         26.83        43.35 o                         
  15  16   4         38.31        120.21        48.54 o                         
  16  16   4          1.30        -32.72        48.61 o                         
  17  16   4          6.04        -59.39        59.39 o                         
   1  17   4         38.23        -16.90        52.30 o                         
   2  17   4         72.24         67.97        31.65 o                         
   3  17   4        105.05        134.75        28.82 o                         
   4  17   4         41.88         12.36        39.98 o                         
   5  17   4         14.26         -0.59        21.41 o                         
   6  17   4         67.76         90.69        22.14 o                         
   7  17   4        196.50        241.45        39.70 o                         
   8  17   4         92.68        159.76        26.58 o                         
   9  17   4        112.52         94.92        25.24 o                         
  10  17   4        119.04        188.25        86.42 o                         
  11  17   4          6.82         12.70        30.15 o                         
  12  17   4        108.17        126.78        27.90 o                         
  13  17   4         23.49        -21.12        48.94 o                         
  14  17   4         38.09         98.45        46.79 o                         
  15  17   4         88.00        239.49        55.20 o                         
  16  17   4          2.60         -3.37        52.68 o                         
   0  18   4        669.12        944.60        46.06 o                         
   1  18   4         92.62        377.07       200.98 o                         
   2  18   4        163.35        522.55       211.05 o                         
   3  18   4         99.82         64.97        42.22 o                         
   4  18   4         17.09          0.28        26.15 o                         
   5  18   4         13.27         -3.51        22.88 o                         
   6  18   4         50.95         21.22        22.61 o                         
   7  18   4        224.55        207.55        26.07 o                         
   8  18   4         37.04         45.45        23.66 o                         
   9  18   4         68.55         93.80        26.30 o                         
  10  18   4        116.33         53.20        57.45 o                         
  11  18   4        146.77        133.86        40.43 o                         
  12  18   4         12.90         29.57        27.93 o                         
  13  18   4         18.17         -0.30        44.27 o                         
  14  18   4          0.30         53.17        57.42 o                         
  15  18   4         32.71         71.21        45.26 o                         
   1  19   4        289.48        286.20        51.57 o                         
   2  19   4         98.60         63.73        34.46 o                         
   3  19   4         41.18          4.07        28.18 o                         
   4  19   4        250.39        166.06        34.62 o                         
   5  19   4        222.69        216.49        37.19 o                         
   6  19   4         33.02         13.31        22.02 o                         
   7  19   4         19.58        -24.60        24.60 o                         
   8  19   4        123.20        131.95        23.54 o                         
   9  19   4         36.84         21.93        23.12 o                         
  10  19   4         61.37         -1.82        42.09 o                         
  11  19   4         12.19         -6.14        25.19 o                         
  12  19   4          5.75         -7.62        29.43 o                         
  13  19   4         50.97         26.16        54.82 o                         
   0  20   4         46.78         34.79        43.64 o                         
   1  20   4         20.08          0.89        30.28 o                         
   2  20   4         88.80        136.05        33.74 o                         
   3  20   4          5.30         20.85        25.38 o                         
   4  20   4         18.27        -26.70        29.23 o                         
   5  20   4         15.89         45.49        41.90 o                         
   6  20   4         23.13         -3.99        24.58 o                         
   7  20   4         34.59         -2.67        23.63 o                         
   8  20   4         63.75         45.92        24.32 o                         
   9  20   4         44.62         53.33        26.96 o                         
  10  20   4        108.62        101.26        25.43 o                         
  11  20   4         43.61         44.84        50.63 o                         
  12  20   4          9.57          6.90        56.40 o                         
   1  21   4        176.45        181.58        96.50 o                         
   2  21   4         64.15        112.66        32.44 o                         
   3  21   4         91.23         59.83        33.17 o                         
   4  21   4         51.30         16.96        33.01 o                         
   5  21   4        131.18         85.13        33.51 o                         
   6  21   4         45.25         19.80        26.69 o                         
   7  21   4         40.71          8.21        23.45 o                         
   8  21   4        178.92        120.94        34.01 o                         
   9  21   4         14.66         77.12        28.85 o                         
  10  21   4         69.82         42.08        47.45 o                         
  11  21   4         24.25         44.38        40.09 o                         
   0  22   4         95.69         36.14        56.65 o                         
   1  22   4         56.06        -62.33        62.33 o                         
   2  22   4        146.52        208.54       152.57 o                         
   3  22   4          7.46        -39.17        78.34 o                         
   4  22   4         36.51        -26.00        33.44 o                         
   5  22   4         20.75         26.63        32.33 o                         
   6  22   4          8.86         -3.41        33.83 o                         
   7  22   4         98.92         17.32        56.14 o                         
   8  22   4         35.10          9.85        27.14 o                         
   1  23   4         31.34          4.50        32.24 o                         
   2  23   4         45.08         79.73        35.57 o                         
   3  23   4         54.13         26.96        39.98 o                         
   4  23   4         31.49         59.59        36.29 o                         
   5  23   4         23.04          2.89        50.77 o                         
   2   0   5        764.86        736.78        53.41 o                         
   4   0   5        650.58        610.82        36.48 o                         
   6   0   5       1181.46       1146.29        44.52 o                         
   8   0   5        839.34        848.01        41.35 o                         
  10   0   5        631.05        669.42        43.42 o                         
  12   0   5          1.25          5.95        26.68 o                         
  14   0   5        200.96        211.30        36.91 o                         
  16   0   5         31.77         63.10        32.85 o                         
  18   0   5         18.30         20.77        29.78 o                         
  20   0   5         47.72         -3.27        31.69 o                         
  22   0   5          4.19        176.29        51.25 o                         
   0   1   5        585.03        560.87        25.40 o                         
   1   1   5        236.75        231.66        15.71 o                         
   2   1   5        590.74        602.71        18.61 o                         
   3   1   5         92.66         76.26        15.79 o                         
   4   1   5         38.38         27.06        20.06 o                         
   5   1   5        221.66        210.73        22.61 o                         
   6   1   5        402.88        401.15        25.11 o                         
   7   1   5        719.00        695.19        27.41 o                         
   8   1   5        387.80        390.94        25.86 o                         
   9   1   5        297.42        274.84        23.72 o                         
  10   1   5        442.21        346.02        51.79 o                         
  11   1   5        955.41        929.39        32.23 o                         
  12   1   5        442.39        362.14        26.75 o                         
  13   1   5         93.82         97.42        23.36 o                         
  14   1   5         46.96         41.59        23.42 o                         
  15   1   5          1.15        -15.68        23.33 o                         
  16   1   5         15.79        -15.20        24.59 o                         
  17   1   5         15.42         -2.18        37.96 o                         
  18   1   5         22.07         42.27        22.65 o                         
  19   1   5         53.59         -4.37        26.22 o                         
  20   1   5          3.39         11.68        24.50 o                         
  21   1   5          3.04         70.14        27.72 o                         
  22   1   5          5.97         57.98        51.37 o                         
   1   2   5        483.71        492.68        17.74 o                         
   2   2   5          5.65          8.99        14.01 o                         
   3   2   5        221.30        210.79        18.39 o                         
   4   2   5         44.41         30.64        20.46 o                         
   5   2   5       1196.18       1161.22        32.05 o                         
   6   2   5       1269.23       1200.44        32.81 o                         
   7   2   5        927.03        918.27        41.03 o                         
   8   2   5         75.32         64.12        20.32 o                         
   9   2   5        285.29        302.23        23.89 o                         
  10   2   5        398.19        432.44        26.20 o                         
  11   2   5         21.82         31.69        22.62 o                         
  12   2   5        151.54        131.62        23.66 o                         
  13   2   5        195.58        161.64        25.57 o                         
  14   2   5         30.44         23.08        21.40 o                         
  15   2   5        239.09        254.53        26.06 o                         
  16   2   5         47.02         32.63        24.30 o                         
  17   2   5         72.56         88.27        24.44 o                         
  18   2   5         53.63         75.66        23.29 o                         
  19   2   5         60.10         60.12        26.66 o                         
  20   2   5         27.04          6.66        32.43 o                         
  21   2   5         10.89          3.02        40.78 o                         
   0   3   5        787.95        787.85        27.20 o                         
   1   3   5        725.37        727.15        19.30 o                         
   2   3   5        590.74        569.37        27.61 o                         
   3   3   5       1728.80       1757.68        29.05 o                         
   4   3   5        360.70        320.26        15.40 o                         
   5   3   5          9.52         -1.58        15.42 o                         
   6   3   5        362.77        320.50        18.58 o                         
   7   3   5        417.39        407.49        25.51 o                         
   8   3   5         26.18         36.76        19.70 o                         
   9   3   5        558.14        552.80        27.40 o                         
  10   3   5        128.68        117.13        22.97 o                         
  11   3   5         26.55         13.79        24.43 o                         
  12   3   5        252.11        175.72        24.83 o                         
  13   3   5          5.38         15.82        21.33 o                         
  14   3   5         29.33         29.75        24.54 o                         
  15   3   5         36.13         21.96        34.83 o                         
  16   3   5        118.85        139.02        61.00 o                         
  17   3   5         13.21         16.23        22.84 o                         
  18   3   5         12.07        -10.28        54.20 o                         
  19   3   5        119.96        138.22        27.36 o                         
  20   3   5          5.42         39.76        50.26 o                         
  21   3   5         54.41        125.36        43.10 o                         
   1   4   5        397.43        387.89        14.55 o                         
   2   4   5        466.54        453.53        16.28 o                         
   3   4   5        756.21        742.00        18.54 o                         
   4   4   5        294.94        276.55        14.78 o                         
   5   4   5        846.87        855.04        22.78 o                         
   6   4   5         10.11          4.63        14.39 o                         
   7   4   5        269.13        261.98        17.69 o                         
   8   4   5        317.60        334.46        23.65 o                         
   9   4   5         25.85         34.02        20.43 o                         
  10   4   5        272.77        294.41        25.59 o                         
  11   4   5        441.10        425.31        26.44 o                         
  12   4   5         64.32         43.12        22.64 o                         
  13   4   5        105.60         69.49        22.32 o                         
  14   4   5        116.68        142.82        25.52 o                         
  15   4   5        102.38        123.87        23.94 o                         
  16   4   5         19.83         41.05        22.08 o                         
  17   4   5         34.20         21.57        21.86 o                         
  18   4   5         23.44         79.65        26.28 o                         
  19   4   5         18.58        -39.29        39.29 o                         
  20   4   5          7.25         22.66        29.42 o                         
   0   5   5        198.93        208.07        17.14 o                         
   1   5   5        182.49        185.36        13.21 o                         
   2   5   5        267.34        260.48        13.93 o                         
   3   5   5        331.55        318.02        15.60 o                         
   4   5   5        630.01        629.64        21.59 o                         
   5   5   5        172.65        173.64        16.48 o                         
   6   5   5        132.18        132.03        15.95 o                         
   7   5   5          1.60         -5.52        14.80 o                         
   8   5   5         56.20         65.23        20.34 o                         
   9   5   5       1060.49       1086.42        32.52 o                         
  10   5   5        327.90        322.77        26.83 o                         
  11   5   5        584.10        582.57        28.75 o                         
  12   5   5         47.80         35.63        23.55 o                         
  13   5   5        210.06        187.62        23.82 o                         
  14   5   5         56.40         72.51        22.24 o                         
  15   5   5         25.27         23.84        22.29 o                         
  16   5   5         12.54         28.38        23.11 o                         
  17   5   5         35.99         67.16        34.36 o                         
  18   5   5        168.94        194.27        40.83 o                         
  19   5   5         46.70         91.60        33.20 o                         
  20   5   5          6.76        151.80        44.00 o                         
   1   6   5        737.09        755.40        17.05 o                         
   2   6   5         87.96         98.93        12.50 o                         
   3   6   5        405.57        405.64        14.71 o                         
   4   6   5         21.78         24.27        11.60 o                         
   5   6   5        565.34        584.69        23.08 o                         
   6   6   5        855.41        886.45        23.82 o                         
   7   6   5        112.92         93.67        15.87 o                         
   8   6   5         61.82         47.16        19.79 o                         
   9   6   5        599.88        529.52        28.32 o                         
  10   6   5        119.14         75.34        22.83 o                         
  11   6   5         69.90         71.31        22.94 o                         
  12   6   5         74.26         59.98        21.54 o                         
  13   6   5          5.90          5.79        22.28 o                         
  14   6   5         27.10         19.45        22.78 o                         
  15   6   5         76.28        141.24        32.71 o                         
  16   6   5        135.40        151.86        35.39 o                         
  17   6   5        176.50        201.49        38.73 o                         
  18   6   5         12.31         64.35        33.63 o                         
  19   6   5         46.83         58.58        35.53 o                         
  20   6   5         18.77         45.49        34.88 o                         
   0   7   5       1199.27       1139.77        47.00 o                         
   1   7   5         42.92         46.44        12.06 o                         
   2   7   5         27.78         23.04        11.95 o                         
   3   7   5       1341.74       1338.28        22.23 o                         
   4   7   5        302.74        285.49        14.30 o                         
   5   7   5       1719.89       1714.15        26.09 o                         
   6   7   5         44.31         52.84        14.06 o                         
   7   7   5         76.06         81.36        16.20 o                         
   8   7   5         49.27         45.68        15.44 o                         
   9   7   5         93.93        106.47        20.63 o                         
  10   7   5         57.62         51.38        21.08 o                         
  11   7   5         43.59         21.04        21.17 o                         
  12   7   5          2.71         -1.16        34.30 o                         
  13   7   5        272.03        298.55        39.55 o                         
  14   7   5        103.27         84.62        44.75 o                         
  15   7   5         28.27         97.59        35.03 o                         
  16   7   5        103.04        157.88        34.82 o                         
  17   7   5         97.19         89.71        32.55 o                         
  18   7   5          5.98         59.98        40.84 o                         
  19   7   5        102.64        166.48        33.97 o                         
   1   8   5         12.84         13.92        13.18 o                         
   2   8   5        111.40         88.81        12.16 o                         
   3   8   5          5.19         -2.43        11.98 o                         
   4   8   5        800.68        787.94        17.98 o                         
   5   8   5        957.14        929.65        21.18 o                         
   6   8   5        154.51        154.10        15.50 o                         
   7   8   5        881.18        909.66        21.56 o                         
   8   8   5        100.90         90.91        16.02 o                         
   9   8   5        115.10         96.56        21.66 o                         
  10   8   5        300.45        284.42        34.35 o                         
  11   8   5        151.32        142.61        35.38 o                         
  12   8   5         27.30          3.65        32.34 o                         
  13   8   5         24.98         40.55        31.09 o                         
  14   8   5         75.84         87.61        31.54 o                         
  15   8   5        124.72        153.57        37.66 o                         
  16   8   5        193.99        245.74        38.50 o                         
  17   8   5        159.06        187.42        39.29 o                         
  18   8   5         41.59         21.16        34.13 o                         
  19   8   5        133.16        139.05        28.51 o                         
   0   9   5       1882.55       1926.01        76.76 o                         
   1   9   5        233.60        189.87        15.94 o                         
   2   9   5        815.29        755.64        19.82 o                         
   3   9   5        109.20        113.61        12.58 o                         
   4   9   5        721.12        695.42        17.23 o                         
   5   9   5         77.42         66.36        12.67 o                         
   6   9   5         41.88         33.31        13.63 o                         
   7   9   5        303.22        285.26        16.80 o                         
   8   9   5        134.97        107.20        18.49 o                         
   9   9   5         13.82          3.63        32.87 o                         
  10   9   5        159.41        151.70        34.09 o                         
  11   9   5         80.57        102.92        34.32 o                         
  12   9   5         32.97         88.60        39.57 o                         
  13   9   5         23.72          4.80        30.25 o                         
  14   9   5         52.33         29.00        32.27 o                         
  15   9   5         27.25         66.50        31.68 o                         
  16   9   5        104.01        143.79        39.35 o                         
  17   9   5          9.14         15.03        42.38 o                         
  18   9   5        164.62        188.92        40.86 o                         
   1  10   5        575.43        567.75        18.55 o                         
   2  10   5        423.75        391.47        17.02 o                         
   3  10   5        637.80        648.86        19.32 o                         
   4  10   5        199.81        218.09        13.67 o                         
   5  10   5        208.75        243.59        14.57 o                         
   6  10   5        239.04        218.74        18.94 o                         
   7  10   5        484.23        501.32        30.32 o                         
   8  10   5        470.46        464.29        23.10 o                         
   9  10   5         10.17         -5.64        24.72 o                         
  10  10   5         32.34         13.56        35.32 o                         
  11  10   5        201.13        176.66        37.12 o                         
  12  10   5         65.61         44.92        28.94 o                         
  13  10   5        194.72        162.44        35.36 o                         
  14  10   5        207.26        252.39        37.99 o                         
  15  10   5         75.76        133.17        32.77 o                         
  16  10   5        236.80        258.50        37.43 o                         
  17  10   5         48.72        125.34        39.72 o                         
  18  10   5         33.59        115.63        35.83 o                         
   0  11   5        383.47        364.87        23.76 o                         
   1  11   5         55.75         50.41        19.83 o                         
   2  11   5        328.32        309.66        16.75 o                         
   3  11   5        746.37        765.77        20.59 o                         
   4  11   5         82.41         83.86        17.48 o                         
   5  11   5        120.24        108.30        18.38 o                         
   6  11   5        192.36        195.54        20.73 o                         
   7  11   5        328.52        335.43        27.50 o                         
   8  11   5        322.87        357.55        37.93 o                         
   9  11   5        151.63        164.76        26.43 o                         
  10  11   5        192.24        212.71        26.03 o                         
  11  11   5        152.30         97.18        41.86 o                         
  12  11   5         87.46        139.53        31.05 o                         
  13  11   5        293.73        406.86        41.51 o                         
  14  11   5        164.22        168.92        32.79 o                         
  15  11   5        103.75         99.24        32.01 o                         
  16  11   5         48.73         81.03        36.71 o                         
  17  11   5         19.62        168.56        35.69 o                         
   1  12   5       1590.22       1618.28        31.52 o                         
   2  12   5        350.72        332.90        20.42 o                         
   3  12   5         92.58         63.40        22.32 o                         
   4  12   5        256.62        280.05        20.87 o                         
   5  12   5        264.15        292.00        48.32 o                         
   6  12   5         63.02         28.44        19.29 o                         
   7  12   5          5.11          5.81        26.75 o                         
   8  12   5        298.49        352.52        28.98 o                         
   9  12   5         42.09         44.77        24.33 o                         
  10  12   5          6.67         39.30        19.17 o                         
  11  12   5        121.31        115.04        27.02 o                         
  12  12   5          2.06         -3.51        32.02 o                         
  13  12   5        158.73        225.19        33.49 o                         
  14  12   5         38.09         40.02        26.70 o                         
  15  12   5          1.70         -9.04        34.53 o                         
  16  12   5          5.61        116.88        38.86 o                         
  17  12   5         11.35         38.64        34.96 o                         
   0  13   5        689.20        689.14        45.68 o                         
   1  13   5         37.42         57.85        25.69 o                         
   2  13   5        119.74        140.80        18.53 o                         
   3  13   5         78.18         59.92        18.23 o                         
   4  13   5        226.06        198.20        47.68 o                         
   5  13   5        615.08        615.18        30.48 o                         
   6  13   5         41.79         18.02        19.78 o                         
   7  13   5         28.46         38.18        23.30 o                         
   8  13   5          0.67          0.12        21.06 o                         
   9  13   5         96.48        127.77        24.50 o                         
  10  13   5          0.22        -45.33        51.12 o                         
  11  13   5        403.00        457.26        30.39 o                         
  12  13   5         91.17        138.10        24.51 o                         
  13  13   5         24.05         17.80        33.50 o                         
  14  13   5          7.78         16.44        36.31 o                         
  15  13   5         26.79         66.93        39.40 o                         
  16  13   5         37.06        159.72        38.21 o                         
   1  14   5        621.54        644.37        33.69 o                         
   2  14   5        186.82        192.89        28.43 o                         
   3  14   5         26.84         14.91        34.64 o                         
   4  14   5         53.85         55.53        23.34 o                         
   5  14   5         11.89         15.27        33.74 o                         
   6  14   5        172.16        128.26        24.76 o                         
   7  14   5         16.95          0.72        23.64 o                         
   8  14   5        283.17        374.95        55.29 o                         
   9  14   5        109.36        101.61        24.19 o                         
  10  14   5        288.53        401.10        47.51 o                         
  11  14   5         34.31         17.93        22.51 o                         
  12  14   5         64.42        106.09        35.11 o                         
  13  14   5        126.84        126.60        24.90 o                         
  14  14   5        118.24        232.95        38.99 o                         
  15  14   5         10.72         79.31        38.02 o                         
  16  14   5         45.67        116.45        35.70 o                         
   0  15   5        336.70        354.03        40.72 o                         
   1  15   5        170.70        231.41        45.57 o                         
   2  15   5        639.45        725.58        49.57 o                         
   3  15   5        138.43        137.74        36.39 o                         
   4  15   5        217.24        266.68        44.61 o                         
   5  15   5         34.17         37.98        37.67 o                         
   6  15   5          3.57         10.18        27.69 o                         
   7  15   5         17.58         10.48        22.57 o                         
   8  15   5         96.99         74.00        25.22 o                         
   9  15   5         10.15         51.51        24.84 o                         
  10  15   5         38.11         41.74        22.15 o                         
  11  15   5         40.76         43.26        26.95 o                         
  12  15   5         22.78        -26.95        26.95 o                         
  13  15   5         26.27        -30.89        30.89 o                         
  14  15   5         30.38         43.65        35.16 o                         
  15  15   5          4.43         10.62        41.56 o                         
   1  16   5        681.28        740.19        54.51 o                         
   2  16   5         35.66        104.34        39.61 o                         
   3  16   5        438.09        479.08        46.02 o                         
   4  16   5         35.07         27.50        38.69 o                         
   5  16   5        198.32        312.21        45.22 o                         
   6  16   5         44.31         16.30        29.68 o                         
   7  16   5         22.35        -16.33        38.45 o                         
   8  16   5         18.71        -17.67        39.28 o                         
   9  16   5         12.82        -20.08        29.10 o                         
  10  16   5         10.22        -11.17        26.95 o                         
  11  16   5         71.24         96.67        25.70 o                         
  12  16   5         55.61         89.40        27.68 o                         
  13  16   5        150.34        152.67        38.04 o                         
  14  16   5          8.21        -30.99        30.99 o                         
  15  16   5          3.03         42.53        44.37 o                         
   0  17   5        351.39        452.22        48.73 o                         
   1  17   5        170.06        231.76        50.42 o                         
   2  17   5         58.24         42.14        26.19 o                         
   3  17   5         47.52         39.91        69.26 o                         
   4  17   5         51.71        112.77        50.60 o                         
   5  17   5         31.31         21.82        29.42 o                         
   6  17   5         45.44         29.76        26.01 o                         
   7  17   5         91.58         77.87        27.41 o                         
   8  17   5         11.15         18.05        40.55 o                         
   9  17   5        177.26        222.63        47.21 o                         
  10  17   5         31.23        164.63        41.00 o                         
  11  17   5        376.86        361.20        51.11 o                         
  12  17   5         15.07         15.63        28.58 o                         
  13  17   5         58.44         45.47        58.70 o                         
  14  17   5         13.49        -23.65        32.43 o                         
   1  18   5        184.04        205.02        23.86 o                         
   2  18   5        146.15        101.85        24.07 o                         
   3  18   5        422.95        444.20        37.09 o                         
   4  18   5         90.43         61.39        29.11 o                         
   5  18   5         17.42          5.17        29.25 o                         
   6  18   5          3.40         -8.43        29.17 o                         
   7  18   5         33.07          7.56        25.35 o                         
   8  18   5         62.14         69.64        26.69 o                         
   9  18   5         12.22         34.10        30.95 o                         
  10  18   5         50.47         33.03        50.21 o                         
  11  18   5         18.05         83.26        43.52 o                         
  12  18   5         16.10         15.41        46.98 o                         
   0  19   5        164.57        134.57        46.68 o                         
   1  19   5          9.59        -29.88        36.84 o                         
   2  19   5         75.46         78.46        20.33 o                         
   3  19   5         42.15         29.70        28.79 o                         
   4  19   5         16.95         41.82        24.73 o                         
   5  19   5         33.22         31.33        49.26 o                         
   6  19   5         24.52         94.65        30.53 o                         
   7  19   5         29.94         11.85        27.52 o                         
   8  19   5         18.58         87.47        29.74 o                         
   9  19   5         72.69        104.99        30.67 o                         
  10  19   5         82.46         40.04       101.15 o                         
  11  19   5         19.72         31.25        34.66 o                         
   1  20   5          6.91        -26.53        26.53 o                         
   2  20   5        110.27        106.64        26.65 o                         
   3  20   5          8.47         -9.75        25.03 o                         
   4  20   5         59.71         74.73        26.94 o                         
   5  20   5          5.42        -32.41        36.93 o                         
   6  20   5        226.57        196.25        49.66 o                         
   7  20   5         37.40         45.33        32.30 o                         
   8  20   5         99.98        147.75       108.07 o                         
   9  20   5          6.18        -48.29        48.29 o                         
  10  20   5         73.74         52.91        58.10 o                         
   0  21   5        146.99         80.72        53.87 o                         
   1  21   5          8.12         17.55        35.24 o                         
   2  21   5         50.97         -3.03        27.45 o                         
   3  21   5         63.74         31.72        43.18 o                         
   4  21   5         81.65         40.44        30.01 o                         
   5  21   5         46.54         75.07        78.70 o                         
   6  21   5        134.88         77.01        37.49 o                         
   7  21   5         37.62         15.12        55.75 o                         
   8  21   5         25.53         53.71        60.66 o                         
   1  22   5         51.33         18.46        33.77 o                         
   2  22   5          8.29         33.74        57.27 o                         
   3  22   5        167.15        150.89        38.26 o                         
   4  22   5         54.91         66.38        65.22 o                         
   5  22   5         25.06         -9.68        34.72 o                         
   6  22   5          9.00        -40.17        45.66 o                         
   0   0   6       3567.05       3639.21        76.00 o                         
   2   0   6       3046.82       3026.82        50.42 o                         
   4   0   6        162.74        166.13        36.13 o                         
   6   0   6        225.46        202.22        33.93 o                         
   8   0   6        284.55        190.21        38.42 o                         
  10   0   6        511.69        495.09        42.95 o                         
  12   0   6        106.26         86.57        34.71 o                         
  14   0   6        204.54        189.79        40.79 o                         
  16   0   6          0.43         -4.90        40.69 o                         
  18   0   6         16.91         14.20        32.37 o                         
   1   1   6         22.36         29.41        15.95 o                         
   2   1   6       1511.15       1493.82        27.34 o                         
   3   1   6        214.35        221.28        20.86 o                         
   4   1   6        360.29        299.98        34.39 o                         
   5   1   6         89.76         70.53        23.01 o                         
   6   1   6        262.63        246.87        25.90 o                         
   7   1   6        335.46        257.81        26.21 o                         
   8   1   6        114.40         78.12        22.96 o                         
   9   1   6        166.23        139.86        23.99 o                         
  10   1   6         39.44         27.65        26.62 o                         
  11   1   6          5.85         11.12        25.78 o                         
  12   1   6          7.08        -15.15        23.90 o                         
  13   1   6         42.01         41.09        23.82 o                         
  14   1   6        120.56        201.21        27.17 o                         
  15   1   6        181.47        185.47        28.05 o                         
  16   1   6         21.69         28.52        26.62 o                         
  17   1   6         20.81         32.28        26.45 o                         
  18   1   6         11.94         83.28        64.58 o                         
  19   1   6         67.74        162.73        63.41 o                         
  20   1   6          8.23         10.64        38.70 o                         
   0   2   6        482.90        499.01        33.07 o                         
   1   2   6        256.46        260.57        18.35 o                         
   2   2   6        198.87        217.28        18.35 o                         
   3   2   6         15.91          5.35        18.39 o                         
   4   2   6        302.28        308.18        27.14 o                         
   5   2   6        111.21        106.48        23.31 o                         
   6   2   6         36.75         23.32        22.36 o                         
   7   2   6         98.92        104.08        24.47 o                         
   8   2   6        153.02        104.76        23.30 o                         
   9   2   6        691.22        688.90        81.17 o                         
  10   2   6        150.12        152.05        25.18 o                         
  11   2   6        234.21        206.30        47.34 o                         
  12   2   6        199.11        152.60        24.56 o                         
  13   2   6        219.33        218.00        28.36 o                         
  14   2   6         77.08         90.12        23.06 o                         
  15   2   6         43.77         70.22        27.78 o                         
  16   2   6         33.05         76.88        26.80 o                         
  17   2   6          4.22         42.74        23.63 o                         
  18   2   6          6.62         21.34        50.52 o                         
  19   2   6         63.84        148.84        31.69 o                         
  20   2   6         25.10         16.47        45.25 o                         
   1   3   6        461.76        449.24        19.34 o                         
   2   3   6        206.38        210.06        20.85 o                         
   3   3   6         67.68         45.43        17.37 o                         
   4   3   6        317.44        291.39        25.78 o                         
   5   3   6        396.75        384.46        26.99 o                         
   6   3   6        183.67        182.16        24.54 o                         
   7   3   6        135.99         99.21        23.52 o                         
   8   3   6          7.00          8.12        21.69 o                         
   9   3   6         51.10         43.79        22.46 o                         
  10   3   6         16.61         33.37        21.67 o                         
  11   3   6         36.52         14.02        23.45 o                         
  12   3   6         67.48         83.00        29.14 o                         
  13   3   6         92.76        108.79        23.52 o                         
  14   3   6         17.81        -22.18        23.33 o                         
  15   3   6         65.79         36.20        26.38 o                         
  16   3   6          5.38          6.81        37.28 o                         
  17   3   6         30.37         74.32        34.74 o                         
  18   3   6         44.51         26.80        30.63 o                         
  19   3   6          7.87        127.83        40.41 o                         
   0   4   6       3231.24       3274.65        50.59 o                         
   1   4   6        944.37        937.91        23.52 o                         
   2   4   6        515.65        523.72        24.15 o                         
   3   4   6         60.47         38.56        17.82 o                         
   4   4   6       1126.21       1081.51        45.22 o                         
   5   4   6        343.70        340.57        26.51 o                         
   6   4   6        280.32        276.85        32.82 o                         
   7   4   6        110.25         92.87        23.58 o                         
   8   4   6         23.88         -4.48        22.18 o                         
   9   4   6        328.31        310.58        26.50 o                         
  10   4   6         99.37        112.03        25.51 o                         
  11   4   6        261.21        282.19        25.42 o                         
  12   4   6         10.71          0.57        24.27 o                         
  13   4   6         32.36         21.98        20.82 o                         
  14   4   6         58.62        101.55        24.09 o                         
  15   4   6          9.91         48.59        37.24 o                         
  16   4   6         23.44         11.02        26.29 o                         
  17   4   6         28.72         72.36        27.28 o                         
  18   4   6         21.97         80.50        41.01 o                         
   1   5   6        157.38        150.20        20.17 o                         
   2   5   6         31.79         26.61        19.06 o                         
   3   5   6         21.27         16.77        14.97 o                         
   4   5   6        542.47        559.14        22.81 o                         
   5   5   6        744.42        713.94        24.30 o                         
   6   5   6        365.20        352.56        20.31 o                         
   7   5   6        432.30        378.98        36.81 o                         
   8   5   6        157.45        132.72        23.45 o                         
   9   5   6        173.26        179.91        25.81 o                         
  10   5   6         57.76         23.41        23.24 o                         
  11   5   6         66.31         42.76        23.82 o                         
  12   5   6         23.42         -4.30        20.08 o                         
  13   5   6         14.16         -6.96        24.98 o                         
  14   5   6        238.55        181.70        47.51 o                         
  15   5   6         36.93         34.71        30.31 o                         
  16   5   6         72.06         16.90        51.12 o                         
  17   5   6         14.94         -1.39        34.37 o                         
  18   5   6         45.96         41.18        38.02 o                         
   0   6   6       1760.26       1753.05        39.77 o                         
   1   6   6        192.78        189.97        16.68 o                         
   2   6   6        669.98        643.31        20.49 o                         
   3   6   6        489.97        483.01        19.51 o                         
   4   6   6         46.74         41.52        14.29 o                         
   5   6   6        239.79        260.81        26.93 o                         
   6   6   6        237.16        216.47        19.67 o                         
   7   6   6         89.59         52.36        31.39 o                         
   8   6   6          3.09         -7.15        20.03 o                         
   9   6   6         92.72         84.22        23.52 o                         
  10   6   6         81.29        112.48        42.08 o                         
  11   6   6         51.79         77.35        30.73 o                         
  12   6   6         11.12          4.87        21.25 o                         
  13   6   6         47.96         15.33        22.72 o                         
  14   6   6         61.59         78.23        32.29 o                         
  15   6   6          4.21         53.82        34.49 o                         
  16   6   6         90.53         63.65        38.35 o                         
  17   6   6          1.44         82.09        39.45 o                         
   1   7   6        713.01        715.60        22.35 o                         
   2   7   6        248.77        252.26        17.24 o                         
   3   7   6        358.90        356.03        18.53 o                         
   4   7   6         77.54         68.08        16.37 o                         
   5   7   6         71.04         79.78        17.64 o                         
   6   7   6         80.28         65.95        16.84 o                         
   7   7   6        175.06        174.13        25.30 o                         
   8   7   6         26.40         44.26        23.88 o                         
   9   7   6         61.83         67.59        31.23 o                         
  10   7   6         93.66         79.85        22.49 o                         
  11   7   6         46.88         53.74        24.06 o                         
  12   7   6          4.37        -14.44        33.50 o                         
  13   7   6         95.52        138.58        43.47 o                         
  14   7   6         65.99         86.33        39.12 o                         
  15   7   6         34.75         55.72        39.36 o                         
  16   7   6         43.54         19.76        40.63 o                         
  17   7   6         45.83         70.91        30.94 o                         
   0   8   6        606.05        626.02        28.31 o                         
   1   8   6         74.25         62.06        15.29 o                         
   2   8   6        103.18         73.52        13.94 o                         
   3   8   6       1024.84       1016.49        21.35 o                         
   4   8   6        148.00        171.41        15.77 o                         
   5   8   6         11.64         22.64        17.77 o                         
   6   8   6         53.21         47.96        17.57 o                         
   7   8   6        274.97        270.27        19.33 o                         
   8   8   6         24.86         27.45        21.20 o                         
   9   8   6        171.98        183.57        23.87 o                         
  10   8   6        114.71         65.74        35.25 o                         
  11   8   6        243.49        255.46        37.32 o                         
  12   8   6         16.74         43.26        38.37 o                         
  13   8   6        109.33        204.31        41.09 o                         
  14   8   6         27.75          6.13        36.75 o                         
  15   8   6          0.04         34.08        43.51 o                         
  16   8   6         20.88          1.68        42.88 o                         
  17   8   6         52.21         61.58        35.18 o                         
   1   9   6        108.81        106.65        15.98 o                         
   2   9   6        295.22        253.73        17.51 o                         
   3   9   6        187.67        175.88        15.16 o                         
   4   9   6        332.65        370.84        16.17 o                         
   5   9   6         10.74          9.50        15.85 o                         
   6   9   6        145.16        146.32        16.59 o                         
   7   9   6          4.32         -7.52        17.42 o                         
   8   9   6        224.64        270.14        39.42 o                         
   9   9   6         19.29         -7.77        29.90 o                         
  10   9   6         67.04         24.56        32.88 o                         
  11   9   6          2.53          3.55        36.78 o                         
  12   9   6         23.66         34.69        38.29 o                         
  13   9   6         16.36         26.21        30.35 o                         
  14   9   6         40.77         84.08        33.45 o                         
  15   9   6         55.27         48.08        34.20 o                         
  16   9   6         60.29         77.26        41.54 o                         
   0  10   6        784.66        755.96        32.13 o                         
   1  10   6         73.28         54.51        15.50 o                         
   2  10   6        520.85        484.69        19.89 o                         
   3  10   6        114.32        136.15        15.39 o                         
   4  10   6         69.48         63.65        12.93 o                         
   5  10   6         47.55         32.80        15.15 o                         
   6  10   6        153.42        143.21        21.15 o                         
   7  10   6          4.02        -12.38        17.86 o                         
   8  10   6         18.73         -4.83        33.39 o                         
   9  10   6        255.45        277.16        37.09 o                         
  10  10   6         93.40         45.77        29.94 o                         
  11  10   6        114.07        144.17        42.27 o                         
  12  10   6        111.77        100.07        34.59 o                         
  13  10   6        119.19        152.33        37.03 o                         
  14  10   6         32.86         57.08        30.16 o                         
  15  10   6         33.41         21.36        32.91 o                         
  16  10   6          7.27         10.66        38.48 o                         
   1  11   6         53.41         76.98        14.95 o                         
   2  11   6         10.57          4.50        14.79 o                         
   3  11   6         81.10         80.60        16.00 o                         
   4  11   6         19.54          7.25        18.38 o                         
   5  11   6         94.94        100.50        20.06 o                         
   6  11   6        202.42        238.30        40.41 o                         
   7  11   6         56.51         55.45        20.05 o                         
   8  11   6        249.68        221.59        29.55 o                         
   9  11   6         62.91         58.04        36.44 o                         
  10  11   6         56.02         -9.39        31.13 o                         
  11  11   6          8.45        -14.30        37.12 o                         
  12  11   6        105.01        140.97        32.94 o                         
  13  11   6         54.85         95.20        33.54 o                         
  14  11   6         35.32         25.63        31.28 o                         
  15  11   6         30.55         24.43        34.92 o                         
   0  12   6        103.17        146.23        25.28 o                         
   1  12   6         31.61         66.53        19.00 o                         
   2  12   6        254.82        233.20        20.51 o                         
   3  12   6         95.50        101.56        26.47 o                         
   4  12   6          4.94         -8.02        18.27 o                         
   5  12   6        117.43         84.31        18.21 o                         
   6  12   6         82.10         84.63        19.43 o                         
   7  12   6          4.22         10.97        20.19 o                         
   8  12   6         29.31         24.36        17.86 o                         
   9  12   6        129.97        175.00        50.91 o                         
  10  12   6          4.27         23.03        30.54 o                         
  11  12   6         95.44         89.80        43.76 o                         
  12  12   6         55.80        132.98        41.63 o                         
  13  12   6         28.23         91.81        34.75 o                         
  14  12   6         61.06        123.11        34.98 o                         
  15  12   6          1.29         43.85        37.82 o                         
   1  13   6         40.94         43.83        24.61 o                         
   2  13   6        181.73        168.25        19.44 o                         
   3  13   6          0.57          1.22        18.45 o                         
   4  13   6        153.79        150.88        20.96 o                         
   5  13   6         89.17         83.21        19.59 o                         
   6  13   6         93.41         78.35        18.34 o                         
   7  13   6        231.46        238.96        24.65 o                         
   8  13   6         26.62        -12.08        18.67 o                         
   9  13   6         91.81        106.16        54.49 o                         
  10  13   6         14.63          6.88        40.96 o                         
  11  13   6         69.66         74.02        39.43 o                         
  12  13   6          7.89         62.61        42.81 o                         
  13  13   6         13.40         24.46        42.75 o                         
  14  13   6          2.65         90.29        43.80 o                         
   0  14   6         38.87         43.52        33.59 o                         
   1  14   6         78.99        100.42        24.49 o                         
   2  14   6        104.33         71.56        26.52 o                         
   3  14   6         73.04         73.25        25.79 o                         
   4  14   6        297.35        327.06        27.80 o                         
   5  14   6          4.88         11.91        21.55 o                         
   6  14   6        173.77        186.12        20.21 o                         
   7  14   6          2.97         -0.99        18.30 o                         
   8  14   6         13.86         19.87        18.50 o                         
   9  14   6         62.49         60.87        31.51 o                         
  10  14   6         16.07        -10.18        29.09 o                         
  11  14   6         51.04         26.51        35.52 o                         
  12  14   6          6.45        116.69        43.76 o                         
  13  14   6         14.57          8.53        48.30 o                         
   1  15   6        206.33        251.69        43.03 o                         
   2  15   6         89.39        136.44        27.77 o                         
   3  15   6         50.15         39.59        25.31 o                         
   4  15   6          6.02         10.83        22.62 o                         
   5  15   6         50.23         34.10        28.02 o                         
   6  15   6        242.70        245.18        44.93 o                         
   7  15   6          1.11         20.40        19.15 o                         
   8  15   6         56.43         61.81        20.38 o                         
   9  15   6          0.95          0.50        29.55 o                         
  10  15   6         34.75         34.50        25.82 o                         
  11  15   6         15.78        -19.46        28.18 o                         
  12  15   6         41.27        106.43        39.72 o                         
  13  15   6          1.00         74.84        41.18 o                         
   0  16   6        226.66        195.68        40.97 o                         
   1  16   6        292.48        323.95        31.23 o                         
   2  16   6        164.59        181.20        31.24 o                         
   3  16   6         35.29         44.64        27.82 o                         
   4  16   6          5.57          5.67        29.03 o                         
   5  16   6         22.50          6.99        27.21 o                         
   6  16   6          4.66         16.05        32.63 o                         
   7  16   6         15.26         24.44        25.55 o                         
   8  16   6         38.88         50.83        26.71 o                         
   9  16   6        249.27        308.48        48.48 o                         
  10  16   6         65.32          0.99        26.39 o                         
  11  16   6         68.85         47.05        85.76 o                         
  12  16   6         11.09        -26.48        51.36 o                         
   1  17   6         48.17         72.01        23.84 o                         
   2  17   6         10.54         49.39        25.83 o                         
   3  17   6         74.68         82.37        29.98 o                         
   4  17   6         27.91         62.75        28.57 o                         
   5  17   6        189.72        215.86        31.58 o                         
   6  17   6         77.49         67.06        26.72 o                         
   7  17   6         65.93         51.19        29.65 o                         
   8  17   6        116.70        101.65        25.33 o                         
   9  17   6          3.65         31.83        37.54 o                         
   0  18   6        145.95        210.10        50.64 o                         
   1  18   6         23.04        117.87        53.05 o                         
   2  18   6         65.74         54.68        51.51 o                         
   3  18   6         29.72          3.35        29.18 o                         
   4  18   6         32.23         21.64        28.21 o                         
   5  18   6         50.14         41.60        27.13 o                         
   6  18   6         46.78         71.07        26.68 o                         
   7  18   6         79.20        109.61        28.64 o                         
   8  18   6         18.84         -0.72        35.56 o                         
   9  18   6         73.68        -27.70        31.55 o                         
   1  19   6        156.55        251.79        55.03 o                         
   2  19   6          2.20          3.61        35.14 o                         
   3  19   6         12.84          6.20        32.49 o                         
   4  19   6         39.30         53.22        41.47 o                         
   6  19   6          9.55         24.71        29.11 o                         
   7  19   6         52.27         69.55        50.69 o                         
   2   0   7         23.10          5.11        24.45 o                         
   4   0   7        935.88        935.75        50.44 o                         
   6   0   7         37.78         23.22        37.85 o                         
   8   0   7          7.15         20.72        38.67 o                         
  10   0   7         55.61        -21.63        37.96 o                         
  12   0   7         35.65        -11.78        37.51 o                         
  14   0   7         20.95        -24.87        36.91 o                         
  16   0   7         50.41         29.62        40.94 o                         
   0   1   7       1435.01       1396.02        42.00 o                         
   1   1   7         78.70         59.46        18.10 o                         
   2   1   7        147.47        134.98        21.70 o                         
   3   1   7        596.10        602.77        44.07 o                         
   4   1   7        224.30        248.46        27.95 o                         
   5   1   7        345.12        338.29        28.92 o                         
   6   1   7        237.08        199.24        31.11 o                         
   7   1   7        207.02        185.03        28.54 o                         
   8   1   7         96.30         92.99        27.91 o                         
   9   1   7        254.13        220.82        29.36 o                         
  10   1   7         25.21         37.07        24.36 o                         
  11   1   7        145.13        170.09        27.50 o                         
  12   1   7         78.84         58.70        24.05 o                         
  13   1   7         46.60         56.57        28.55 o                         
  14   1   7         22.80          6.59        25.23 o                         
  15   1   7         52.08         49.63        26.54 o                         
  16   1   7          0.36         52.73        38.56 o                         
  17   1   7         42.65          4.78        48.65 o                         
   1   2   7        604.23        563.34        23.30 o                         
   2   2   7        104.92        103.21        21.68 o                         
   3   2   7        223.45        218.32        22.52 o                         
   4   2   7         22.91         57.06        26.69 o                         
   5   2   7        319.42        322.05        29.70 o                         
   6   2   7        126.24         93.77        38.92 o                         
   7   2   7         86.93         80.59        23.59 o                         
   8   2   7         70.67         42.71        23.06 o                         
   9   2   7         69.99         38.21        23.35 o                         
  10   2   7         69.70         73.58        28.49 o                         
  11   2   7         17.42        -11.64        25.71 o                         
  12   2   7         10.72         10.70        25.29 o                         
  13   2   7         57.64         36.73        48.62 o                         
  14   2   7          9.98         39.74        57.27 o                         
  15   2   7         26.04         -3.20        67.86 o                         
  16   2   7          6.56         58.39        31.19 o                         
  17   2   7        127.43         69.48        52.61 o                         
   0   3   7        107.24        119.66        25.68 o                         
   1   3   7          1.47          9.89        20.11 o                         
   2   3   7        763.05        739.94        27.88 o                         
   3   3   7         24.12         28.41        20.10 o                         
   4   3   7        349.54        349.89        28.12 o                         
   5   3   7         62.30         52.30        24.12 o                         
   6   3   7          9.09         19.26        25.65 o                         
   7   3   7         49.65         53.62        25.91 o                         
   8   3   7         26.89         59.20        25.62 o                         
   9   3   7         96.27         85.48        28.33 o                         
  10   3   7         24.76         -6.73        26.13 o                         
  11   3   7         77.43        104.50        27.76 o                         
  12   3   7          3.65         -2.56        25.61 o                         
  13   3   7         31.89        -17.99        33.18 o                         
  14   3   7          3.80        -18.82        57.60 o                         
  15   3   7          7.81        -47.46        47.46 o                         
  16   3   7         11.51         23.38        43.39 o                         
   1   4   7        379.57        403.41        24.53 o                         
   2   4   7         40.62         58.46        19.64 o                         
   3   4   7         42.47         53.80        27.17 o                         
   4   4   7        483.13        484.69        34.72 o                         
   5   4   7         37.90         32.89        29.22 o                         
   6   4   7        183.46        201.41        26.91 o                         
   7   4   7         50.00         47.26        23.00 o                         
   8   4   7         20.17         33.92        24.08 o                         
   9   4   7         30.03         15.82        22.34 o                         
  10   4   7         85.04         51.56        24.23 o                         
  11   4   7          2.05         36.65        27.79 o                         
  12   4   7          3.43         -7.40        24.74 o                         
  13   4   7          5.97         -0.83        27.50 o                         
  14   4   7         33.99         -1.33        28.34 o                         
  15   4   7         52.34         52.58        51.66 o                         
  16   4   7         49.09        101.46        47.61 o                         
  17   4   7         27.06         43.71        51.49 o                         
   0   5   7        975.26       1048.07        54.11 o                         
   1   5   7        182.77        181.66        20.29 o                         
   2   5   7        484.73        450.68        23.88 o                         
   3   5   7         72.12         58.63        20.35 o                         
   4   5   7        283.08        322.02        27.76 o                         
   5   5   7         59.22         69.01        23.78 o                         
   6   5   7         17.36         21.13        21.85 o                         
   7   5   7        101.30        218.59        59.42 o                         
   8   5   7         10.24         28.73        28.24 o                         
   9   5   7        178.76        163.12        25.55 o                         
  10   5   7         26.64         27.83        35.16 o                         
  11   5   7        128.74        105.37        36.52 o                         
  12   5   7         84.38         57.70        34.56 o                         
  13   5   7         29.43         63.42        29.34 o                         
  14   5   7          3.18         32.20        26.51 o                         
  15   5   7         12.72        -14.66        65.54 o                         
   1   6   7        411.95        456.19        23.44 o                         
   2   6   7        271.28        298.14        23.38 o                         
   3   6   7        180.36        166.89        25.56 o                         
   4   6   7         24.88         18.81        19.07 o                         
   5   6   7          2.84         18.52        23.87 o                         
   6   6   7        227.65        260.44        27.71 o                         
   7   6   7         48.94         16.50        24.56 o                         
   8   6   7         20.44        -23.10        39.45 o                         
   9   6   7         38.93         62.44        25.94 o                         
  10   6   7         25.07         32.63        24.19 o                         
  11   6   7         15.78         54.02        25.51 o                         
  12   6   7        114.34         43.03        44.30 o                         
  13   6   7         13.79         -2.68        48.68 o                         
  14   6   7         61.85         22.27        38.49 o                         
   0   7   7         37.13         63.00        35.33 o                         
   1   7   7        446.01        488.72        30.46 o                         
   2   7   7        123.76        131.73        19.61 o                         
   3   7   7         61.72         82.26        22.59 o                         
   4   7   7         53.68         50.60        15.49 o                         
   5   7   7        122.29        109.57        19.75 o                         
   6   7   7         24.42         34.32        22.94 o                         
   7   7   7         85.83         61.87        26.02 o                         
   8   7   7         14.15          4.17        24.86 o                         
   9   7   7        219.41        211.16        27.79 o                         
  10   7   7         22.90         37.92        29.09 o                         
  11   7   7        130.93        202.33        28.26 o                         
  12   7   7          0.56         10.38        40.45 o                         
  13   7   7         78.27         76.44        44.08 o                         
  14   7   7         30.84         45.28        39.03 o                         
   1   8   7         45.71         36.30        32.23 o                         
   2   8   7         36.32         62.96        20.19 o                         
   3   8   7        273.10        247.80        21.94 o                         
   4   8   7          6.56         22.59        17.55 o                         
   5   8   7         29.45          7.19        18.28 o                         
   6   8   7          3.56         19.58        23.97 o                         
   7   8   7         61.81         47.54        43.39 o                         
   8   8   7         32.41         13.56        25.73 o                         
   9   8   7          6.34        -25.84        25.84 o                         
  10   8   7         12.35          0.63        29.18 o                         
  11   8   7         28.28         14.95        39.26 o                         
  12   8   7          5.34          1.88        38.67 o                         
  13   8   7         23.03         26.83        33.72 o                         
   0   9   7        494.41        555.30        29.73 o                         
   1   9   7         53.17         64.33        15.89 o                         
   2   9   7        146.41        164.73        21.38 o                         
   3   9   7         18.43         14.40        18.21 o                         
   4   9   7         46.00         37.73        19.65 o                         
   5   9   7         64.97         67.01        18.60 o                         
   6   9   7         34.69          3.96        19.64 o                         
   7   9   7        171.42        215.61        38.69 o                         
   8   9   7        161.10        169.96        39.05 o                         
  10   9   7          3.34         37.77        36.93 o                         
  11   9   7         55.19        103.35        40.74 o                         
  12   9   7         24.60        104.86        32.15 o                         
  13   9   7          0.37        -37.87        40.46 o                         
   1  10   7        122.38        161.86        17.51 o                         
   2  10   7        149.71        137.14        19.53 o                         
   3  10   7         78.19        100.86        17.52 o                         
   4  10   7         66.34         33.54        19.23 o                         
   5  10   7         21.86         14.57        36.52 o                         
   6  10   7         94.26         53.34        21.76 o                         
   7  10   7          3.97         37.18        32.78 o                         
   8  10   7         14.57        192.47        31.24 o                         
   9  10   7         70.86        -34.40        34.40 o                         
  10  10   7         15.08        -39.95        39.95 o                         
  11  10   7         12.21         17.24        35.65 o                         
  12  10   7         19.24         49.75        37.99 o                         
   0  11   7         22.44        -13.60        24.46 o                         
   1  11   7         38.05         38.51        16.14 o                         
   2  11   7        196.50        184.01        18.94 o                         
   3  11   7         12.70          1.63        40.25 o                         
   4  11   7        141.50         90.96        20.84 o                         
   5  11   7         43.30         43.97        18.73 o                         
   6  11   7        134.33        162.82        27.58 o                         
   7  11   7         33.30         -8.71        37.35 o                         
   8  11   7         83.13         74.86        35.57 o                         
   9  11   7         26.23         67.97        35.88 o                         
  11  11   7         67.43         60.08        36.81 o                         
  12  11   7         51.80          7.74        43.04 o                         
   1  12   7          9.97          0.73        18.50 o                         
   2  12   7          7.40         16.07        19.07 o                         
   3  12   7         37.27         50.67        21.71 o                         
   4  12   7         26.21         54.18        25.76 o                         
   5  12   7        108.25        124.62        22.24 o                         
   6  12   7          4.70         31.28        22.56 o                         
   7  12   7        164.82        118.03        37.44 o                         
   8  12   7         17.84         85.85        35.89 o                         
   9  12   7         34.34        -37.15        37.15 o                         
  10  12   7         91.00        156.64        45.91 o                         
  11  12   7         43.60          3.54        40.90 o                         
   0  13   7         81.72         25.39        42.05 o                         
   1  13   7         29.31         37.69        28.85 o                         
   2  13   7         51.18         56.84        20.29 o                         
   3  13   7        106.99        105.75        23.75 o                         
   4  13   7          0.09         12.10        24.92 o                         
   5  13   7         52.35         54.58        20.28 o                         
   6  13   7          0.29        -12.31        22.01 o                         
   7  13   7        145.58        143.11        46.49 o                         
   8  13   7         38.35         45.54        34.06 o                         
  10  13   7          0.20        -47.34        47.34 o                         
  11  13   7         23.22         32.39        46.63 o                         
   1  14   7         18.31         37.56        29.68 o                         
   2  14   7         77.27        103.48        47.80 o                         
   3  14   7         25.46         11.12        26.64 o                         
   4  14   7        163.21        156.28        30.70 o                         
   5  14   7        151.09        167.40        23.97 o                         
   6  14   7        139.42        143.19        20.34 o                         
   7  14   7         17.38         31.23        28.13 o                         
   8  14   7         26.64         -2.04        46.48 o                         
   9  14   7         26.24        -48.73        48.73 o                         
  10  14   7          0.95        -42.26        42.26 o                         
   0  15   7          4.74         30.97        45.20 o                         
   1  15   7         80.86        115.20        40.61 o                         
   2  15   7         84.39        100.79        29.60 o                         
   3  15   7        133.41        107.62        28.84 o                         
   4  15   7        109.45        152.01        31.06 o                         
   5  15   7        108.03        115.03        32.90 o                         
   6  15   7         51.09        114.34        22.44 o                         
   7  15   7         11.93         39.08        35.68 o                         
   8  15   7         65.19         44.16        48.80 o                         
   9  15   7         38.05         10.67        47.48 o                         
   1  16   7         19.67         24.00        31.71 o                         
   2  16   7         22.67         38.79        29.27 o                         
   3  16   7         42.81         38.60        31.65 o                         
   4  16   7          4.82        -11.41        36.66 o                         
   5  16   7         22.18        119.01        40.16 o                         
   6  16   7         80.79         93.76        28.26 o                         
   7  16   7         18.02        -39.32        39.32 o                         
   0   0   8         65.82         93.35        37.81 o                         
   2   0   8         29.71         60.11        43.69 o                         
   4   0   8        139.93         92.43        39.84 o                         
   6   0   8         14.50         25.87        31.50 o                         
   8   0   8         50.29         79.20        42.27 o                         
  10   0   8         18.11        -18.62        37.89 o                         
  12   0   8         24.14         41.48        44.05 o                         
   1   1   8         82.27        133.94        18.48 o                         
   2   1   8         37.64         46.97        35.34 o                         
   3   1   8         15.53         10.15        28.57 o                         
   4   1   8         66.86         19.71        26.19 o                         
   5   1   8        120.75        160.89        37.55 o                         
   6   1   8        263.38        333.84        65.99 o                         
   7   1   8         66.29         38.70        27.86 o                         
   8   1   8         21.22         58.62        30.95 o                         
   9   1   8         17.03          4.03        26.01 o                         
  10   1   8         38.35         16.16        30.05 o                         
  11   1   8          3.06         -9.27        24.45 o                         
  12   1   8         15.38        -27.66        30.88 o                         
   0   2   8         14.46         -6.45        27.49 o                         
   1   2   8          0.11          3.39        21.71 o                         
   2   2   8         17.34         68.33        21.59 o                         
   3   2   8        263.90        260.14        30.19 o                         
   4   2   8         46.91         33.61        27.47 o                         
   5   2   8          1.16         -0.37        25.11 o                         
   6   2   8        138.68        159.11        60.67 o                         
   7   2   8         70.18         93.19        29.67 o                         
   8   2   8         28.79         23.95        27.84 o                         
   9   2   8        233.52        227.56        68.71 o                         
  10   2   8         15.53         21.84        28.61 o                         
  11   2   8         22.50         14.80        53.68 o                         
  12   2   8         11.48        -41.07        41.07 o                         
  13   2   8         58.88         21.10        46.06 o                         
   1   3   8         13.10         16.68        21.54 o                         
   2   3   8         55.81         13.23        18.69 o                         
   3   3   8         65.03         42.83        26.47 o                         
   4   3   8         42.93         43.12        25.62 o                         
   5   3   8        105.73        155.40        25.58 o                         
   6   3   8         34.97         74.67        41.86 o                         
   7   3   8         39.92         30.49        26.59 o                         
   8   3   8        235.87        272.88        59.77 o                         
   9   3   8          5.32         40.16        25.73 o                         
  10   3   8         64.39         57.01        28.16 o                         
  11   3   8          0.60        -55.39        55.39 o                         
  12   3   8         54.89         55.29        38.53 o                         
  13   3   8         10.13        -24.34        46.16 o                         
   0   4   8         47.43        109.12        35.52 o                         
   1   4   8          4.12        -22.11        22.11 o                         
   2   4   8        172.01        175.16        21.76 o                         
   3   4   8         37.04         49.71        38.39 o                         
   4   4   8         11.64         34.44        26.86 o                         
   5   4   8         32.34         69.89        36.14 o                         
   6   4   8         64.07          8.84        70.89 o                         
   7   4   8        198.87        198.95        52.06 o                         
   8   4   8         11.01         57.32        25.19 o                         
   9   4   8          8.94         15.19        25.82 o                         
  10   4   8         14.82        -10.85        27.30 o                         
  11   4   8         43.54         51.64        28.76 o                         
  12   4   8         24.17        227.55        49.51 o                         
  13   4   8         38.15        -14.04        47.47 o                         
   1   5   8         30.93         60.98        26.26 o                         
   2   5   8         61.91         49.58        21.42 o                         
   3   5   8          6.70         31.78        17.73 o                         
   4   5   8          8.19         24.38        24.80 o                         
   5   5   8         43.11         40.28        43.59 o                         
   6   5   8        196.65        172.56        26.19 o                         
   7   5   8         27.01         48.60        53.55 o                         
   8   5   8         11.94        -20.13        28.06 o                         
   9   5   8         35.99         36.02        29.77 o                         
  10   5   8         13.23         42.81        27.92 o                         
  11   5   8          2.02        127.18        46.44 o                         
  12   5   8         31.47         74.41        38.24 o                         
   0   6   8         91.16         82.59        35.99 o                         
   1   6   8        114.28        141.58        24.42 o                         
   2   6   8         70.08         90.10        47.65 o                         
   3   6   8         32.19         41.06        22.20 o                         
   4   6   8         32.07         87.54        38.88 o                         
   5   6   8         42.28         49.03        28.99 o                         
   6   6   8         80.64        133.42        30.42 o                         
   7   6   8         89.49         90.27        72.09 o                         
   8   6   8         33.14        -13.72        25.99 o                         
   9   6   8          6.62        -40.10        40.10 o                         
  10   6   8          4.46         49.56        70.71 o                         
  11   6   8          1.98         26.74        38.19 o                         
  12   6   8         20.04         57.54        51.99 o                         
   1   7   8         35.45        114.06        24.18 o                         
   2   7   8          7.19        -27.31        27.31 o                         
   3   7   8        134.38        152.19        21.50 o                         
   4   7   8         30.17         31.55        32.71 o                         
   5   7   8        124.14        105.91        51.87 o                         
   6   7   8         40.43         81.19        25.84 o                         
   7   7   8         49.19         67.24        27.11 o                         
   8   7   8         31.96         43.51        35.87 o                         
   9   7   8         47.55        125.14        33.49 o                         
  10   7   8          2.55        -40.51        47.37 o                         
   0   8   8          9.40         67.64        31.22 o                         
   1   8   8        145.40        143.31        27.65 o                         
   2   8   8        146.35        154.99        24.46 o                         
   3   8   8         35.41         20.11        24.89 o                         
   4   8   8         32.35         83.63        25.07 o                         
   5   8   8         50.23         79.85        25.65 o                         
   6   8   8         34.85        -27.17        64.41 o                         
   7   8   8         67.21         75.58        28.94 o                         
   8   8   8          8.69         62.80        30.23 o                         
   9   8   8          6.08         20.48        44.73 o                         
   1   9   8         59.40         39.80        34.70 o                         
   2   9   8         63.00         73.55        24.45 o                         
   3   9   8         47.71         67.85        28.05 o                         
   4   9   8         10.41        -19.82        38.22 o                         
   5   9   8         46.47         60.43        25.83 o                         
   6   9   8         33.29        -15.78        26.28 o                         
   7   9   8         26.21         -5.28        43.97 o                         
   8   9   8          6.20        -10.99        39.20 o                         
   0  10   8         73.01        143.77        40.07 o                         
   1  10   8         20.25        -15.12        40.36 o                         
   2  10   8         84.56         88.76        26.93 o                         
   3  10   8         37.81          1.70        28.10 o                         
   4  10   8         33.78         24.28        25.47 o                         
   5  10   8        103.85         79.39        37.86 o                         
   6  10   8         23.45        -38.35        39.67 o                         
   7  10   8         69.75        -35.90        46.55 o                         
   1  11   8         27.92         12.50        30.27 o                         
   2  11   8         43.03         59.87        22.88 o                         
   3  11   8         99.79        133.64        34.18 o                         
   4  11   8        105.51         97.73        23.82 o                         
   5  11   8         57.45         22.78        36.72 o                         
   7  11   8          3.99        114.53        46.12 o                         
   0  12   8        187.35        245.99        43.17 o                         
   1  12   8         49.57         47.50        22.42 o                         
   2  12   8         31.79         -7.70        29.59 o                         
   3  12   8         78.62        177.67        27.40 o                         
   4  12   8        116.80        182.97        51.37 o                         
   5  12   8         21.21        -26.01        37.39 o                         
   6  12   8         59.82        -40.89        40.89 o                         
   1  13   8         28.98         49.74        40.66 o                         
   2  13   8          5.37        -38.92        39.05 o                         
   3  13   8         71.06         93.15        61.08 o                         
   4  13   8          8.05         23.72        26.88 o                         
   5  13   8         12.34        -23.83        29.57 o                         
   5  14   8          8.75         24.68        41.88 o                         
   2   0   9         53.54         90.67        39.03 o                         
   4   0   9         72.89         47.30        40.90 o                         
   0   1   9         37.64         17.69        47.72 o                         
   1   1   9         39.37         96.32        99.32 o                         
   2   1   9         50.38         67.29        27.49 o                         
   3   1   9         51.63        115.08        69.89 o                         
   4   1   9         23.03         30.99        41.99 o                         
   1   2   9         63.08        113.58        23.02 o                         
   2   2   9         12.95         32.30        39.64 o                         
   3   2   9         19.95        132.30        30.69 o                         
   4   2   9          4.86         61.28        41.98 o                         
   0   3   9         98.69         91.54        40.16 o                         
   1   3   9         60.26         48.14        27.27 o                         
   2   3   9         43.49         78.91        30.22 o                         
   3   3   9         10.64        -10.63        45.46 o                         
   4   3   9         83.75         91.62        42.99 o                         
   1   4   9          6.39        -21.75        63.87 o                         
   2   4   9         23.92         31.81        42.38 o                         
   3   4   9         25.99        -23.12        41.69 o                         
   4   4   9         11.48         15.40        41.62 o                         
   0   5   9          7.88        -16.96        40.96 o                         
   1   5   9          3.26        -21.56        34.95 o                         
   3   5   9         10.70          6.27        34.48 o                         
   4   5   9          0.81        -40.03        40.03 o                         
                                                                                
