# Supplementary material for: Different patterns of supra­molecular aggregation in three amides containing N-(benzo[d]thia­zol­yl) substituents
Source: Acta Crystallogr E Crystallogr Commun. 2021 Apr 9;77(Pt 5):504–11. doi: 10.1107/S2056989021003637 (PMC8100275; doi:10.1107/S2056989021003637)
Supplement: Supplementary file 4 [file e-77-00504-IIIsup4.hkl]

data_III                                                                        
_shelx_title ' n3cg'                                                            
_shelx_refln_list_code          4                                               
_shelx_F_calc_maximum      398.18                                               
_exptl_crystal_F_000      1312.00                                               
_reflns_d_resolution_high  0.7617                                               
                                                                                
loop_                                                                           
 _space_group_symop_operation_xyz                                               
 'x, y, z'                                                                      
 '-x, y, -z+1/2'                                                                
 'x+1/2, y+1/2, z'                                                              
 '-x+1/2, y+1/2, -z+1/2'                                                        
 '-x, -y, -z'                                                                   
 'x, -y, z-1/2'                                                                 
 '-x+1/2, -y+1/2, -z'                                                           
 'x+1/2, -y+1/2, z-1/2'                                                         
                                                                                
_cell_length_a    18.7200                                                       
_cell_length_b    11.5255                                                       
_cell_length_c    14.7905                                                       
_cell_angle_alpha  90.000                                                       
_cell_angle_beta  115.520                                                       
_cell_angle_gamma  90.000                                                       
                                                                                
_shelx_F_squared_multiplier     1.000                                           
                                                                                
loop_                                                                           
 _refln_index_h                                                                 
 _refln_index_k                                                                 
 _refln_index_l                                                                 
 _refln_F_squared_calc                                                          
 _refln_F_squared_meas                                                          
 _refln_F_squared_sigma                                                         
 _refln_observed_status                                                         
   4   0   0       3943.42       4554.40        61.19 o                         
   6   0   0       1045.93       1255.68        46.92 o                         
   8   0   0       3597.50       3339.52        74.61 o                         
  10   0   0        322.73        334.71        46.24 o                         
  12   0   0         94.73        125.23        50.38 o                         
  14   0   0       1521.91       1380.99        90.57 o                         
  16   0   0         95.94        104.47        68.54 o                         
  18   0   0       1026.23       1099.09        92.60 o                         
  20   0   0          2.47         25.18        69.71 o                         
   3   1   0        101.16        113.30        12.93 o                         
   5   1   0          2.35          0.07        19.65 o                         
   7   1   0       2488.97       2361.24        56.32 o                         
   9   1   0       4070.20       4566.11        83.41 o                         
  11   1   0        711.34        742.30        40.79 o                         
  13   1   0         81.27        117.02        39.11 o                         
  15   1   0       1102.53       1140.59       105.71 o                         
  17   1   0        228.96        135.43        50.49 o                         
  19   1   0        229.99        273.73        75.58 o                         
  21   1   0         78.92        -24.48       100.09 o                         
   0   2   0      19078.23      18969.79        89.02 o                         
   2   2   0        449.48        463.98        32.96 o                         
   4   2   0        803.63        865.64        20.32 o                         
   6   2   0        230.05        248.66        19.20 o                         
   8   2   0      11286.23      13323.56       516.64 o                         
  10   2   0       2586.07       3009.45       231.97 o                         
  12   2   0         36.36         29.70        34.43 o                         
  14   2   0         17.93         27.69        42.09 o                         
  16   2   0        110.31         97.46        46.21 o                         
  18   2   0          7.97          6.88        47.71 o                         
  20   2   0        191.39         88.79        77.74 o                         
   1   3   0      55133.12      52497.25       180.24 o                         
   3   3   0        449.16        456.74        15.39 o                         
   5   3   0       1045.73       1132.72        23.12 o                         
   7   3   0       4493.18       4801.90       149.98 o                         
   9   3   0          1.86         14.38        20.77 o                         
  11   3   0         11.19          6.77        28.87 o                         
  13   3   0        535.56        535.65        41.97 o                         
  15   3   0       3346.72       3363.48       222.79 o                         
  17   3   0        116.87         97.87        47.84 o                         
  19   3   0        425.45        419.47        55.75 o                         
  21   3   0         11.20         47.87        71.46 o                         
   0   4   0      21634.34      21029.33       134.58 o                         
   2   4   0       9805.35       9403.26       223.97 o                         
   4   4   0        835.95        775.61        28.77 o                         
   6   4   0        260.64        239.01        19.12 o                         
   8   4   0          2.50         -5.56        19.47 o                         
  10   4   0       2092.03       2176.39        76.44 o                         
  12   4   0       2894.79       3009.99        71.58 o                         
  14   4   0       1243.52       1307.66       136.19 o                         
  16   4   0        403.61        363.28        49.97 o                         
  18   4   0         71.04        174.12        38.61 o                         
  20   4   0        108.06        -25.74        72.47 o                         
   1   5   0       1224.18       1171.30        21.46 o                         
   3   5   0       3570.06       3564.97        64.39 o                         
   5   5   0       1093.48       1094.82        23.74 o                         
   7   5   0          6.70          2.11        17.53 o                         
   9   5   0        739.20        716.57        27.65 o                         
  11   5   0         94.90         85.95        26.36 o                         
  13   5   0        198.78        180.45        41.15 o                         
  15   5   0         71.83         86.97        63.73 o                         
  17   5   0         58.85         41.36        43.47 o                         
  19   5   0        189.45        168.34        80.87 o                         
   0   6   0       2572.74       2656.95        28.93 o                         
   2   6   0       7301.54       7308.73        87.82 o                         
   4   6   0        489.39        434.04        32.13 o                         
   6   6   0        521.06        458.99        32.18 o                         
   8   6   0        847.15        798.39        55.76 o                         
  10   6   0        196.43        194.62        32.92 o                         
  12   6   0       1048.05        976.35        47.73 o                         
  14   6   0         20.05          5.35        59.76 o                         
  16   6   0        226.36        301.52        70.49 o                         
  18   6   0         19.77         23.62        47.09 o                         
  20   6   0          0.18         83.08        71.32 o                         
   1   7   0       7028.95       7055.77        81.57 o                         
   3   7   0        183.68        193.04        27.17 o                         
   5   7   0          7.57          8.53        25.15 o                         
   7   7   0        835.81        867.51        48.55 o                         
   9   7   0          1.05         -6.06        29.40 o                         
  11   7   0        796.34        861.69        47.25 o                         
  13   7   0        645.07        607.42        45.78 o                         
  15   7   0        290.60        340.62        69.31 o                         
  17   7   0         34.64         89.11        49.82 o                         
  19   7   0        104.60         28.89        63.06 o                         
   0   8   0         25.01         35.36        36.77 o                         
   2   8   0         82.04         76.19        24.29 o                         
   4   8   0        459.27        420.92        45.50 o                         
   6   8   0         21.69         20.31        40.73 o                         
   8   8   0       1020.04        982.40        54.58 o                         
  10   8   0        246.87        233.48        37.62 o                         
  12   8   0        262.89        333.65        43.34 o                         
  14   8   0        318.90        449.64        91.73 o                         
  16   8   0        141.79        233.16        53.17 o                         
  18   8   0         48.86        189.88        69.82 o                         
   1   9   0         77.25         65.23        26.42 o                         
   3   9   0        360.23        330.41        29.18 o                         
   5   9   0        709.73        753.01        45.00 o                         
   7   9   0          0.54        -43.19        43.19 o                         
   9   9   0         12.55          5.40        48.71 o                         
  11   9   0        101.66         67.43        41.66 o                         
  13   9   0         10.84          1.40        69.08 o                         
  15   9   0        116.02        462.38        82.08 o                         
   0  10   0          1.67        -17.58        54.01 o                         
   2  10   0        139.65        107.79        28.47 o                         
   4  10   0         10.52         -4.49        40.20 o                         
   6  10   0        203.91        209.21        40.42 o                         
   8  10   0        146.76        118.18        44.75 o                         
  10  10   0        341.47        221.77        48.29 o                         
  12  10   0        162.25        173.01        75.60 o                         
  14  10   0          3.94          0.77        72.47 o                         
   1  11   0          4.67          1.23        36.13 o                         
   3  11   0         48.25         38.28        29.98 o                         
   5  11   0         65.96         93.55        32.71 o                         
   7  11   0        248.90        245.88        43.60 o                         
   9  11   0         61.95         44.25        43.45 o                         
  11  11   0        572.00        579.38        87.42 o                         
  13  11   0         62.76        114.46        77.01 o                         
   0  12   0         70.89        147.23        48.15 o                         
   2  12   0          2.61         60.67        35.17 o                         
   4  12   0        149.12        125.66        34.04 o                         
   6  12   0         18.39        112.69        34.93 o                         
   8  12   0        198.87        256.32        59.16 o                         
  10  12   0         18.42        -72.67        72.67 o                         
  12  12   0         47.27        -11.13        80.22 o                         
   1  13   0         32.26        -37.50        51.29 o                         
   3  13   0         36.88        -27.48       140.25 o                         
   5  13   0         50.70         45.07        40.21 o                         
   7  13   0          5.59         19.77        43.97 o                         
   9  13   0          2.24         -8.13        56.32 o                         
   0  14   0          2.60        182.31        63.11 o                         
   2  14   0         12.00         91.58       127.63 o                         
   4  14   0         77.13          8.29       169.09 o                         
   6  14   0         51.22        -56.61        72.09 o                         
   8  14   0        105.35         78.78        71.70 o                         
   1  15   0          3.41         41.81        70.75 o                         
 -21   1   1        406.36        491.87        54.27 o                         
 -19   1   1         43.32         96.71        48.32 o                         
 -17   1   1         73.61          4.39        43.63 o                         
 -15   1   1        158.64        145.05        44.39 o                         
 -13   1   1       1167.93       1363.71       191.74 o                         
 -11   1   1        842.42        850.26        54.67 o                         
  -9   1   1       3395.48       4085.39        74.00 o                         
  -7   1   1       7238.55       8132.38       280.13 o                         
  -5   1   1       1505.33       1786.37        97.94 o                         
  -3   1   1       1043.81       1044.55        27.24 o                         
   1   1   1         22.79         32.57        19.36 o                         
   3   1   1        292.39        350.40        17.14 o                         
   5   1   1      16846.77      17940.34        92.17 o                         
   7   1   1        182.06        163.87        27.11 o                         
   9   1   1       1114.68       1306.32        42.83 o                         
  11   1   1          0.65        -18.81        30.18 o                         
  13   1   1       3026.35       2920.84       136.13 o                         
  15   1   1          5.03          3.73        42.08 o                         
  17   1   1         28.65         51.65        50.11 o                         
  19   1   1          0.82        -14.06        55.41 o                         
 -22   2   1        160.63        178.65        81.24 o                         
 -20   2   1        240.21        187.61        51.04 o                         
 -18   2   1        490.08        524.67        54.55 o                         
 -16   2   1        105.44         87.08        32.38 o                         
 -14   2   1       3299.24       3516.20       464.26 o                         
 -12   2   1       1533.39       1635.85        53.67 o                         
 -10   2   1       4565.04       4677.36       146.43 o                         
  -8   2   1       2577.46       2910.02        94.37 o                         
  -6   2   1      20290.91      21774.33       323.01 o                         
  -4   2   1       2634.49       2901.85        58.41 o                         
  -2   2   1       5981.63       5329.67       215.35 o                         
   0   2   1       8558.61       7975.68        64.37 o                         
   2   2   1        226.98        264.68        22.56 o                         
   4   2   1        983.94        942.02        22.37 o                         
   6   2   1      14872.82      15498.43       121.83 o                         
   8   2   1        521.38        552.46        31.47 o                         
  10   2   1         60.11         29.25        29.32 o                         
  12   2   1       3597.70       3643.07       109.87 o                         
  14   2   1        338.00        294.24        45.33 o                         
  16   2   1         31.45          5.22        44.88 o                         
  18   2   1         88.62         87.58        53.84 o                         
  20   2   1        632.70        674.09       104.44 o                         
 -21   3   1        145.72        193.88        51.60 o                         
 -19   3   1          0.02         40.68        45.62 o                         
 -17   3   1        310.06        310.63        36.33 o                         
 -15   3   1         69.54         84.65        35.00 o                         
 -13   3   1        416.89        376.15        47.18 o                         
 -11   3   1        487.54        595.28        36.90 o                         
  -9   3   1          0.43          2.46        19.73 o                         
  -7   3   1       3416.77       3814.26        39.27 o                         
  -5   3   1       2436.26       2543.19        27.79 o                         
  -3   3   1       4105.20       4049.23        38.39 o                         
  -1   3   1     158545.91     157492.06       907.28 o                         
   1   3   1      38879.21      28958.89      3851.44 o                         
   3   3   1        383.71        355.70        22.70 o                         
   5   3   1        446.90        495.96        20.28 o                         
   7   3   1       2873.39       3373.68        82.92 o                         
   9   3   1        115.21        168.94        23.32 o                         
  11   3   1       1243.63       1423.62        60.53 o                         
  13   3   1       1387.50       1384.90        78.47 o                         
  15   3   1        733.32        693.13        53.44 o                         
  17   3   1        272.16        311.28        50.19 o                         
  19   3   1         80.41         74.08        55.92 o                         
 -20   4   1          0.01         29.74        65.47 o                         
 -18   4   1        196.53        226.75        50.98 o                         
 -16   4   1        132.33        115.81        34.86 o                         
 -14   4   1        277.65        261.11        44.39 o                         
 -12   4   1       2314.81       2271.40        99.21 o                         
 -10   4   1        507.70        503.35        25.93 o                         
  -8   4   1        173.01        183.38        19.79 o                         
  -6   4   1       1272.71       1345.28        38.99 o                         
  -4   4   1       1366.17       1294.20        42.95 o                         
  -2   4   1      10365.14       9893.41       132.97 o                         
   0   4   1         12.46         18.62        13.26 o                         
   2   4   1       3771.98       3802.03        59.52 o                         
   4   4   1         66.98         49.10        23.08 o                         
   6   4   1       2202.90       2446.95       143.80 o                         
   8   4   1        284.14        296.88        24.06 o                         
  10   4   1       1069.69       1104.74        75.40 o                         
  12   4   1         64.24         23.55        35.27 o                         
  14   4   1          0.07        -37.82        39.41 o                         
  16   4   1          0.13          7.65        42.09 o                         
  18   4   1          2.03         16.27        91.37 o                         
 -19   5   1          2.08         20.47        45.14 o                         
 -17   5   1        409.05        288.15       116.45 o                         
 -15   5   1          4.51        -34.79        49.60 o                         
 -13   5   1       3152.43       3235.56       103.34 o                         
 -11   5   1          8.39         39.09        22.72 o                         
  -9   5   1       1260.15       1287.91        46.82 o                         
  -7   5   1       5684.67       5847.10        55.84 o                         
  -5   5   1       1039.72        923.21        29.81 o                         
  -3   5   1       1818.23       1657.81        62.75 o                         
  -1   5   1        636.82        676.86        18.05 o                         
   1   5   1         63.19         64.02        14.56 o                         
   3   5   1        361.19        393.49        23.56 o                         
   5   5   1       8897.41       9173.85       128.37 o                         
   7   5   1       3879.96       4117.31        47.70 o                         
   9   5   1       1969.61       2114.12        41.58 o                         
  11   5   1        482.13        488.94        31.00 o                         
  13   5   1       1852.34       1842.60        63.48 o                         
  15   5   1        201.73        118.61        66.77 o                         
  17   5   1         99.48        111.87        69.73 o                         
  19   5   1         86.92         -5.11       120.99 o                         
 -20   6   1        136.54         31.02        74.81 o                         
 -18   6   1        383.38        421.19        55.41 o                         
 -16   6   1        219.27        161.69        51.45 o                         
 -14   6   1       1108.00       1224.44        59.52 o                         
 -12   6   1        200.45        226.54        37.93 o                         
 -10   6   1          5.61         30.65        30.17 o                         
  -8   6   1          0.22          3.10        23.83 o                         
  -6   6   1       2501.27       2451.35        73.86 o                         
  -4   6   1        294.78        278.12        16.34 o                         
  -2   6   1      17263.47      17190.69       120.38 o                         
   0   6   1         48.23         46.88        11.63 o                         
   2   6   1       4746.33       4530.44        81.66 o                         
   4   6   1        366.87        352.49        25.89 o                         
   6   6   1        426.71        393.70        21.91 o                         
   8   6   1         64.51         53.43        29.09 o                         
  10   6   1         42.17         35.04        32.96 o                         
  12   6   1       1541.12       1629.74        80.56 o                         
  14   6   1        740.31        714.41        73.71 o                         
  16   6   1       1012.23       1081.60        85.13 o                         
  18   6   1          0.03        -68.21        68.21 o                         
 -19   7   1         60.70        103.21        77.70 o                         
 -17   7   1          6.46         54.26        42.97 o                         
 -15   7   1          2.60        -18.81        43.51 o                         
 -13   7   1       1453.85       1516.98        48.96 o                         
 -11   7   1       2922.34       3026.23        55.69 o                         
  -9   7   1        111.86         92.25        27.81 o                         
  -7   7   1         39.46         53.14        23.97 o                         
  -5   7   1        247.56        214.44        24.10 o                         
  -3   7   1        526.47        549.50        18.54 o                         
  -1   7   1       3775.25       3535.76        43.98 o                         
   1   7   1        500.62        515.29        26.27 o                         
   3   7   1        485.14        503.71        46.21 o                         
   5   7   1        504.89        427.74        30.19 o                         
   7   7   1        101.80        135.09        31.82 o                         
   9   7   1          0.89         13.60        34.00 o                         
  11   7   1          0.00         71.66       105.04 o                         
  13   7   1        307.20        381.29       122.91 o                         
  15   7   1         31.80         70.71        62.09 o                         
  17   7   1        133.40        166.35        68.01 o                         
 -18   8   1         25.58         40.15        50.71 o                         
 -16   8   1         15.73        -10.09        47.82 o                         
 -14   8   1         16.48         25.16        47.18 o                         
 -12   8   1        789.11        770.01        50.02 o                         
 -10   8   1          0.41        -28.69        28.69 o                         
  -8   8   1         11.39          4.65        25.78 o                         
  -6   8   1        517.64        558.90        40.29 o                         
  -4   8   1        750.03        742.82        41.34 o                         
  -2   8   1        300.87        328.04        22.06 o                         
   0   8   1        157.09        124.13        23.91 o                         
   2   8   1          0.13          8.72        35.17 o                         
   4   8   1       1120.31       1013.55        61.29 o                         
   6   8   1       1792.45       1817.89        73.82 o                         
   8   8   1         25.01         37.26        46.79 o                         
  10   8   1        268.85        316.43        40.31 o                         
  12   8   1        445.83        444.47        45.87 o                         
  14   8   1        120.43        173.92        44.68 o                         
  16   8   1         88.13        155.92        61.90 o                         
  18   8   1         27.55         38.24        64.72 o                         
 -17   9   1        286.82        166.21       259.30 o                         
 -15   9   1         54.43         21.79        48.78 o                         
 -13   9   1        559.79        531.25        74.10 o                         
 -11   9   1        261.35        188.24        72.28 o                         
  -9   9   1        349.45        286.75        41.42 o                         
  -7   9   1        103.82         42.96        36.04 o                         
  -5   9   1        639.99        714.99        40.66 o                         
  -3   9   1       2105.76       2031.33        89.30 o                         
  -1   9   1          7.36          7.03        25.01 o                         
   1   9   1        222.46        236.97        35.19 o                         
   3   9   1         51.81         62.47        44.26 o                         
   5   9   1        244.88        234.15        53.49 o                         
   7   9   1        310.63        314.91        56.83 o                         
   9   9   1        430.48        463.75        64.66 o                         
  11   9   1         38.60        -53.33        54.10 o                         
  13   9   1        807.17        713.58        81.79 o                         
 -14  10   1          9.26         19.91        75.87 o                         
 -12  10   1        324.03        270.87        77.89 o                         
 -10  10   1        211.35        215.39        64.38 o                         
  -8  10   1         31.62         22.60        61.87 o                         
  -6  10   1        345.67        356.70        41.05 o                         
  -4  10   1         75.99         34.25        26.89 o                         
  -2  10   1       2025.78       2072.94        50.90 o                         
   0  10   1          8.04          3.37        32.01 o                         
   2  10   1        441.72        520.49        73.73 o                         
   4  10   1          0.36         39.53        47.60 o                         
   6  10   1         12.13         -4.92        48.02 o                         
   8  10   1         45.25         22.02        53.92 o                         
  10  10   1          8.12         32.47        58.56 o                         
  12  10   1        261.64        286.80        72.73 o                         
  14  10   1        143.89         87.90        75.86 o                         
 -13  11   1         35.93         80.73        77.09 o                         
 -11  11   1         46.34         83.83        67.31 o                         
  -9  11   1          0.08         11.39        67.48 o                         
  -7  11   1          0.57         -7.75        30.44 o                         
  -5  11   1        117.81        129.11        32.81 o                         
  -3  11   1          5.72        -15.12        28.89 o                         
  -1  11   1         12.75         61.41        50.19 o                         
   1  11   1          0.56        -25.14        33.66 o                         
   3  11   1         42.84         -4.71        30.25 o                         
   5  11   1        307.24        261.94        43.06 o                         
   7  11   1          3.44        -62.58        62.58 o                         
   9  11   1         51.70        186.60       145.62 o                         
  11  11   1        257.06        374.49        88.41 o                         
  13  11   1         60.67         -8.34        79.27 o                         
 -12  12   1         42.35         51.19        76.13 o                         
 -10  12   1         84.53         46.14        65.26 o                         
  -8  12   1         38.41         71.80        65.07 o                         
  -6  12   1         65.43         45.10        35.52 o                         
  -4  12   1         72.80         75.84        44.55 o                         
  -2  12   1          1.28        113.32        75.40 o                         
   0  12   1          1.06          5.96        38.96 o                         
   2  12   1          3.20          2.51        51.48 o                         
   4  12   1        204.01        257.96        38.03 o                         
   6  12   1         10.15         42.43        59.56 o                         
   8  12   1          1.91        -65.46        65.46 o                         
  10  12   1         30.48        -10.35        74.46 o                         
  -9  13   1         92.66        110.51        66.58 o                         
  -7  13   1          2.28          0.31        95.85 o                         
  -5  13   1         13.91        118.67        67.36 o                         
  -3  13   1        123.69         12.66        42.61 o                         
  -1  13   1          1.54          1.62        43.99 o                         
   1  13   1         24.11         41.35        38.80 o                         
   3  13   1         31.43         36.42       107.02 o                         
   5  13   1         21.72         74.85        44.90 o                         
   7  13   1          9.72         32.36        44.35 o                         
   9  13   1         31.65        102.13        76.41 o                         
  -8  14   1          1.25         -1.03        70.29 o                         
  -6  14   1          0.06        -64.27        73.01 o                         
  -4  14   1         55.59        -66.03        66.03 o                         
  -2  14   1          1.46         82.45        73.63 o                         
   0  14   1          1.35        -40.60        62.90 o                         
   2  14   1          2.41        -86.42        86.42 o                         
   4  14   1         30.34        116.04        48.89 o                         
   6  14   1          4.59        162.26        51.92 o                         
   1  15   1          4.62        116.33        73.09 o                         
 -22   0   2        209.51        215.76        73.56 o                         
 -20   0   2       1472.30       1264.99        90.47 o                         
 -18   0   2        644.63        553.44        73.17 o                         
 -16   0   2       4414.19       4212.82       118.46 o                         
 -14   0   2         12.08         -3.78        49.12 o                         
 -12   0   2       4490.50       4522.60       200.16 o                         
 -10   0   2       7334.25       8895.02       253.78 o                         
  -8   0   2       4608.87       4784.10       152.29 o                         
  -6   0   2       8892.86       9192.07        58.45 o                         
  -4   0   2       7158.50       7820.05        68.73 o                         
  -2   0   2          0.66         90.39        20.44 o                         
   0   0   2      21886.32      21860.15        90.14 o                         
   2   0   2      11823.06      12479.13        82.07 o                         
   4   0   2       3434.33       3866.50        64.53 o                         
   6   0   2      21084.02      23526.61       170.26 o                         
   8   0   2      11513.64      13538.18       150.41 o                         
  10   0   2       1199.19       1280.56        66.76 o                         
  12   0   2       3610.43       3708.83       106.24 o                         
  14   0   2       7970.83       7506.92       152.58 o                         
  16   0   2         18.86         23.92        56.74 o                         
  18   0   2        863.34        966.21       103.80 o                         
  20   0   2         57.16        -75.02        82.28 o                         
 -21   1   2         13.68        -37.71        43.93 o                         
 -19   1   2        396.99        478.89        86.61 o                         
 -17   1   2        568.09        491.70        48.07 o                         
 -15   1   2       2909.24       2779.36        52.20 o                         
 -13   1   2       2558.76       2631.96        47.41 o                         
 -11   1   2       1270.57       1262.01        27.93 o                         
  -9   1   2       5841.61       6079.19       106.05 o                         
  -7   1   2       3808.75       3839.08        30.20 o                         
  -5   1   2         11.46         13.54        15.27 o                         
  -3   1   2       3894.28       3910.74        57.98 o                         
  -1   1   2        578.41        534.86        33.04 o                         
   1   1   2       4074.46       4138.86        28.47 o                         
   3   1   2       3546.86       3405.89        30.22 o                         
   5   1   2          0.28         -4.78        21.85 o                         
   7   1   2        631.22        673.19        49.86 o                         
   9   1   2         48.92         36.90        29.20 o                         
  11   1   2       2942.68       2974.64        65.47 o                         
  13   1   2        272.48        247.08        40.30 o                         
  15   1   2        155.39        154.05        65.60 o                         
  17   1   2         35.10          3.74        49.10 o                         
  19   1   2         50.93         -1.19        78.30 o                         
 -22   2   2         44.52        124.25        63.28 o                         
 -20   2   2        174.00        168.80        58.02 o                         
 -18   2   2          4.97         68.10        39.36 o                         
 -16   2   2       1270.68       1242.80        45.87 o                         
 -14   2   2         73.63         46.60        27.99 o                         
 -12   2   2       2830.58       2978.94        90.70 o                         
 -10   2   2       1070.66       1108.07        37.72 o                         
  -8   2   2        151.75        181.50        21.19 o                         
  -6   2   2       2508.01       2653.31        56.73 o                         
  -4   2   2       2634.65       2943.81        21.95 o                         
  -2   2   2      37004.06      38072.66        68.15 o                         
   0   2   2      33530.14      31934.59       385.26 o                         
   2   2   2        154.20        176.95        14.06 o                         
   4   2   2        222.35        243.32        16.08 o                         
   6   2   2         12.45         35.68        19.77 o                         
   8   2   2         80.96         98.31        30.70 o                         
  10   2   2        389.41        418.39        35.96 o                         
  12   2   2        418.82        414.35        40.57 o                         
  14   2   2          6.95         48.67        40.85 o                         
  16   2   2         64.76         42.97        43.23 o                         
  18   2   2          2.20        -51.39        51.39 o                         
  20   2   2         10.98        -87.76        95.93 o                         
 -21   3   2         12.98         31.73       105.23 o                         
 -19   3   2        691.59        713.06        55.69 o                         
 -17   3   2        355.20        320.20        41.50 o                         
 -15   3   2         52.08         47.91        29.99 o                         
 -13   3   2        642.17        662.67        39.63 o                         
 -11   3   2         69.34         61.18        24.92 o                         
  -9   3   2       4886.95       5119.28       240.72 o                         
  -7   3   2       3600.06       3623.01        71.60 o                         
  -5   3   2          8.66          0.25        11.78 o                         
  -3   3   2       6554.52       6588.95       136.29 o                         
  -1   3   2      73976.09      69455.01       236.82 o                         
   1   3   2       4963.39       4970.01        42.39 o                         
   3   3   2        278.73        240.31        15.84 o                         
   5   3   2       3597.52       3702.79        51.32 o                         
   7   3   2          6.44         -9.45        20.00 o                         
   9   3   2        168.26        205.01        24.67 o                         
  11   3   2       4731.93       4975.99        79.17 o                         
  13   3   2        857.48        768.63        49.19 o                         
  15   3   2        697.74        673.75        55.65 o                         
  17   3   2        393.57        352.74        51.79 o                         
  19   3   2        148.86         72.55        52.78 o                         
 -20   4   2        129.66        119.03        71.07 o                         
 -18   4   2         25.70         32.02        39.25 o                         
 -16   4   2        322.37        350.50        36.71 o                         
 -14   4   2       2038.90       2009.30        48.73 o                         
 -12   4   2        871.58        818.50        33.97 o                         
 -10   4   2         92.66        128.56        18.97 o                         
  -8   4   2       6172.81       6195.01       103.15 o                         
  -6   4   2        103.50        119.01        13.86 o                         
  -4   4   2        803.82        752.95        21.51 o                         
  -2   4   2      12169.63      11679.07        58.00 o                         
   0   4   2      31799.54      30978.32       255.49 o                         
   2   4   2       1568.20       1520.48        31.11 o                         
   4   4   2        599.02        549.44        17.45 o                         
   6   4   2       1648.75       1667.93        41.07 o                         
   8   4   2        152.94        159.32        22.70 o                         
  10   4   2       5637.25       5734.16       105.18 o                         
  12   4   2        101.09         93.63        46.66 o                         
  14   4   2       1181.78       1227.02       120.12 o                         
  16   4   2         73.50        128.95        71.08 o                         
  18   4   2        565.46        509.33        58.36 o                         
  20   4   2          0.43        -87.01        87.01 o                         
 -19   5   2         75.87         36.07        79.64 o                         
 -17   5   2         25.74        -18.40        41.64 o                         
 -15   5   2       2128.56       2027.28        65.23 o                         
 -13   5   2       1359.56       1312.97        54.72 o                         
 -11   5   2        135.30        118.21        29.01 o                         
  -9   5   2        125.43         90.00        17.71 o                         
  -7   5   2        546.99        520.58        19.18 o                         
  -5   5   2         30.13         16.65        18.28 o                         
  -3   5   2        994.13       1050.00        24.67 o                         
  -1   5   2       1890.74       2117.86        26.32 o                         
   1   5   2         81.52         96.43        18.00 o                         
   3   5   2        310.66        382.08        54.68 o                         
   5   5   2        236.12        193.97        28.40 o                         
   7   5   2         66.24         72.83        20.42 o                         
   9   5   2        256.18        284.70        28.33 o                         
  11   5   2        209.62        194.62        30.20 o                         
  13   5   2        179.32        256.39        68.06 o                         
  15   5   2          4.59         12.75        39.71 o                         
  17   5   2         12.57         94.97        74.42 o                         
 -20   6   2          2.49         10.83        50.42 o                         
 -18   6   2         94.53        102.96        44.30 o                         
 -16   6   2        169.46        162.19        54.67 o                         
 -14   6   2         54.94        106.30        47.95 o                         
 -12   6   2          5.60         23.85        21.61 o                         
 -10   6   2       1097.40       1080.86        36.49 o                         
  -8   6   2        307.24        293.88        25.21 o                         
  -6   6   2       3285.81       3269.86        43.69 o                         
  -4   6   2         28.94         17.49        17.08 o                         
  -2   6   2      10704.24      10742.48       133.47 o                         
   0   6   2        414.53        320.95        22.88 o                         
   2   6   2       1518.37       1565.30        51.93 o                         
   4   6   2        174.77        178.64        26.86 o                         
   6   6   2        156.01        165.85        22.21 o                         
   8   6   2       1358.36       1394.76        36.85 o                         
  10   6   2        747.42        762.26        46.62 o                         
  12   6   2          3.74         -3.51        39.13 o                         
  14   6   2         28.75         10.67        62.06 o                         
  16   6   2         46.34        -35.78        63.27 o                         
  18   6   2        102.70         59.76        68.48 o                         
 -19   7   2         45.10        -52.07        52.07 o                         
 -17   7   2          9.03         25.74        47.75 o                         
 -15   7   2        281.25        315.76        49.42 o                         
 -13   7   2        223.85        228.42        45.73 o                         
 -11   7   2          7.49         -4.81        39.37 o                         
  -9   7   2        148.44        125.05        28.00 o                         
  -7   7   2       1346.54       1330.99        74.26 o                         
  -5   7   2       1053.85       1057.15        61.85 o                         
  -3   7   2       1205.34       1119.53        26.32 o                         
  -1   7   2       2673.07       2523.54        47.86 o                         
   1   7   2        498.35        452.32        40.48 o                         
   3   7   2         81.51         52.96        40.59 o                         
   5   7   2         52.48         51.56        25.61 o                         
   7   7   2        244.38        278.58        55.13 o                         
   9   7   2        171.15        196.76        38.95 o                         
  11   7   2        381.62        341.69        44.44 o                         
  13   7   2        204.00        116.27        43.45 o                         
  15   7   2        360.33        504.07        78.69 o                         
  17   7   2         14.38        -18.47        65.18 o                         
 -18   8   2         14.59         -8.37        52.64 o                         
 -16   8   2        112.34         69.24        88.87 o                         
 -14   8   2        911.07        924.76        59.56 o                         
 -12   8   2       1158.78       1120.60        59.04 o                         
 -10   8   2        257.50        259.17        37.14 o                         
  -8   8   2       1230.31       1195.47        37.24 o                         
  -6   8   2       1224.65       1217.91        36.24 o                         
  -4   8   2        307.69        299.41        34.10 o                         
  -2   8   2          3.19        -16.32        23.94 o                         
   0   8   2        140.31        144.66        23.73 o                         
   2   8   2         83.76         78.74        40.59 o                         
   4   8   2        261.58        252.21        50.23 o                         
   6   8   2          0.95        -36.70        44.67 o                         
   8   8   2        230.90        216.89        56.57 o                         
  10   8   2         60.73         10.76        54.81 o                         
  12   8   2        584.12        461.25        53.58 o                         
  14   8   2          8.51        -34.35        49.45 o                         
  16   8   2         17.91         95.49        67.71 o                         
 -17   9   2          8.03        -11.55        62.58 o                         
 -15   9   2          2.79        -88.02        88.02 o                         
 -13   9   2         24.70         37.57        42.87 o                         
 -11   9   2          6.00        -25.74        62.35 o                         
  -9   9   2        249.48        137.97        62.41 o                         
  -7   9   2         50.49        -20.64        31.90 o                         
  -5   9   2        116.59        128.32        27.72 o                         
  -3   9   2       3158.49       3094.81        57.50 o                         
  -1   9   2        332.10        291.54        28.60 o                         
   1   9   2         17.68        -14.83        28.96 o                         
   3   9   2          6.27         24.16        45.51 o                         
   5   9   2         53.89         43.96        46.41 o                         
   7   9   2         62.82         76.98        53.83 o                         
   9   9   2        223.42        258.75        61.91 o                         
  11   9   2        202.42        324.65        66.20 o                         
  13   9   2        216.39        333.64        77.83 o                         
 -16  10   2          8.37         -7.49        82.68 o                         
 -14  10   2         49.02         94.52        71.26 o                         
 -12  10   2        356.66        221.28        71.82 o                         
 -10  10   2        179.58        120.04        66.83 o                         
  -8  10   2        173.52        189.96        63.35 o                         
  -6  10   2         32.93         11.34        30.64 o                         
  -4  10   2        201.90        193.52        31.25 o                         
  -2  10   2        574.26        548.39        34.61 o                         
   0  10   2         95.39        122.77        75.71 o                         
   2  10   2          5.64         12.95        34.18 o                         
   4  10   2        209.17        197.11        56.29 o                         
   6  10   2         22.18         21.67        51.75 o                         
   8  10   2         29.01        -20.66        52.11 o                         
  10  10   2         18.35        -24.85        65.50 o                         
  12  10   2         81.35         89.84        63.04 o                         
  14  10   2          0.85        -23.99        72.44 o                         
 -13  11   2        215.10        276.87        79.86 o                         
 -11  11   2         59.28        148.85        59.70 o                         
  -9  11   2        206.20        330.10        76.89 o                         
  -7  11   2         25.48         -9.84        42.32 o                         
  -5  11   2        913.62        911.72        83.18 o                         
  -3  11   2          0.46         23.89        26.73 o                         
  -1  11   2         51.54         60.56        47.14 o                         
   1  11   2         81.63         98.04        35.85 o                         
   3  11   2        512.33        615.99        49.29 o                         
   5  11   2         77.10         87.39        55.09 o                         
   7  11   2        627.95        572.64        69.13 o                         
   9  11   2         10.03         -7.45        67.31 o                         
  11  11   2        149.74         81.82        71.78 o                         
  13  11   2         11.28        156.40        74.04 o                         
 -12  12   2          0.11        -41.25        84.50 o                         
 -10  12   2          3.96        -48.53        48.53 o                         
  -8  12   2        114.23        181.16        46.01 o                         
  -6  12   2         60.98         12.24        42.60 o                         
  -4  12   2        514.30        497.38       118.87 o                         
  -2  12   2        213.42        129.47        52.46 o                         
   0  12   2         21.29        -34.36        34.36 o                         
   2  12   2         88.18         -2.12        39.64 o                         
   4  12   2          0.06         27.35        34.42 o                         
   6  12   2         57.03         63.01        56.63 o                         
  10  12   2         27.41         85.93        54.68 o                         
 -11  13   2          3.39         47.12        73.27 o                         
  -9  13   2          1.72         28.24        51.12 o                         
  -7  13   2          0.56         11.01        44.30 o                         
  -5  13   2         64.37         64.75        70.77 o                         
  -3  13   2         31.54        -19.59        63.88 o                         
  -1  13   2          0.06         28.66        42.27 o                         
   1  13   2          0.08        -41.92        41.92 o                         
   3  13   2          0.46        -78.88        93.98 o                         
   5  13   2         86.71         72.66        56.87 o                         
   7  13   2         17.98         19.89        67.89 o                         
   9  13   2          1.20         10.50        58.86 o                         
  -8  14   2         20.30        202.69        68.47 o                         
  -6  14   2          6.52        168.96        68.40 o                         
  -4  14   2         27.08         20.70        74.32 o                         
  -2  14   2         27.49        -14.83        61.79 o                         
   0  14   2          0.01        -73.51        74.91 o                         
   2  14   2          0.41        168.66        47.15 o                         
   4  14   2        137.88        173.71        59.60 o                         
   6  14   2         63.30        -16.23        75.48 o                         
 -21   1   3          4.66         82.66        47.66 o                         
 -19   1   3        182.47        217.80        45.20 o                         
 -17   1   3        174.13        149.58        68.00 o                         
 -15   1   3        150.42        124.42        28.13 o                         
 -13   1   3       3592.01       3350.29        50.52 o                         
 -11   1   3        944.05        973.68        32.58 o                         
  -9   1   3       4380.25       4581.91        82.95 o                         
  -7   1   3      16833.57      17495.01        98.91 o                         
  -5   1   3      19097.24      19855.38        83.41 o                         
  -3   1   3        374.64        469.11        35.47 o                         
  -1   1   3      91587.32      88052.33      1452.63 o                         
   1   1   3       6272.33       6609.08        40.09 o                         
   3   1   3        612.51        568.84        19.95 o                         
   5   1   3       6206.37       6553.49        50.53 o                         
   7   1   3       1053.42       1080.86        40.30 o                         
   9   1   3       6571.52       6709.35        84.83 o                         
  11   1   3       3011.83       3066.73        68.47 o                         
  13   1   3        482.89        442.23        45.47 o                         
  15   1   3         37.15         56.18        46.57 o                         
  17   1   3        437.86        470.77        56.06 o                         
  19   1   3        289.32        239.80        63.97 o                         
 -22   2   3        169.47        174.89        54.27 o                         
 -20   2   3         42.09         23.38        44.47 o                         
 -18   2   3        947.35        912.31        53.36 o                         
 -16   2   3       2677.82       2312.12        60.88 o                         
 -14   2   3       8467.57       8502.12       123.42 o                         
 -12   2   3          7.15         -6.90        24.12 o                         
 -10   2   3       1666.08       1742.21        34.85 o                         
  -8   2   3       1606.39       1713.58        51.96 o                         
  -6   2   3        609.22        560.46        20.59 o                         
  -4   2   3       3923.05       3533.94        43.79 o                         
  -2   2   3          0.48         14.42        11.46 o                         
   0   2   3       4071.84       3852.26        33.23 o                         
   2   2   3        761.06        716.14        22.62 o                         
   4   2   3       5895.67       6120.20        45.70 o                         
   6   2   3       1638.66       1675.90        38.57 o                         
   8   2   3       3515.17       3470.33       136.91 o                         
  10   2   3       1589.58       1516.85        50.92 o                         
  12   2   3       1228.27       1206.88        52.08 o                         
  14   2   3        302.23        224.29        69.10 o                         
  16   2   3        292.52        373.11        48.76 o                         
  18   2   3         10.56        -26.01        53.94 o                         
 -21   3   3        389.87        415.24        70.01 o                         
 -19   3   3        187.29        226.77        43.92 o                         
 -17   3   3        400.53        340.31        35.85 o                         
 -15   3   3          5.76         36.07        27.24 o                         
 -13   3   3          4.42          4.44        24.91 o                         
 -11   3   3       4324.14       4491.97        91.80 o                         
  -9   3   3        261.05        277.36        22.97 o                         
  -7   3   3        989.34        901.56        22.45 o                         
  -5   3   3        104.98         88.98         9.59 o                         
  -3   3   3         35.22         20.89        11.02 o                         
  -1   3   3         85.69         83.77        18.41 o                         
   1   3   3      11862.20      11739.61        68.35 o                         
   3   3   3         12.17          6.83        14.95 o                         
   5   3   3       1960.38       2010.05        48.39 o                         
   7   3   3       6785.19       7327.25        66.40 o                         
   9   3   3          2.08          4.05        30.93 o                         
  11   3   3         61.16         69.94        34.43 o                         
  13   3   3       3421.51       3148.62        75.70 o                         
  15   3   3        578.49        520.45        51.01 o                         
  17   3   3         51.10         81.06        52.70 o                         
  19   3   3          0.40         16.94        76.77 o                         
 -20   4   3         12.81        121.54        72.58 o                         
 -18   4   3         11.66         -4.30        75.07 o                         
 -16   4   3         51.49         32.90        29.59 o                         
 -14   4   3       1286.18       1252.37        40.03 o                         
 -12   4   3         87.19         77.13        25.41 o                         
 -10   4   3       1068.98       1093.49        25.70 o                         
  -8   4   3        337.08        339.98        26.26 o                         
  -6   4   3       3990.42       4246.37        54.78 o                         
  -4   4   3         19.20         21.04        14.65 o                         
  -2   4   3       1688.89       1679.74        42.36 o                         
   0   4   3       7035.10       6999.11       194.40 o                         
   2   4   3       2752.67       2807.71        78.36 o                         
   4   4   3        284.79        268.96        17.40 o                         
   6   4   3          6.04         14.38        27.63 o                         
   8   4   3         82.36         97.11        24.12 o                         
  10   4   3         41.55         74.32        27.15 o                         
  12   4   3         62.70         52.07        36.55 o                         
  14   4   3        179.11        162.42        43.55 o                         
  16   4   3         38.93         38.41        49.88 o                         
  18   4   3          6.01        -14.57        48.49 o                         
 -21   5   3        142.08         84.31        79.72 o                         
 -19   5   3        431.56        487.99       150.42 o                         
 -17   5   3        980.12        988.60        79.45 o                         
 -15   5   3         34.55         10.44        40.52 o                         
 -13   5   3       3415.89       3319.55        74.26 o                         
 -11   5   3       3224.44       3183.01        83.93 o                         
  -9   5   3        106.48         89.23        21.47 o                         
  -7   5   3       3969.49       3991.92        79.22 o                         
  -5   5   3        644.51        623.92        22.93 o                         
  -3   5   3       1210.96       1168.18        23.48 o                         
  -1   5   3          2.48          2.66        20.02 o                         
   1   5   3         14.75         29.57        17.96 o                         
   3   5   3        213.18        252.42        25.61 o                         
   5   5   3       1369.82       1316.93        40.18 o                         
   7   5   3          0.78         -3.73        21.72 o                         
   9   5   3        127.04        104.97        26.49 o                         
  11   5   3         43.79         15.69        40.02 o                         
  13   5   3        118.77        114.91        41.31 o                         
  15   5   3         10.31         73.27        42.68 o                         
  17   5   3         58.24         -6.66        69.31 o                         
 -20   6   3         28.25         75.14        52.40 o                         
 -18   6   3        623.47        551.14        59.41 o                         
 -16   6   3         29.07         81.14        46.43 o                         
 -14   6   3          4.06        -36.92        42.34 o                         
 -12   6   3         91.82         23.18        39.18 o                         
 -10   6   3       4034.90       4057.01        53.94 o                         
  -8   6   3        190.29        229.84        23.80 o                         
  -6   6   3        948.51        905.19        28.00 o                         
  -4   6   3        299.75        290.57        19.76 o                         
  -2   6   3      17477.66      17472.18       156.68 o                         
   0   6   3       3516.89       3350.76       130.57 o                         
   2   6   3        955.40        995.00        91.61 o                         
   4   6   3       2747.94       2874.19       243.32 o                         
   6   6   3        310.99        333.23        33.24 o                         
   8   6   3       2942.72       3019.85       168.33 o                         
  10   6   3        308.38        308.96        39.75 o                         
  12   6   3       2807.33       3054.81       274.83 o                         
  14   6   3          3.57        -35.94        64.75 o                         
  16   6   3        314.31        153.97        75.45 o                         
 -19   7   3         29.92        -43.67        55.13 o                         
 -17   7   3        115.33        180.11        50.11 o                         
 -15   7   3        126.77        132.89        45.35 o                         
 -13   7   3         73.16         43.00        44.10 o                         
 -11   7   3        155.91        155.74        42.27 o                         
  -9   7   3        559.89        588.72        31.18 o                         
  -7   7   3        223.59        265.72        25.63 o                         
  -5   7   3        984.38        965.57        26.65 o                         
  -3   7   3       1384.43       1302.15        28.33 o                         
  -1   7   3        433.96        453.36        34.40 o                         
   1   7   3       1729.32       1708.30        65.73 o                         
   3   7   3        399.10        377.80        51.01 o                         
   5   7   3        484.77        534.72        36.65 o                         
   7   7   3        245.23        233.57        58.84 o                         
   9   7   3        425.97        406.15        41.54 o                         
  11   7   3        154.57        233.12        89.52 o                         
  13   7   3        515.64        437.52        51.36 o                         
  15   7   3         19.67        -41.70        65.49 o                         
  17   7   3          5.15         80.16        72.70 o                         
 -18   8   3         61.04         44.14        53.65 o                         
 -16   8   3          7.60         -4.84        46.38 o                         
 -14   8   3        265.63        221.90        88.26 o                         
 -12   8   3        123.37         69.30        44.36 o                         
 -10   8   3        226.53        241.95        39.95 o                         
  -8   8   3        421.13        461.24        45.97 o                         
  -6   8   3        963.00        997.32        30.85 o                         
  -4   8   3        298.40        273.23        27.48 o                         
  -2   8   3        899.05        962.40        32.45 o                         
   0   8   3        209.31        268.62        43.93 o                         
   2   8   3        232.87        268.79        47.88 o                         
   4   8   3        586.04        618.00        56.21 o                         
   6   8   3        497.34        529.19        58.08 o                         
   8   8   3        507.78        524.08        63.99 o                         
  10   8   3        316.25        413.89        65.37 o                         
  12   8   3          4.76        108.35        64.57 o                         
  14   8   3          0.61        -17.94        81.74 o                         
  16   8   3         21.18         15.70        60.81 o                         
 -17   9   3        318.19        319.03        56.11 o                         
 -15   9   3        349.07        404.14        79.08 o                         
 -13   9   3        336.47        256.62        57.75 o                         
 -11   9   3          0.12         67.34        65.67 o                         
  -9   9   3        513.87        491.39        76.52 o                         
  -7   9   3        163.93        181.81        42.73 o                         
  -5   9   3          7.16         27.72        25.29 o                         
  -3   9   3       3851.04       3941.70        97.25 o                         
  -1   9   3         18.72        -32.05        32.05 o                         
   1   9   3        756.56        799.53        60.67 o                         
   3   9   3        419.18        351.36        56.86 o                         
   5   9   3         64.76         88.12        50.87 o                         
   7   9   3          1.06        -55.10        55.10 o                         
   9   9   3        226.94        292.84        61.25 o                         
  11   9   3          1.32          3.64        62.19 o                         
  13   9   3         45.87         65.45        73.72 o                         
  15   9   3         49.23        108.02        80.32 o                         
 -16  10   3          8.02          2.64        84.76 o                         
 -14  10   3         21.59        -34.63        71.72 o                         
 -12  10   3        126.25         52.63        67.12 o                         
 -10  10   3         24.18         23.91        69.13 o                         
  -8  10   3         42.89         65.90        42.64 o                         
  -6  10   3        362.44        416.47        47.60 o                         
  -4  10   3          0.99         13.94        27.92 o                         
  -2  10   3        436.08        428.59        39.32 o                         
   0  10   3         12.08         40.40        33.23 o                         
   2  10   3        120.41        139.64        52.11 o                         
   4  10   3        129.77        179.71        57.60 o                         
   6  10   3          3.52          0.54        58.45 o                         
   8  10   3         59.32         26.00        59.19 o                         
  10  10   3         91.06        153.73        71.71 o                         
  12  10   3        235.64        394.18        78.66 o                         
  14  10   3        103.20        183.51        86.24 o                         
 -13  11   3        206.23        195.21        70.99 o                         
 -11  11   3        152.76        176.84        76.63 o                         
  -9  11   3         12.50         45.62        48.27 o                         
  -7  11   3          5.66         -5.36        44.03 o                         
  -5  11   3          4.94         11.09        39.69 o                         
  -3  11   3          2.20         79.03        38.06 o                         
  -1  11   3          5.13          2.17        34.10 o                         
   1  11   3         60.44         61.91        37.94 o                         
   3  11   3         42.62         68.20        57.11 o                         
   5  11   3         50.63        138.93        55.54 o                         
   7  11   3          0.08         38.49        67.74 o                         
   9  11   3         18.05        122.69        72.60 o                         
  11  11   3         28.09        308.26        81.22 o                         
  13  11   3         61.14          0.51        76.42 o                         
 -12  12   3         73.48         74.29        75.02 o                         
 -10  12   3          1.91        -11.17        46.16 o                         
  -8  12   3         16.01         30.51        47.47 o                         
  -6  12   3         24.12        -44.52        44.52 o                         
  -4  12   3        444.24        397.28        73.20 o                         
  -2  12   3         11.22        -58.67        58.67 o                         
   0  12   3         24.99         81.72        37.27 o                         
   2  12   3          3.06         26.91        42.05 o                         
   4  12   3          0.52         68.58        43.69 o                         
   6  12   3        129.32        264.61        71.03 o                         
   8  12   3          0.65        -44.15        77.00 o                         
  10  12   3          5.57        -74.78        74.78 o                         
 -11  13   3          4.14         96.67        76.33 o                         
  -9  13   3         83.10         85.09        47.52 o                         
  -7  13   3          0.62         13.78       120.46 o                         
  -5  13   3        266.65        112.05        70.71 o                         
  -3  13   3        638.41        747.33        83.39 o                         
  -1  13   3          1.28         58.18        52.26 o                         
   1  13   3         52.96         12.45        40.50 o                         
   3  13   3         17.64        129.94        45.71 o                         
   5  13   3         40.11        219.93        47.51 o                         
   7  13   3          0.56         38.42        76.43 o                         
  -4  14   3         21.08        -15.71        61.81 o                         
  -2  14   3         30.53        107.20        53.41 o                         
   0  14   3          0.34        224.46        65.30 o                         
   2  14   3         52.09        -71.27        71.27 o                         
   4  14   3         11.66         93.33        52.07 o                         
 -22   0   4        103.06        156.36        69.27 o                         
 -20   0   4       1083.33       1017.67        81.86 o                         
 -18   0   4          1.88         -2.70        55.41 o                         
 -16   0   4       3264.31       3158.80       102.17 o                         
 -14   0   4       2496.24       2432.45        52.55 o                         
 -12   0   4       1097.81       1104.74        37.15 o                         
 -10   0   4        757.38        694.28        50.37 o                         
  -8   0   4       5587.47       5084.96        83.26 o                         
  -6   0   4       1863.06       1920.43        49.67 o                         
  -4   0   4       2527.79       2446.06        50.39 o                         
  -2   0   4       4224.96       4059.36        40.07 o                         
   0   0   4         14.95         17.61        18.69 o                         
   2   0   4       4109.78       3984.48        63.67 o                         
   4   0   4        174.72        194.33        31.93 o                         
   6   0   4       5636.35       5477.77        98.78 o                         
   8   0   4       1183.49       1191.51        63.36 o                         
  10   0   4       5052.86       5413.46       119.47 o                         
  12   0   4        326.44        212.60        58.66 o                         
  14   0   4       2614.21       2414.07       105.76 o                         
  16   0   4         52.46         27.41        57.20 o                         
  18   0   4          1.62        107.29        70.76 o                         
 -23   1   4         70.38        293.13        71.60 o                         
 -21   1   4        239.96        228.71        52.38 o                         
 -19   1   4        564.09        578.21        51.06 o                         
 -17   1   4        211.85        199.28        41.59 o                         
 -15   1   4       5401.47       5425.29        66.53 o                         
 -13   1   4       2500.05       2543.21        92.22 o                         
 -11   1   4        477.05        498.78        26.79 o                         
  -9   1   4        718.71        734.78        26.24 o                         
  -7   1   4       2698.00       3124.08        48.30 o                         
  -5   1   4        297.62        242.96        20.40 o                         
  -3   1   4       1150.92       1151.78        42.18 o                         
  -1   1   4       3240.61       3346.87        31.04 o                         
   1   1   4      14337.74      14839.42       126.65 o                         
   3   1   4       3128.54       3249.51        36.32 o                         
   5   1   4          0.82          9.40        22.93 o                         
   7   1   4       2932.34       3078.15        82.94 o                         
   9   1   4         15.90         -0.97        32.05 o                         
  11   1   4        445.11        421.02       100.10 o                         
  13   1   4        147.62        185.78        43.74 o                         
  15   1   4        109.76        118.06        45.24 o                         
  17   1   4        129.74        146.85        69.17 o                         
 -22   2   4          9.46        222.66        51.56 o                         
 -20   2   4          0.09        -14.48        45.12 o                         
 -18   2   4          0.73         13.94        38.49 o                         
 -16   2   4         80.66         81.23        30.31 o                         
 -14   2   4        209.11        207.48        30.14 o                         
 -12   2   4        755.89        813.08        31.27 o                         
 -10   2   4          5.48         -9.19        23.70 o                         
  -8   2   4         79.17         53.16        20.77 o                         
  -6   2   4       2129.31       2076.35        26.75 o                         
  -4   2   4       3219.17       3117.47        25.17 o                         
  -2   2   4        277.79        265.26        17.07 o                         
   0   2   4       1680.70       1762.83        56.04 o                         
   2   2   4       1927.04       2006.90        29.90 o                         
   4   2   4          5.69          0.75        18.26 o                         
   6   2   4       1103.83       1133.40        25.64 o                         
   8   2   4          5.79         17.39        29.79 o                         
  10   2   4        196.74        184.52        37.58 o                         
  12   2   4        725.01        761.06        58.11 o                         
  14   2   4          2.03         -5.25        59.43 o                         
  16   2   4         59.81        118.22        40.24 o                         
  18   2   4          7.29        -33.27        56.75 o                         
 -21   3   4        309.52        239.26        47.44 o                         
 -19   3   4        969.65        960.16        55.90 o                         
 -17   3   4         15.48         63.64        30.42 o                         
 -15   3   4        233.18        247.27        31.37 o                         
 -13   3   4       2180.98       2389.40        45.94 o                         
 -11   3   4        660.80        679.33        29.69 o                         
  -9   3   4        205.12        194.03        22.90 o                         
  -7   3   4       2773.98       2648.48        28.24 o                         
  -5   3   4       3738.16       3722.10        59.15 o                         
  -3   3   4          0.15         -6.88        11.89 o                         
  -1   3   4       5563.03       5019.34        41.64 o                         
   1   3   4       7052.68       7079.78        90.88 o                         
   3   3   4        346.34        334.81        24.83 o                         
   5   3   4       1814.13       1884.78        32.50 o                         
   7   3   4       1761.83       1635.07        45.04 o                         
   9   3   4        278.64        239.80        36.57 o                         
  11   3   4        990.98        946.13        49.66 o                         
  13   3   4        640.35        592.29        48.98 o                         
  15   3   4        206.15        195.59        55.02 o                         
  17   3   4         67.61         38.49        48.95 o                         
 -20   4   4       1019.71       1031.76        96.77 o                         
 -18   4   4        300.49        206.01        46.52 o                         
 -16   4   4        220.51        265.04        45.71 o                         
 -14   4   4         11.01          3.31        27.29 o                         
 -12   4   4       4307.24       4271.30        55.64 o                         
 -10   4   4        478.21        477.14        25.49 o                         
  -8   4   4       5312.43       5352.53        31.29 o                         
  -6   4   4       4030.83       4287.17        26.77 o                         
  -4   4   4        863.31        766.88        17.58 o                         
  -2   4   4          2.79         11.38        21.35 o                         
   0   4   4        478.03        479.91        19.56 o                         
   2   4   4       6130.46       6179.92        70.20 o                         
   4   4   4       2783.74       2804.31        36.25 o                         
   6   4   4       4527.34       4701.08        74.63 o                         
   8   4   4        163.83        138.88        26.84 o                         
  10   4   4       1398.05       1318.34        42.38 o                         
  12   4   4        954.79        928.31        52.20 o                         
  14   4   4        715.83        761.15        52.10 o                         
  16   4   4         11.13         49.82        45.03 o                         
  18   4   4         48.71         35.58        68.83 o                         
 -21   5   4          0.02         -7.60        72.50 o                         
 -19   5   4         68.63          1.40        46.00 o                         
 -17   5   4          9.96        -17.88        48.53 o                         
 -15   5   4       1716.27       1657.96        63.20 o                         
 -13   5   4        359.70        322.09        45.48 o                         
 -11   5   4        573.71        612.87        42.77 o                         
  -9   5   4        866.52        907.55        39.27 o                         
  -7   5   4       2958.19       3280.25        41.68 o                         
  -5   5   4        152.23        128.11        15.28 o                         
  -3   5   4       1093.52       1132.20        32.53 o                         
  -1   5   4          0.78          1.05        13.70 o                         
   1   5   4        122.96        144.40        22.57 o                         
   3   5   4       1163.14       1071.16        36.82 o                         
   5   5   4        828.46        793.11        38.88 o                         
   7   5   4        390.83        380.98        28.29 o                         
   9   5   4        222.76        233.41        30.41 o                         
  11   5   4       2233.00       2203.12        52.70 o                         
  13   5   4         22.60        -33.09        40.38 o                         
  15   5   4         23.63         70.19        67.50 o                         
  17   5   4        208.03        168.14        92.16 o                         
 -20   6   4         81.34         31.83        53.80 o                         
 -18   6   4         83.93        115.19        50.46 o                         
 -16   6   4        287.06        328.64        49.35 o                         
 -14   6   4       1394.16       1493.57        60.84 o                         
 -12   6   4         20.90         48.70        42.96 o                         
 -10   6   4        114.94        116.26        38.44 o                         
  -8   6   4        198.90        215.66        23.01 o                         
  -6   6   4        525.95        512.04        21.95 o                         
  -4   6   4       1159.88       1084.45        27.66 o                         
  -2   6   4       2743.91       2485.83        45.75 o                         
   0   6   4        817.08        759.84        36.46 o                         
   2   6   4        509.77        591.33        29.73 o                         
   4   6   4          7.01          2.04        25.25 o                         
   6   6   4        703.43        747.02        41.24 o                         
   8   6   4         57.34         85.08        25.80 o                         
  10   6   4        195.81        215.10        31.99 o                         
  12   6   4        176.59        113.28        65.62 o                         
  14   6   4          9.35        -60.27        75.03 o                         
  16   6   4         21.97         25.80        76.94 o                         
 -19   7   4        341.50        317.21        54.73 o                         
 -17   7   4         82.00        101.76       130.51 o                         
 -15   7   4        527.17        573.14        54.64 o                         
 -13   7   4        234.92        253.38        46.20 o                         
 -11   7   4        114.43        105.65        41.38 o                         
  -9   7   4        799.61        808.51        45.31 o                         
  -7   7   4        887.88        887.36        44.19 o                         
  -5   7   4       1212.71       1271.74        27.76 o                         
  -3   7   4       3181.12       3132.29        54.10 o                         
  -1   7   4        144.28        114.74        25.02 o                         
   1   7   4        323.98        354.24        48.12 o                         
   3   7   4       2660.57       2713.78        83.44 o                         
   5   7   4        288.55        321.30        55.71 o                         
   7   7   4        264.13        272.90        38.68 o                         
   9   7   4        360.91        406.50        54.44 o                         
  11   7   4       1088.51       1134.25       109.91 o                         
  13   7   4        232.30        230.44        49.33 o                         
  15   7   4        239.00        108.39        69.61 o                         
 -18   8   4         80.49         45.84        92.18 o                         
 -16   8   4        531.05        650.19       146.35 o                         
 -14   8   4        156.89        165.75        48.47 o                         
 -12   8   4       1445.29       1460.49        59.50 o                         
 -10   8   4        152.21        144.84        40.67 o                         
  -8   8   4        146.59        169.72        37.35 o                         
  -6   8   4        787.43        799.27        35.92 o                         
  -4   8   4        642.57        704.69        46.00 o                         
  -2   8   4         35.94         30.71        28.24 o                         
   0   8   4        271.56        272.85        46.99 o                         
   2   8   4       1689.99       1807.00        78.81 o                         
   4   8   4        174.14        152.67        55.57 o                         
   6   8   4       1218.42       1220.91        78.51 o                         
   8   8   4          5.01          6.21        56.98 o                         
  10   8   4        367.38        535.60        71.90 o                         
  12   8   4        115.86        127.56        72.35 o                         
  14   8   4          0.48        -65.95        77.10 o                         
 -19   9   4         18.43          6.19        63.87 o                         
 -17   9   4         21.18         73.41        47.35 o                         
 -15   9   4          4.43        -12.32        47.61 o                         
 -13   9   4          3.49         15.55        43.69 o                         
 -11   9   4          0.01        -31.30        42.95 o                         
  -9   9   4        154.45        246.83        73.45 o                         
  -7   9   4         23.51        -30.52        39.70 o                         
  -5   9   4          7.22         -8.02        36.55 o                         
  -3   9   4        459.31        399.66        37.43 o                         
  -1   9   4          6.43          0.87        28.77 o                         
   1   9   4        135.72         72.85        46.70 o                         
   3   9   4         69.34         67.41        51.15 o                         
   5   9   4       1363.09       1441.00        79.49 o                         
   7   9   4         16.59         76.50        55.87 o                         
   9   9   4          0.53        -15.04        57.61 o                         
  11   9   4        266.41        294.72        71.79 o                         
  13   9   4          4.46         68.51        77.97 o                         
 -16  10   4         61.87         -2.09        71.17 o                         
 -14  10   4        141.92        121.99        75.43 o                         
 -12  10   4        146.38        183.06        69.90 o                         
 -10  10   4          2.14        -12.28        43.14 o                         
  -8  10   4          5.39         11.99        40.98 o                         
  -6  10   4        257.12        231.70        42.98 o                         
  -4  10   4       2532.94       2546.92       101.47 o                         
  -2  10   4        208.05        175.70        37.06 o                         
   0  10   4         11.90        -18.39        33.70 o                         
   2  10   4          4.48        -23.98        54.68 o                         
   4  10   4        172.01        198.14        60.18 o                         
   6  10   4         11.93         34.42        64.34 o                         
   8  10   4         10.01         56.40        64.17 o                         
  10  10   4        135.96        163.53        69.88 o                         
  12  10   4         18.24        -70.82        74.48 o                         
 -15  11   4         16.76         64.64        77.19 o                         
 -13  11   4        135.82        131.95        72.71 o                         
 -11  11   4         40.11         80.35        48.53 o                         
  -9  11   4        267.62        360.39        50.73 o                         
  -7  11   4         19.78         69.83        42.29 o                         
  -5  11   4        534.52        713.50        77.42 o                         
  -3  11   4        161.05        155.49        60.93 o                         
  -1  11   4         26.10         83.34        35.71 o                         
   1  11   4          4.33          1.76        38.32 o                         
   3  11   4        415.84        537.22        71.87 o                         
   5  11   4         64.43         19.45        60.01 o                         
   7  11   4         47.89         -1.30        68.14 o                         
   9  11   4        312.22        211.63        79.75 o                         
  11  11   4          6.50         83.31        76.56 o                         
 -12  12   4          4.50         11.63        50.44 o                         
 -10  12   4         47.28         89.82        52.70 o                         
  -8  12   4         11.88         74.37        48.20 o                         
  -6  12   4         43.33        108.82        43.89 o                         
  -4  12   4        335.13        254.44        69.42 o                         
  -2  12   4          6.08         31.87        52.84 o                         
   0  12   4          1.53        -33.38        55.49 o                         
   2  12   4         86.87        134.26        44.38 o                         
   4  12   4        177.05        138.63        64.37 o                         
   6  12   4         56.95        -64.99        64.99 o                         
   8  12   4          2.83        -77.82        77.82 o                         
 -11  13   4        135.87        290.05        85.62 o                         
  -9  13   4          0.00         52.91        60.79 o                         
  -7  13   4          0.00        139.56        75.22 o                         
  -5  13   4         32.48        101.32        68.55 o                         
  -3  13   4         35.44        233.04        63.22 o                         
  -1  13   4          4.13        -52.53        52.53 o                         
   1  13   4          0.81         43.40        65.03 o                         
   3  13   4          0.84         47.41        68.42 o                         
   5  13   4         12.84        -16.33       127.06 o                         
   7  13   4         38.23        -56.59        73.39 o                         
  -4  14   4         36.92         12.02        61.65 o                         
  -2  14   4          5.99         10.16        60.18 o                         
   0  14   4          0.17         20.44        68.19 o                         
   2  14   4          3.32        -17.98        72.97 o                         
 -23   1   5         62.28        157.82        57.96 o                         
 -21   1   5        595.21        553.03       122.85 o                         
 -19   1   5         36.55         60.32        44.42 o                         
 -17   1   5        799.26        715.12       111.90 o                         
 -15   1   5       1443.01       1442.72        53.97 o                         
 -13   1   5       1734.82       1641.17        83.26 o                         
 -11   1   5       2009.73       2173.92        49.92 o                         
  -9   1   5       2260.62       2359.34        46.17 o                         
  -7   1   5      11813.82      12916.56        84.55 o                         
  -5   1   5        277.85        253.66        16.28 o                         
  -3   1   5        771.87        696.82        17.27 o                         
  -1   1   5      11727.38      11142.58        79.68 o                         
   1   1   5       1705.21       1671.66        30.98 o                         
   3   1   5        187.48        217.88        20.95 o                         
   5   1   5       2789.10       2657.47       100.68 o                         
   7   1   5       4657.56       4760.35        73.50 o                         
   9   1   5       1335.09       1301.71        51.53 o                         
  11   1   5       1584.01       1557.54        59.14 o                         
  13   1   5       1178.51       1197.51        98.72 o                         
  15   1   5        151.46        169.72        45.73 o                         
  17   1   5          0.06         12.76        46.94 o                         
 -22   2   5        159.10         73.62        51.00 o                         
 -20   2   5         54.65        100.16        56.98 o                         
 -18   2   5        459.77        479.39        59.02 o                         
 -16   2   5       1108.33       1100.64        42.30 o                         
 -14   2   5       6340.01       6148.59        68.29 o                         
 -12   2   5         19.81         28.26        25.70 o                         
 -10   2   5       1835.49       1937.10        46.20 o                         
  -8   2   5      28777.20      30893.09       132.59 o                         
  -6   2   5        752.58        714.85        18.48 o                         
  -4   2   5        767.01        814.92        17.62 o                         
  -2   2   5       3742.25       3814.35        49.41 o                         
   0   2   5      33736.55      34616.53       130.72 o                         
   2   2   5        986.49        939.20        26.32 o                         
   4   2   5       4697.53       4552.72        77.34 o                         
   6   2   5          9.31          3.70        20.73 o                         
   8   2   5       2718.69       2487.24        60.32 o                         
  10   2   5       1214.19       1162.32        95.64 o                         
  12   2   5        407.36        443.43        47.09 o                         
  14   2   5        112.36        167.27        92.97 o                         
  16   2   5        561.01        471.88        56.04 o                         
 -21   3   5          3.90        -29.83        72.02 o                         
 -19   3   5        176.04        201.27        46.16 o                         
 -17   3   5       2652.72       2844.94        60.21 o                         
 -15   3   5        803.28        766.81        39.88 o                         
 -13   3   5         71.40        102.33        28.20 o                         
 -11   3   5        574.70        559.59        28.77 o                         
  -9   3   5       1480.69       1385.67        26.75 o                         
  -7   3   5       1266.67       1153.79        24.55 o                         
  -5   3   5        231.16        224.14        14.68 o                         
  -3   3   5          2.88          1.91        16.46 o                         
  -1   3   5        148.66        139.79        19.25 o                         
   1   3   5       2898.02       2757.35        36.96 o                         
   3   3   5       2633.90       2731.87        51.52 o                         
   5   3   5       1056.32        929.10        28.88 o                         
   7   3   5        246.73        227.94        21.45 o                         
   9   3   5       6365.72       6503.15       271.86 o                         
  11   3   5        541.12        499.75        45.87 o                         
  13   3   5         31.73         37.39        38.85 o                         
  15   3   5         47.39        -11.07        41.77 o                         
  17   3   5          7.83         42.88        48.14 o                         
 -22   4   5          8.87         51.51        83.86 o                         
 -20   4   5          3.26        -22.29        46.53 o                         
 -18   4   5        139.26        124.52        46.30 o                         
 -16   4   5       1867.96       1841.29        79.46 o                         
 -14   4   5        239.76        231.68        30.74 o                         
 -12   4   5        151.67        120.76        27.38 o                         
 -10   4   5        598.72        521.04        25.20 o                         
  -8   4   5          3.13          0.46        11.87 o                         
  -6   4   5       4081.43       4242.30        26.89 o                         
  -4   4   5       4141.24       4163.69        65.48 o                         
  -2   4   5       1123.12       1162.88        44.28 o                         
   0   4   5         33.83         42.14        34.25 o                         
   2   4   5        221.16        237.07        19.90 o                         
   4   4   5        513.37        470.92        22.98 o                         
   6   4   5        732.68        732.08        40.93 o                         
   8   4   5       4291.40       4461.18       106.38 o                         
  10   4   5          7.57         18.79        36.33 o                         
  12   4   5        281.01        233.55        48.15 o                         
  14   4   5          0.01        -30.47        40.42 o                         
  16   4   5         36.97         34.24        53.31 o                         
 -21   5   5          0.21         84.72        47.97 o                         
 -19   5   5         38.60          9.48        41.40 o                         
 -17   5   5        819.40        906.08        59.54 o                         
 -15   5   5        542.57        611.22        51.75 o                         
 -13   5   5        249.55        232.19        41.40 o                         
 -11   5   5          0.35         -1.79        35.54 o                         
  -9   5   5        523.06        544.04        39.40 o                         
  -7   5   5       3857.80       3969.35        43.65 o                         
  -5   5   5          2.69         18.38        15.33 o                         
  -3   5   5          0.90         -3.18        24.29 o                         
  -1   5   5          0.45         -5.46        16.24 o                         
   1   5   5      12805.27      13386.57       125.94 o                         
   3   5   5        355.44        330.20        21.89 o                         
   5   5   5       1121.10       1033.57        42.24 o                         
   7   5   5       2343.00       2397.99        60.92 o                         
   9   5   5        791.11        835.07        38.91 o                         
  11   5   5        169.15        108.92        63.33 o                         
  13   5   5          9.88         26.51        89.47 o                         
  15   5   5        134.52         58.71        68.50 o                         
  17   5   5         21.14        -68.90        68.90 o                         
 -22   6   5        356.61        467.27        87.64 o                         
 -20   6   5         36.03         47.39        50.89 o                         
 -18   6   5         79.06         77.73        46.58 o                         
 -16   6   5        173.94        205.81        46.21 o                         
 -14   6   5         42.07         15.08        40.80 o                         
 -12   6   5       1392.21       1362.04        97.69 o                         
 -10   6   5        109.89        134.63        41.52 o                         
  -8   6   5         46.71         55.01        34.08 o                         
  -6   6   5       2469.08       2526.54        52.46 o                         
  -4   6   5       1388.94       1320.52        39.47 o                         
  -2   6   5       1148.68       1144.32        65.02 o                         
   0   6   5         87.32         62.01        40.16 o                         
   2   6   5        113.98         99.36        24.40 o                         
   4   6   5       1635.28       1714.04        48.48 o                         
   6   6   5         91.83         90.62        45.97 o                         
   8   6   5        169.12        164.31        28.52 o                         
  10   6   5        868.51        799.73        41.06 o                         
  12   6   5        112.69         40.37        34.35 o                         
  14   6   5         98.84        -11.66        83.36 o                         
  16   6   5         47.69         42.98        75.98 o                         
 -21   7   5         87.08        145.72        77.74 o                         
 -19   7   5          8.80         51.73        68.55 o                         
 -17   7   5          1.01          1.15        47.73 o                         
 -15   7   5        109.60        114.67        45.29 o                         
 -13   7   5         39.81         54.31        43.82 o                         
 -11   7   5       1375.65       1585.24       154.37 o                         
  -9   7   5         44.94         48.60        36.13 o                         
  -7   7   5        782.62        789.61        39.89 o                         
  -5   7   5       1069.60       1025.02        42.01 o                         
  -3   7   5          0.53         -7.08        20.83 o                         
  -1   7   5        593.54        544.56        31.81 o                         
   1   7   5         16.73         17.04        44.52 o                         
   3   7   5         13.04         69.55        45.93 o                         
   5   7   5        372.49        396.36        61.31 o                         
   7   7   5         21.93         40.00        34.66 o                         
   9   7   5         13.55          7.59        37.18 o                         
  11   7   5         80.72        108.75        47.65 o                         
  13   7   5         71.20          6.31        71.19 o                         
  15   7   5         15.08        -20.63        77.11 o                         
 -20   8   5         16.46         50.21        80.41 o                         
 -18   8   5        200.45        221.46        50.77 o                         
 -16   8   5         77.59         29.67        68.70 o                         
 -14   8   5        254.24        229.05        49.32 o                         
 -12   8   5        191.34        203.05        45.67 o                         
 -10   8   5        163.53        119.65        41.58 o                         
  -8   8   5          0.97         -8.09        29.98 o                         
  -6   8   5        419.59        432.79        39.39 o                         
  -4   8   5          7.94         -4.57        30.18 o                         
  -2   8   5        338.54        331.25        31.43 o                         
   0   8   5        359.64        331.12        53.38 o                         
   2   8   5        495.40        574.73        62.01 o                         
   4   8   5         68.95         93.29        54.02 o                         
   6   8   5        327.09        286.48        63.99 o                         
   8   8   5        188.61        224.24        62.57 o                         
  10   8   5        134.63        198.34        66.83 o                         
  12   8   5         78.38        303.75        76.21 o                         
 -19   9   5        161.77        129.51        79.52 o                         
 -17   9   5         41.33         47.16        49.59 o                         
 -15   9   5        295.66        302.48        73.44 o                         
 -13   9   5          0.20        -26.29        45.42 o                         
 -11   9   5        702.13        666.52        52.43 o                         
  -9   9   5          0.97         25.09        31.37 o                         
  -7   9   5        445.97        493.06        66.03 o                         
  -5   9   5        239.10        319.10        58.69 o                         
  -3   9   5        436.74        356.63        57.47 o                         
  -1   9   5        319.44        357.00        73.56 o                         
   1   9   5         90.37        133.04        52.95 o                         
   3   9   5        271.69        230.21        56.85 o                         
   5   9   5          5.43        -10.35        58.11 o                         
   7   9   5        112.50        145.37        62.51 o                         
   9   9   5        115.92         -3.16        69.78 o                         
  11   9   5         87.94        162.69        68.55 o                         
  13   9   5         22.29        195.97        89.53 o                         
 -16  10   5        136.33         18.79        72.94 o                         
 -14  10   5         22.78        -24.02        71.33 o                         
 -12  10   5        317.53        407.08        73.32 o                         
 -10  10   5        580.74        619.03        51.32 o                         
  -8  10   5         17.15        -15.81        41.24 o                         
  -6  10   5        337.97        387.08        64.62 o                         
  -4  10   5         76.48         34.08        59.05 o                         
  -2  10   5        205.72        183.98        48.00 o                         
   0  10   5        309.55        329.93        40.68 o                         
   2  10   5        141.42         95.49        56.38 o                         
   4  10   5        633.08        422.91        71.96 o                         
   6  10   5         73.40        -19.33        61.39 o                         
   8  10   5        591.79        457.41        72.68 o                         
  10  10   5          0.27        148.81        73.94 o                         
  12  10   5        112.20        226.00        81.76 o                         
 -15  11   5         12.17         40.36        76.59 o                         
 -13  11   5         13.72        111.75       110.38 o                         
 -11  11   5         56.03         78.31        48.85 o                         
  -9  11   5         10.69         27.69        44.71 o                         
  -7  11   5         88.50         45.17        57.95 o                         
  -5  11   5         59.46         88.79        57.82 o                         
  -3  11   5          8.57        173.58        53.24 o                         
  -1  11   5          7.77          9.00        56.68 o                         
   1  11   5        121.58        151.16        46.68 o                         
   3  11   5         61.03          3.27        58.22 o                         
   5  11   5        155.78        196.50        65.16 o                         
   7  11   5          0.38        -60.31        71.93 o                         
   9  11   5          3.94         90.77        75.48 o                         
 -12  12   5          5.01        -51.98        51.98 o                         
 -10  12   5        138.70        130.40        52.39 o                         
  -8  12   5          2.44         44.61        59.26 o                         
  -6  12   5        230.13        337.47        70.77 o                         
  -4  12   5        105.78         17.36        57.39 o                         
  -2  12   5          4.13         14.05        56.55 o                         
   0  12   5         52.39         96.96        66.44 o                         
   2  12   5          0.05         47.54        62.36 o                         
   4  12   5         95.66        169.10        68.67 o                         
   6  12   5         12.21        -59.45        75.74 o                         
   8  12   5        130.27        277.58        91.22 o                         
  -9  13   5         23.16        -50.37        67.97 o                         
  -7  13   5         59.56        111.87        75.26 o                         
  -5  13   5        192.16        180.57        72.56 o                         
  -3  13   5         65.10         83.69        59.95 o                         
  -1  13   5          9.34        -52.34        61.91 o                         
   1  13   5         47.55         75.73        58.73 o                         
   3  13   5         11.85         35.95        70.48 o                         
   5  13   5         33.59        -82.14        85.26 o                         
 -22   0   6        357.80        348.89        87.80 o                         
 -20   0   6       1544.21       1648.38        89.99 o                         
 -18   0   6        943.60        933.31        77.21 o                         
 -16   0   6       2681.36       2688.27        98.41 o                         
 -14   0   6       2267.00       2431.65        86.65 o                         
 -12   0   6       6158.64       6047.71       108.88 o                         
 -10   0   6        715.78        792.17        51.69 o                         
  -8   0   6       9334.99       9598.94       114.01 o                         
  -6   0   6        695.08        647.64        28.98 o                         
  -4   0   6        497.68        536.59        19.67 o                         
  -2   0   6       5502.63       5103.88        71.25 o                         
   0   0   6        488.78        500.29        27.59 o                         
   2   0   6       3234.64       3424.55        72.51 o                         
   4   0   6        473.84        523.28        43.43 o                         
   6   0   6       6812.07       6909.77       122.07 o                         
   8   0   6       5525.35       5311.20       119.97 o                         
  10   0   6        531.00        457.43        66.81 o                         
  12   0   6       1101.86       1011.72        80.53 o                         
  14   0   6        427.77        462.81        78.01 o                         
  16   0   6         43.07         21.72        73.25 o                         
 -23   1   6          7.03         41.78        53.20 o                         
 -21   1   6        411.80        396.07        64.41 o                         
 -19   1   6        268.64        272.16        48.95 o                         
 -17   1   6        452.82        297.75        48.41 o                         
 -15   1   6          0.04        -35.66        38.12 o                         
 -13   1   6        701.79        648.28        40.79 o                         
 -11   1   6          5.59         30.90        30.05 o                         
  -9   1   6       9334.22      10434.11        87.01 o                         
  -7   1   6       4378.45       4613.29        43.24 o                         
  -5   1   6        891.19        831.62        29.02 o                         
  -3   1   6         12.33         -3.21        13.69 o                         
  -1   1   6      12187.99      12837.37       120.82 o                         
   1   1   6       1254.93       1394.68        56.64 o                         
   3   1   6       2169.62       2098.83        36.13 o                         
   5   1   6        285.71        250.36        28.74 o                         
   7   1   6        215.11        230.55        36.24 o                         
   9   1   6        797.97        711.49        47.70 o                         
  11   1   6         77.89        152.86        59.32 o                         
  13   1   6        728.05        743.55        71.89 o                         
  15   1   6         80.30         60.89        47.49 o                         
 -24   2   6         13.64        -18.48        67.99 o                         
 -22   2   6        173.28        210.41        51.94 o                         
 -20   2   6        136.78        121.91        48.84 o                         
 -18   2   6        673.62        747.30        61.71 o                         
 -16   2   6        185.05        168.06        41.53 o                         
 -14   2   6         39.48          6.55        38.49 o                         
 -12   2   6          7.72         -1.61        31.04 o                         
 -10   2   6          5.79         12.77        31.87 o                         
  -8   2   6         48.04         66.58        26.47 o                         
  -6   2   6        723.95        771.76        19.42 o                         
  -4   2   6        146.41        115.79        14.63 o                         
  -2   2   6        461.54        455.09        21.43 o                         
   0   2   6        230.25        215.62        20.94 o                         
   2   2   6        100.51        103.40        20.48 o                         
   4   2   6        161.14        137.66        21.87 o                         
   6   2   6        164.22        176.65        28.21 o                         
   8   2   6         94.38         64.28        36.95 o                         
  10   2   6         10.36         18.82        37.97 o                         
  12   2   6        541.13        477.18        50.66 o                         
  14   2   6          8.48          1.25        44.95 o                         
  16   2   6        120.57        162.43        51.93 o                         
 -21   3   6        735.97        612.04        86.93 o                         
 -19   3   6         80.78         26.83        43.97 o                         
 -17   3   6          8.13        -40.87        40.87 o                         
 -15   3   6       2008.35       1951.19        59.45 o                         
 -13   3   6       2539.90       2525.49        56.78 o                         
 -11   3   6        345.43        338.62        30.62 o                         
  -9   3   6       1436.59       1373.48        28.64 o                         
  -7   3   6        235.55        257.45        16.68 o                         
  -5   3   6       1647.16       1511.26        23.67 o                         
  -3   3   6       1632.84       1431.58        39.26 o                         
  -1   3   6        361.67        421.67        23.66 o                         
   1   3   6         51.95         44.36        23.34 o                         
   3   3   6        219.00        241.21        22.84 o                         
   5   3   6       1121.46       1067.86        40.18 o                         
   7   3   6       1415.28       1366.97        52.78 o                         
   9   3   6        647.21        540.52        54.58 o                         
  11   3   6         13.94         44.86        38.94 o                         
  13   3   6       1281.82       1369.19        64.13 o                         
  15   3   6         43.52         34.58        47.22 o                         
 -22   4   6         10.16          2.89        75.98 o                         
 -20   4   6        642.75        689.38        56.40 o                         
 -18   4   6          0.12        -16.63        42.40 o                         
 -16   4   6          1.68        -21.41        40.03 o                         
 -14   4   6       1871.91       1943.59        69.26 o                         
 -12   4   6       2027.08       1902.36        59.20 o                         
 -10   4   6       1920.01       1938.39        43.62 o                         
  -8   4   6       1234.85       1312.04        23.84 o                         
  -6   4   6       2306.42       2169.61        44.99 o                         
  -4   4   6         96.28        133.00        19.85 o                         
  -2   4   6       3396.55       3274.20        42.09 o                         
   0   4   6          8.45         14.95        37.22 o                         
   2   4   6       1955.30       2041.20        36.27 o                         
   4   4   6          1.67        -16.23        20.88 o                         
   6   4   6       2409.82       2386.27       108.31 o                         
   8   4   6         86.42        104.86        30.09 o                         
  10   4   6          0.71        -20.42        37.51 o                         
  12   4   6         79.43        130.57        44.25 o                         
  14   4   6        649.45        667.25        59.95 o                         
  16   4   6        130.36        143.67        51.25 o                         
 -21   5   6         56.73         61.59        54.49 o                         
 -19   5   6         27.71         -4.06        43.76 o                         
 -17   5   6         12.84         19.38        43.83 o                         
 -15   5   6        373.00        304.76        45.55 o                         
 -13   5   6        784.99        865.28        49.90 o                         
 -11   5   6         18.35         64.19        52.49 o                         
  -9   5   6       2548.82       2479.44        81.09 o                         
  -7   5   6       1706.19       1767.86        42.89 o                         
  -5   5   6       1753.17       1799.19        34.62 o                         
  -3   5   6         45.72         44.62        23.97 o                         
  -1   5   6      10772.51      10816.33       101.29 o                         
   1   5   6       4407.49       4364.71        85.50 o                         
   3   5   6       1655.17       1528.84        55.54 o                         
   5   5   6        433.68        364.56        37.76 o                         
   7   5   6         69.83         67.41        34.96 o                         
   9   5   6          6.80          3.77        30.29 o                         
  11   5   6         66.27         47.31        37.79 o                         
  13   5   6          8.44          1.68        44.43 o                         
  15   5   6          6.68        -27.88        49.00 o                         
 -22   6   6         30.59         68.77        72.37 o                         
 -20   6   6        574.95        600.55        60.34 o                         
 -18   6   6        471.03        430.00       121.49 o                         
 -16   6   6        225.74        227.24        49.60 o                         
 -14   6   6         48.10         52.74        44.08 o                         
 -12   6   6        674.02        727.41        49.07 o                         
 -10   6   6         90.94         69.00        55.52 o                         
  -8   6   6          0.68          9.34        30.90 o                         
  -6   6   6         91.39         70.90        29.29 o                         
  -4   6   6          0.62         -1.66        27.20 o                         
  -2   6   6        197.95        177.63        29.42 o                         
   0   6   6        628.11        656.42        55.98 o                         
   2   6   6        147.57        104.23        26.86 o                         
   4   6   6         16.50          6.49        30.17 o                         
   6   6   6        330.14        247.11        37.76 o                         
   8   6   6         52.01         87.79        30.99 o                         
  10   6   6          1.85         29.05        32.15 o                         
  12   6   6        586.72        568.38        53.91 o                         
  14   6   6        265.20        212.64        77.62 o                         
 -21   7   6        249.48        181.41        81.95 o                         
 -19   7   6        117.71         93.56        83.89 o                         
 -17   7   6        362.57        279.60        59.40 o                         
 -15   7   6        129.95        121.66        47.14 o                         
 -13   7   6       2439.47       2470.09       108.28 o                         
 -11   7   6        202.29        197.84        43.32 o                         
  -9   7   6        662.62        598.42        77.20 o                         
  -7   7   6        260.35        257.27        35.68 o                         
  -5   7   6        805.37        774.47        39.38 o                         
  -3   7   6         39.55         24.34        30.60 o                         
  -1   7   6       1026.51        972.73       129.03 o                         
   1   7   6        892.46        992.47        63.79 o                         
   3   7   6       1299.78       1314.08        72.63 o                         
   5   7   6       1322.81       1238.86        78.97 o                         
   7   7   6       2813.96       2908.50       107.51 o                         
   9   7   6        705.03        659.46        50.23 o                         
  11   7   6          0.90         82.09        56.44 o                         
  13   7   6        295.46        295.08        86.59 o                         
  15   7   6         12.16        -74.44        74.44 o                         
 -20   8   6         29.13        107.47        75.99 o                         
 -18   8   6         34.34         54.87        51.85 o                         
 -16   8   6        460.03        428.95        56.23 o                         
 -14   8   6        625.75        618.21        55.41 o                         
 -12   8   6        273.53        239.91        46.73 o                         
 -10   8   6        539.62        600.68        47.09 o                         
  -8   8   6         96.73        136.22        36.53 o                         
  -6   8   6       1536.88       1511.65        50.13 o                         
  -4   8   6         67.31         31.60        29.63 o                         
  -2   8   6        386.52        403.14        35.59 o                         
   0   8   6        678.39        680.55        63.02 o                         
   2   8   6       1863.69       1897.53        84.44 o                         
   4   8   6          0.11        -39.33        57.32 o                         
   6   8   6        661.43        771.86        77.15 o                         
   8   8   6         81.96        135.92        66.40 o                         
  10   8   6          4.38        -72.92        72.92 o                         
  12   8   6          4.68         68.65        71.92 o                         
 -19   9   6        261.67        187.58        75.92 o                         
 -17   9   6          3.14         49.30        91.42 o                         
 -15   9   6          0.00        -70.43       112.58 o                         
 -13   9   6        195.36        169.18        48.69 o                         
 -11   9   6        299.12        325.80        42.68 o                         
  -9   9   6         17.89         44.79        38.24 o                         
  -7   9   6         12.78         26.36        52.30 o                         
  -5   9   6         51.24        -20.58        54.51 o                         
  -3   9   6          2.50        -17.54        42.66 o                         
  -1   9   6        106.04        104.11        50.31 o                         
   1   9   6         22.55        -19.53        53.35 o                         
   3   9   6        131.80        108.07        57.94 o                         
   5   9   6         14.98        -33.29        56.38 o                         
   7   9   6         15.43        -20.84        64.57 o                         
   9   9   6        138.84        234.28        70.50 o                         
  11   9   6        231.79        346.54        88.00 o                         
 -18  10   6          1.04         53.19        63.70 o                         
 -16  10   6         69.48         48.10        69.16 o                         
 -14  10   6        152.04         62.22        69.10 o                         
 -12  10   6        115.32        174.30        48.16 o                         
 -10  10   6          5.09        101.70        58.55 o                         
  -8  10   6         89.08        113.75        58.77 o                         
  -6  10   6          7.81         13.19        52.81 o                         
  -4  10   6          0.29         24.14        49.79 o                         
  -2  10   6          2.95        -48.15        48.15 o                         
   0  10   6          5.20        -20.09        53.14 o                         
   2  10   6        254.26        234.52        56.57 o                         
   4  10   6        146.32         35.19        60.62 o                         
   6  10   6         86.11         11.32        66.54 o                         
   8  10   6          5.35          4.61        64.26 o                         
  10  10   6        165.05        195.25        83.04 o                         
 -15  11   6          1.11        -11.74       157.33 o                         
 -13  11   6        541.84        643.46        62.56 o                         
 -11  11   6         43.60          1.12        59.69 o                         
  -9  11   6          0.24        -11.70        63.55 o                         
  -7  11   6         47.62        -11.22        61.37 o                         
  -5  11   6          7.28         16.08        55.13 o                         
  -3  11   6          4.81         67.02        50.58 o                         
  -1  11   6          4.99         13.50        54.76 o                         
   1  11   6          0.40        -62.14        62.14 o                         
   3  11   6         43.95         43.35        58.22 o                         
   5  11   6         97.94        153.54        56.91 o                         
   7  11   6        161.07        263.02        81.94 o                         
 -12  12   6        154.50         56.07        74.49 o                         
 -10  12   6         64.22         25.35        73.79 o                         
  -8  12   6          0.81        -31.59        65.97 o                         
  -6  12   6          2.48         34.12        60.21 o                         
  -4  12   6         13.16          3.85        47.79 o                         
  -2  12   6         20.80        124.29        62.21 o                         
   0  12   6          0.46         11.51        65.82 o                         
   2  12   6        107.77        148.11        62.44 o                         
   4  12   6          0.13        -14.96        59.88 o                         
   6  12   6         86.43         60.41        71.72 o                         
  -9  13   6         24.83        -68.89        68.89 o                         
  -7  13   6          1.37         72.73        72.17 o                         
  -5  13   6         99.72        228.31        58.24 o                         
  -3  13   6         45.67         78.02        63.21 o                         
  -1  13   6          0.00         69.01        64.43 o                         
   1  13   6          2.76        -70.65        70.65 o                         
   3  13   6         47.47         16.31        67.30 o                         
 -23   1   7          9.67        -66.01        75.65 o                         
 -21   1   7         46.46          4.06        46.22 o                         
 -19   1   7        613.07        579.87        54.02 o                         
 -17   1   7       3196.23       3178.49        75.05 o                         
 -15   1   7       3680.45       3668.05        73.34 o                         
 -13   1   7        204.28        146.59        34.75 o                         
 -11   1   7        310.56        302.23        33.93 o                         
  -9   1   7       1464.52       1495.88        28.70 o                         
  -7   1   7       2983.28       2758.68        66.50 o                         
  -5   1   7       1861.61       1982.18        27.95 o                         
  -3   1   7          8.82          6.64        13.99 o                         
  -1   1   7       1105.05       1148.37        28.15 o                         
   1   1   7       7725.42       8152.24       112.26 o                         
   3   1   7       1602.80       1616.54        36.02 o                         
   5   1   7        129.44        145.41        29.53 o                         
   7   1   7        721.29        692.95        34.74 o                         
   9   1   7        590.70        519.43        47.26 o                         
  11   1   7        986.27       1004.71        73.83 o                         
  13   1   7         29.91         57.12        44.92 o                         
  15   1   7        431.97        341.02        57.70 o                         
 -22   2   7        274.57        285.57       140.09 o                         
 -20   2   7         26.12        -30.70        45.46 o                         
 -18   2   7          0.65         -5.72        46.26 o                         
 -16   2   7       1752.84       1783.78        59.99 o                         
 -14   2   7       2848.85       2825.71        62.80 o                         
 -12   2   7       1094.03       1058.02        43.93 o                         
 -10   2   7         12.55         29.04        28.04 o                         
  -8   2   7      15088.53      15369.46       157.83 o                         
  -6   2   7       2565.70       2650.81        80.15 o                         
  -4   2   7       2022.11       1866.81        27.42 o                         
  -2   2   7        770.03        862.07        24.15 o                         
   0   2   7      18967.96      19969.63       154.70 o                         
   2   2   7       2463.65       2410.08        40.58 o                         
   4   2   7       1147.96       1128.36        47.55 o                         
   6   2   7       4480.25       4495.20        69.89 o                         
   8   2   7         27.67         50.46        37.22 o                         
  10   2   7        108.15         82.02        59.18 o                         
  12   2   7        337.21        398.08        50.78 o                         
  14   2   7         73.55         64.26        51.53 o                         
 -19   3   7        429.69        364.82        75.69 o                         
 -17   3   7        687.61        667.08        81.62 o                         
 -15   3   7       1657.43       1561.68        55.19 o                         
 -13   3   7          0.00          7.22        33.45 o                         
 -11   3   7        533.64        497.79        24.35 o                         
  -9   3   7       1136.30       1128.34        27.01 o                         
  -7   3   7       4520.09       4616.33        39.52 o                         
  -5   3   7        138.65        119.30        14.67 o                         
  -3   3   7         18.99        -13.37        19.74 o                         
  -1   3   7        660.23        624.22        32.20 o                         
   1   3   7        104.87         93.99        22.48 o                         
   3   3   7        190.11        204.83        29.02 o                         
   5   3   7        445.48        440.18        28.00 o                         
   7   3   7         90.74         62.32        35.87 o                         
   9   3   7          6.70        -17.31        38.65 o                         
  11   3   7        115.55        161.79        43.60 o                         
  13   3   7          2.63         13.98        43.28 o                         
  15   3   7        202.37        218.22        52.85 o                         
 -22   4   7          8.48        -11.03        77.59 o                         
 -20   4   7          1.18        -14.26        75.56 o                         
 -18   4   7         47.46        107.22        68.54 o                         
 -16   4   7       1040.06        934.64        78.90 o                         
 -14   4   7       1958.27       1789.35        88.06 o                         
 -12   4   7         78.10         22.53        54.47 o                         
 -10   4   7       1972.06       2127.74        56.75 o                         
  -8   4   7        103.86         84.52        16.62 o                         
  -6   4   7        606.42        594.72        19.72 o                         
  -4   4   7       1001.62       1020.15        30.71 o                         
  -2   4   7       3622.49       3961.24       102.75 o                         
   0   4   7        287.67        278.29        24.29 o                         
   2   4   7        122.76        117.61        21.58 o                         
   4   4   7         88.08         89.79        22.54 o                         
   6   4   7         90.17        102.60        35.46 o                         
   8   4   7       1668.98       1612.32        48.41 o                         
  10   4   7          1.31          3.95        37.84 o                         
  12   4   7          0.82        -30.96        60.16 o                         
  14   4   7          3.22        -33.00        45.07 o                         
 -21   5   7         99.00         56.11        77.30 o                         
 -19   5   7          7.98         31.31        66.18 o                         
 -17   5   7        237.81        215.85        68.77 o                         
 -15   5   7       3140.21       2942.51       108.51 o                         
 -13   5   7        310.99        372.37        65.81 o                         
 -11   5   7       1298.47       1252.52        73.27 o                         
  -9   5   7       2582.18       2544.94        55.16 o                         
  -7   5   7       3195.81       3210.28        44.36 o                         
  -5   5   7         90.06         85.59        22.24 o                         
  -3   5   7        980.89        971.82        30.62 o                         
  -1   5   7       2148.57       2181.70        73.17 o                         
   1   5   7       2344.00       2382.37        39.98 o                         
   3   5   7          0.23         -6.08        20.32 o                         
   5   5   7         74.39         96.94        37.07 o                         
   7   5   7        946.10        922.32       112.08 o                         
   9   5   7        157.02        120.24        48.50 o                         
  11   5   7         75.70         32.10        42.55 o                         
  13   5   7         31.15         70.84        48.55 o                         
  15   5   7         49.96        168.56        69.55 o                         
 -20   6   7        420.29        353.01        87.05 o                         
 -18   6   7        159.60        204.91        71.62 o                         
 -16   6   7        343.39        322.20        71.74 o                         
 -14   6   7        790.91        942.93        78.53 o                         
 -12   6   7         35.39         17.60        58.59 o                         
 -10   6   7       1189.28       1225.11        49.10 o                         
  -8   6   7        650.18        697.41        41.15 o                         
  -6   6   7          0.09          4.29        28.86 o                         
  -4   6   7         93.54         62.45        27.02 o                         
  -2   6   7        111.36        120.62        29.88 o                         
   0   6   7       1082.53       1042.47        67.23 o                         
   2   6   7          1.31        -12.34        26.35 o                         
   4   6   7        589.56        644.76        41.59 o                         
   6   6   7        192.08        155.20        38.43 o                         
   8   6   7        478.53        456.41        36.28 o                         
  10   6   7          0.67         29.62        88.18 o                         
  12   6   7        188.24        110.32        45.49 o                         
  14   6   7         95.41        106.64        69.78 o                         
 -19   7   7         30.16        -47.65        73.77 o                         
 -17   7   7         30.05          1.49        64.88 o                         
 -15   7   7          9.00         18.86        63.81 o                         
 -13   7   7        272.46        304.92        64.48 o                         
 -11   7   7        344.48        358.93        43.02 o                         
  -9   7   7          6.65          4.68        34.11 o                         
  -7   7   7         67.42         54.50        32.91 o                         
  -5   7   7         42.81         42.48        35.46 o                         
  -3   7   7        310.11        308.40        33.56 o                         
  -1   7   7         16.97          9.29        47.87 o                         
   1   7   7         30.18         20.23        48.58 o                         
   3   7   7         33.81         24.97        53.14 o                         
   5   7   7        539.33        525.01        68.39 o                         
   7   7   7          2.35         12.83        60.13 o                         
   9   7   7         61.11         69.22        67.38 o                         
  11   7   7          3.43         66.89        52.07 o                         
  13   7   7         26.74        -30.64        64.40 o                         
 -20   8   7        181.05        152.58        77.56 o                         
 -18   8   7        210.64        322.02        78.51 o                         
 -16   8   7        112.15        140.27        69.88 o                         
 -14   8   7        168.31        120.09        68.86 o                         
 -12   8   7        133.56        131.40        43.74 o                         
 -10   8   7        223.81        174.28        40.90 o                         
  -8   8   7          4.09         12.11        35.49 o                         
  -6   8   7          0.59         10.68        33.72 o                         
  -4   8   7         95.04         59.28        31.30 o                         
  -2   8   7        154.31        139.59        34.33 o                         
   0   8   7         92.94         85.56        53.10 o                         
   2   8   7          9.94         15.06        53.84 o                         
   4   8   7          3.65         46.77        58.69 o                         
   6   8   7         46.26         31.73        58.89 o                         
   8   8   7        667.56        650.55        84.01 o                         
  10   8   7          1.28         19.43        67.40 o                         
 -19   9   7         27.27        -45.72        77.92 o                         
 -17   9   7          9.83        -11.39        68.39 o                         
 -15   9   7        132.56         84.06        69.89 o                         
 -13   9   7        191.29        241.00        60.30 o                         
 -11   9   7        206.15        209.45        47.22 o                         
  -9   9   7          7.72          2.20        38.77 o                         
  -7   9   7        361.07        407.79        44.15 o                         
  -5   9   7         91.06         88.64        49.72 o                         
  -3   9   7          0.17          7.08        51.41 o                         
  -1   9   7        342.07        324.17        62.27 o                         
   1   9   7        174.22        216.52        59.36 o                         
   3   9   7          1.65        -48.13        60.67 o                         
   5   9   7        437.81        288.76        63.39 o                         
   7   9   7        200.09        289.74        77.40 o                         
   9   9   7         31.07        179.56        77.26 o                         
 -18  10   7         34.80        -65.92        65.92 o                         
 -16  10   7         85.44        175.27        48.27 o                         
 -14  10   7        157.80        115.01        74.73 o                         
 -12  10   7        307.32        396.73        72.00 o                         
 -10  10   7        123.39        135.79        55.46 o                         
  -8  10   7        141.84        117.02        61.76 o                         
  -6  10   7          1.35        -43.79        56.58 o                         
  -4  10   7         24.15         85.80        50.40 o                         
  -2  10   7        222.72        161.64        57.45 o                         
   0  10   7        110.17        144.99        60.80 o                         
   2  10   7          2.53         -0.40        59.56 o                         
   4  10   7        579.49        678.48        81.38 o                         
   6  10   7         40.73        135.32        76.35 o                         
   8  10   7         68.44         71.79        71.57 o                         
 -15  11   7          0.88        -30.06        72.58 o                         
 -13  11   7          2.76        139.38        61.46 o                         
 -11  11   7        278.72        297.18        51.52 o                         
  -9  11   7         10.39         41.34        57.96 o                         
  -7  11   7         27.54         21.62        60.25 o                         
  -5  11   7         73.31         23.33        56.62 o                         
  -3  11   7          9.19         65.68        59.37 o                         
  -1  11   7         48.22        -28.11        62.63 o                         
   1  11   7          1.24          1.31        48.87 o                         
   3  11   7        106.53        153.81        64.79 o                         
   5  11   7         10.83         22.79        70.05 o                         
 -12  12   7         60.19        228.80        80.41 o                         
 -10  12   7          3.06        -65.45        65.45 o                         
  -8  12   7         24.58         38.30        67.60 o                         
  -6  12   7         69.02         88.54        59.72 o                         
  -4  12   7        114.32         41.88        63.01 o                         
  -2  12   7         80.73        224.25        71.60 o                         
   0  12   7         45.16         -6.68        62.74 o                         
   2  12   7         18.09         49.33        70.30 o                         
   4  12   7         21.30        134.12        72.34 o                         
  -7  13   7         31.33        174.39        67.58 o                         
  -5  13   7         39.03        288.44        66.33 o                         
  -3  13   7         27.01        -72.08        72.08 o                         
  -1  13   7        128.28        184.99        70.11 o                         
 -24   0   8        173.83         94.32        75.11 o                         
 -22   0   8        831.18        754.59        87.18 o                         
 -20   0   8        486.69        559.19        79.10 o                         
 -18   0   8       1229.39       1369.85        85.86 o                         
 -16   0   8        902.09        878.59        71.21 o                         
 -14   0   8       3618.89       3616.81        98.62 o                         
 -12   0   8       1269.90       1140.62        61.86 o                         
 -10   0   8        492.02        442.42        52.13 o                         
  -8   0   8       5132.86       5696.75        97.06 o                         
  -6   0   8       3296.82       2333.25       343.88 o                         
  -4   0   8       2770.61       2966.42        36.33 o                         
  -2   0   8        143.36         98.95        23.90 o                         
   0   0   8         41.09         83.80        40.13 o                         
   2   0   8        761.23        590.51        49.64 o                         
   4   0   8         73.50         72.01        41.66 o                         
   6   0   8       2385.55       2309.81        77.33 o                         
   8   0   8        469.59        317.22        60.51 o                         
  10   0   8        706.57        646.99        76.01 o                         
  12   0   8        659.43        608.02        77.07 o                         
  14   0   8        779.45        836.15        92.36 o                         
 -23   1   8          0.00         -1.75        53.28 o                         
 -21   1   8        468.66        458.35        57.05 o                         
 -19   1   8         12.83         -0.91        43.33 o                         
 -17   1   8        110.63        106.13        41.54 o                         
 -15   1   8         56.53         60.38        38.94 o                         
 -13   1   8        688.60        731.48        43.19 o                         
 -11   1   8         83.83         87.32        31.73 o                         
  -9   1   8       4332.73       4062.35       282.82 o                         
  -7   1   8          8.90         -7.19        14.04 o                         
  -5   1   8        260.64        239.35        16.60 o                         
  -3   1   8          0.31         18.74        16.01 o                         
  -1   1   8       4730.82       5166.82        52.97 o                         
   1   1   8        156.79        144.05        23.73 o                         
   3   1   8         40.78          5.36        29.34 o                         
   5   1   8       4282.67       4161.47        69.10 o                         
   7   1   8        786.86        794.55        37.76 o                         
   9   1   8         59.97         84.38        40.94 o                         
  11   1   8        152.72        205.11        44.92 o                         
  13   1   8        371.55        397.93        54.36 o                         
 -22   2   8         45.70         37.01        49.22 o                         
 -20   2   8        125.29        164.31        45.40 o                         
 -18   2   8        911.79        875.81        52.97 o                         
 -16   2   8         34.02         59.75        41.27 o                         
 -14   2   8         11.70         58.68        36.73 o                         
 -12   2   8         32.98         51.10        47.20 o                         
 -10   2   8       1497.30       1578.06        42.64 o                         
  -8   2   8        359.48        371.46        19.53 o                         
  -6   2   8        778.32        782.18        21.99 o                         
  -4   2   8          4.00          7.00        15.90 o                         
  -2   2   8         23.60         11.32        18.35 o                         
   0   2   8         43.09         13.83        18.97 o                         
   2   2   8        550.04        581.65        29.65 o                         
   4   2   8          3.18        -17.32        25.16 o                         
   6   2   8          1.72         17.08        30.19 o                         
   8   2   8          2.55         -7.33        37.83 o                         
  10   2   8        213.55        199.30        44.57 o                         
  12   2   8         51.38         87.21        45.72 o                         
  14   2   8         28.20        175.67        52.07 o                         
 -21   3   8       1176.45       1394.97       103.03 o                         
 -19   3   8         53.88         62.70        68.89 o                         
 -17   3   8          2.21         12.98        42.38 o                         
 -15   3   8        257.23        238.10        40.31 o                         
 -13   3   8        905.82        976.34        45.88 o                         
 -11   3   8        459.75        481.29        62.68 o                         
  -9   3   8       2038.15       2074.88        35.65 o                         
  -7   3   8        350.34        291.47        19.54 o                         
  -5   3   8         57.13         65.27        16.00 o                         
  -3   3   8        856.45        770.00        28.61 o                         
  -1   3   8       1694.81       1650.84        37.25 o                         
   1   3   8       1017.21        861.03        31.46 o                         
   3   3   8         92.31         43.49        29.13 o                         
   5   3   8       1275.48       1399.82        39.96 o                         
   7   3   8       2550.14       2452.99        95.19 o                         
   9   3   8        122.50         92.04        42.31 o                         
  11   3   8        471.46        418.38        83.89 o                         
  13   3   8        622.24        652.61        58.71 o                         
 -22   4   8        475.78        489.54        92.54 o                         
 -20   4   8        191.35        120.03        74.45 o                         
 -18   4   8       1289.08       1303.19        93.92 o                         
 -16   4   8         83.27         65.15        68.34 o                         
 -14   4   8       1406.34       1389.12        85.96 o                         
 -12   4   8        156.36        131.91        59.01 o                         
 -10   4   8       2056.00       1998.36        43.81 o                         
  -8   4   8        430.46        410.91        23.99 o                         
  -6   4   8          3.65         13.67        14.72 o                         
  -4   4   8          7.71        -14.03        21.58 o                         
  -2   4   8       3671.49       3642.73        50.45 o                         
   0   4   8         95.79        139.79        24.34 o                         
   2   4   8       2808.84       2891.81       110.61 o                         
   4   4   8        682.19        628.10        35.50 o                         
   6   4   8       1083.95        974.05        50.99 o                         
   8   4   8         42.25         28.08        31.83 o                         
  10   4   8         33.31         22.41        40.28 o                         
  12   4   8       1160.56       1173.34        64.14 o                         
  14   4   8        207.54        172.78        52.73 o                         
 -21   5   8        161.83        232.91        86.02 o                         
 -19   5   8        579.06        546.29        79.46 o                         
 -17   5   8        664.74        706.01        81.84 o                         
 -15   5   8        317.05        371.71        71.74 o                         
 -13   5   8       1184.16       1073.56        78.71 o                         
 -11   5   8         81.59         55.54        32.64 o                         
  -9   5   8        583.63        527.71        36.36 o                         
  -7   5   8        185.43        171.56        24.51 o                         
  -5   5   8         22.71         30.73        22.11 o                         
  -3   5   8         78.21         89.79        24.32 o                         
  -1   5   8        142.28        168.74        45.07 o                         
   1   5   8         32.79         42.03        23.25 o                         
   3   5   8          1.79         -2.93        24.55 o                         
   5   5   8       1388.84       1358.98        52.74 o                         
   7   5   8       2339.51       2400.53       100.06 o                         
   9   5   8          2.39         67.24        34.62 o                         
  11   5   8          1.27         -5.17        42.86 o                         
  13   5   8        121.22        154.89        52.46 o                         
 -20   6   8         59.94         84.77        75.89 o                         
 -18   6   8        179.02        212.45        73.51 o                         
 -16   6   8        133.03        139.91        69.18 o                         
 -14   6   8        220.48         73.39        64.41 o                         
 -12   6   8          8.01         -7.74        36.38 o                         
 -10   6   8        424.41        411.24        40.14 o                         
  -8   6   8         52.90         13.70        31.76 o                         
  -6   6   8       1074.99       1002.61        33.17 o                         
  -4   6   8         68.13         42.91        30.09 o                         
  -2   6   8        316.37        277.18        35.16 o                         
   0   6   8        160.69        165.76        48.58 o                         
   2   6   8         25.60         20.07        51.29 o                         
   4   6   8          7.12         62.15        35.46 o                         
   6   6   8        849.22        895.82        49.35 o                         
   8   6   8         66.71         63.66        32.30 o                         
  10   6   8          0.70        -25.56        34.21 o                         
  12   6   8        153.55         97.63        44.06 o                         
 -19   7   8          8.97         63.20        78.50 o                         
 -17   7   8        748.65        947.96        87.24 o                         
 -15   7   8         10.30          5.22        66.24 o                         
 -13   7   8       1038.65       1172.92        55.74 o                         
 -11   7   8        556.58        514.76        44.33 o                         
  -9   7   8        242.59        289.50        40.61 o                         
  -7   7   8        197.19        175.52        36.69 o                         
  -5   7   8         24.11         38.30        30.41 o                         
  -3   7   8       2667.77       2737.53       112.13 o                         
  -1   7   8         82.28         64.74        48.80 o                         
   1   7   8        159.81        124.99        54.26 o                         
   3   7   8          6.32         27.58        58.00 o                         
   5   7   8        164.44        234.66        62.21 o                         
   7   7   8        287.12        291.60        71.39 o                         
   9   7   8          0.08         -1.59        75.79 o                         
  11   7   8         21.52        109.13        75.12 o                         
 -18   8   8        166.95        214.23        76.69 o                         
 -16   8   8        175.79        152.66        74.63 o                         
 -14   8   8        256.07        296.85        48.80 o                         
 -12   8   8        450.81        430.09        45.90 o                         
 -10   8   8       1078.70       1208.60        54.21 o                         
  -8   8   8         25.26         76.77        38.91 o                         
  -6   8   8         68.05         48.51        33.27 o                         
  -4   8   8          8.55         14.99        32.19 o                         
  -2   8   8       2135.99       2246.40        91.31 o                         
   0   8   8         81.76         13.13        55.16 o                         
   2   8   8        166.32        223.13        61.25 o                         
   4   8   8        233.75        241.16        68.14 o                         
   6   8   8         36.90         -6.89        65.99 o                         
   8   8   8        215.49        278.85        79.26 o                         
  10   8   8         20.35         77.68        88.58 o                         
 -19   9   8        293.79        279.32        84.40 o                         
 -17   9   8         11.47        129.12        67.28 o                         
 -15   9   8         16.06          7.61        48.90 o                         
 -13   9   8        152.09        140.86        45.80 o                         
 -11   9   8        333.82        306.63        45.78 o                         
  -9   9   8         59.72        -20.62        37.90 o                         
  -7   9   8         47.01        -20.96        38.32 o                         
  -5   9   8        132.96        167.93        35.05 o                         
  -3   9   8         62.88        141.59        58.52 o                         
  -1   9   8        412.10        420.96        60.09 o                         
   1   9   8         97.44         33.38        53.28 o                         
   3   9   8         68.15        170.91        64.05 o                         
   5   9   8          9.62         22.68        67.95 o                         
   7   9   8          1.27         33.33        70.33 o                         
   9   9   8         62.28        220.72        83.25 o                         
 -16  10   8          9.88         67.73        99.92 o                         
 -14  10   8          0.13         38.91        75.80 o                         
 -12  10   8          0.07         -2.74        60.14 o                         
 -10  10   8         69.52         86.13        60.30 o                         
  -8  10   8          2.11         -9.68        52.99 o                         
  -6  10   8        178.19        199.89        55.31 o                         
  -4  10   8        176.33        178.80        60.83 o                         
  -2  10   8        373.78        328.04        69.81 o                         
   0  10   8         34.76         24.44        59.46 o                         
   2  10   8          5.57        -30.87        64.65 o                         
   4  10   8          0.37        -32.51        68.22 o                         
   6  10   8        243.97        224.50        80.83 o                         
 -15  11   8         11.15         -6.61        67.21 o                         
 -13  11   8         30.72         71.19        60.53 o                         
 -11  11   8          1.83         29.23        68.87 o                         
  -9  11   8         42.03         30.59        59.03 o                         
  -7  11   8          0.25         19.76        55.03 o                         
  -5  11   8         76.54         59.97        55.94 o                         
  -3  11   8        290.07        433.29        70.83 o                         
  -1  11   8        201.85        183.26        68.26 o                         
   1  11   8        137.51        173.78        65.21 o                         
   3  11   8         14.25         63.78        76.54 o                         
   5  11   8         25.97         20.84        72.66 o                         
 -12  12   8        103.88        279.01        77.01 o                         
 -10  12   8          0.03        -47.53        63.79 o                         
  -8  12   8         26.05          0.00        64.54 o                         
  -6  12   8        137.41        268.47        65.69 o                         
  -4  12   8        158.55         28.04        60.90 o                         
  -2  12   8         27.01         41.39        66.82 o                         
   0  12   8         19.15        -64.89        64.89 o                         
   2  12   8         26.51         89.36        74.44 o                         
 -23   1   9        320.89        331.67        60.48 o                         
 -21   1   9         14.77         92.82        86.72 o                         
 -19   1   9        415.48        381.12        50.85 o                         
 -17   1   9        173.72        136.51        44.04 o                         
 -15   1   9       3248.32       3250.54        70.87 o                         
 -13   1   9        181.76        148.54        37.28 o                         
 -11   1   9          0.30         -6.24        31.74 o                         
  -9   1   9        367.66        288.18        25.67 o                         
  -7   1   9          5.73         16.26        15.92 o                         
  -5   1   9       1751.86       1723.99        40.98 o                         
  -3   1   9        107.80         94.26        18.39 o                         
  -1   1   9       6462.15       6498.10        62.70 o                         
   1   1   9        642.97        645.91        29.87 o                         
   3   1   9        647.75        623.45        40.63 o                         
   5   1   9         27.97         93.26        36.68 o                         
   7   1   9        692.35        661.23        39.14 o                         
   9   1   9        365.39        335.38        70.34 o                         
  11   1   9        547.94        515.29        52.35 o                         
  13   1   9          1.48        -24.13        48.69 o                         
 -22   2   9        407.06        565.13        88.52 o                         
 -20   2   9        858.92       1007.14        81.16 o                         
 -18   2   9         53.69         80.18        43.19 o                         
 -16   2   9       2498.55       2716.85        69.39 o                         
 -14   2   9        922.99        874.13        48.37 o                         
 -12   2   9        590.86        576.88        40.27 o                         
 -10   2   9        146.40        152.94        24.72 o                         
  -8   2   9        817.78        685.35        33.36 o                         
  -6   2   9        198.74        184.90        23.10 o                         
  -4   2   9        119.79         76.19        18.95 o                         
  -2   2   9         56.68         45.65        22.24 o                         
   0   2   9       1637.46       1626.70        39.41 o                         
   2   2   9        301.31        294.87        27.71 o                         
   4   2   9        945.71        981.37        60.62 o                         
   6   2   9       4194.34       4061.26       173.29 o                         
   8   2   9         17.77        -40.68        40.68 o                         
  10   2   9        841.34        880.49        90.06 o                         
  12   2   9        372.56        352.44        52.52 o                         
 -21   3   9        148.08        196.13        77.22 o                         
 -19   3   9        731.84        842.44        86.31 o                         
 -17   3   9          2.60         46.97        67.96 o                         
 -15   3   9       1800.17       1663.77        57.86 o                         
 -13   3   9         12.85         18.75        35.59 o                         
 -11   3   9        128.78        131.81        25.10 o                         
  -9   3   9         13.35         -6.53        17.71 o                         
  -7   3   9       1269.41       1230.61        26.86 o                         
  -5   3   9        223.85        203.55        23.57 o                         
  -3   3   9        563.46        618.96        28.68 o                         
  -1   3   9        146.83         92.24        24.49 o                         
   1   3   9        292.43        318.38        29.00 o                         
   3   3   9        410.80        352.92        36.67 o                         
   5   3   9        383.29        390.69        32.84 o                         
   7   3   9         74.55         16.25        52.62 o                         
   9   3   9         26.81         39.61        42.75 o                         
  11   3   9        412.88        486.96        75.10 o                         
  13   3   9         17.87         41.71        48.82 o                         
 -22   4   9         14.66        -76.59        76.59 o                         
 -20   4   9         22.81         10.82        73.55 o                         
 -18   4   9          0.10        -61.22        70.59 o                         
 -16   4   9        412.86        436.87        72.09 o                         
 -14   4   9         80.93         93.39        64.49 o                         
 -12   4   9         78.32         55.59        29.79 o                         
 -10   4   9         46.90         29.30        23.31 o                         
  -8   4   9         26.88         12.80        17.27 o                         
  -6   4   9       1001.29        971.56        35.46 o                         
  -4   4   9         37.58         28.97        23.83 o                         
  -2   4   9       1227.06       1291.45        39.49 o                         
   0   4   9        325.70        314.25        28.11 o                         
   2   4   9         33.79         33.28        31.39 o                         
   4   4   9        992.67        945.57        42.42 o                         
   6   4   9        458.07        383.52        46.12 o                         
   8   4   9          0.89        120.20        84.10 o                         
  10   4   9          0.03        -42.15        42.15 o                         
  12   4   9         89.57         21.65        85.77 o                         
 -21   5   9         72.06         99.72        80.70 o                         
 -19   5   9        184.88        135.50        74.72 o                         
 -17   5   9        240.98        285.89        73.67 o                         
 -15   5   9        366.37        302.61        69.57 o                         
 -13   5   9          6.65         41.06        35.41 o                         
 -11   5   9        530.12        586.57        41.44 o                         
  -9   5   9        401.87        393.90        27.89 o                         
  -7   5   9        116.40         95.93        23.17 o                         
  -5   5   9        293.30        281.66        26.73 o                         
  -3   5   9        742.12        733.92        33.33 o                         
  -1   5   9       1453.48       1538.37        39.80 o                         
   1   5   9        178.49        179.36        34.42 o                         
   3   5   9        493.36        549.35        31.47 o                         
   5   5   9        146.21        158.63        66.75 o                         
   7   5   9        225.27        295.85        64.11 o                         
   9   5   9         15.99         47.32        43.13 o                         
  11   5   9        557.36        526.26        72.36 o                         
 -20   6   9        656.70        733.19        89.78 o                         
 -18   6   9          4.06        148.63        67.18 o                         
 -16   6   9        168.88        173.02        70.59 o                         
 -14   6   9        845.83        726.95        47.86 o                         
 -12   6   9        119.45         99.59        38.26 o                         
 -10   6   9        502.09        452.27        39.38 o                         
  -8   6   9       1585.45       1545.20        50.68 o                         
  -6   6   9        640.93        617.02        31.91 o                         
  -4   6   9        992.06        958.82        61.16 o                         
  -2   6   9         30.87         54.78        47.93 o                         
   0   6   9       1109.22       1079.82        46.66 o                         
   2   6   9          0.04         29.44        53.73 o                         
   4   6   9       1420.53       1414.62        84.62 o                         
   6   6   9          2.47        -20.64        40.18 o                         
   8   6   9         77.16         99.55        41.43 o                         
  10   6   9        489.11        548.80       127.84 o                         
  12   6   9         76.38         87.51        92.93 o                         
 -19   7   9        260.87        291.95        80.68 o                         
 -17   7   9          2.73        115.28        71.69 o                         
 -15   7   9         82.19         90.77        42.96 o                         
 -13   7   9          0.27         64.18        44.20 o                         
 -11   7   9        460.64        445.07        51.76 o                         
  -9   7   9         24.52         -9.93        37.22 o                         
  -7   7   9          5.90         60.56        38.69 o                         
  -5   7   9          0.70        -28.45        34.81 o                         
  -3   7   9          6.28          8.54        34.74 o                         
  -1   7   9          0.20        -16.78        50.85 o                         
   1   7   9        103.48         91.18        56.44 o                         
   3   7   9        851.62        792.23        76.59 o                         
   5   7   9         85.53        125.71        63.03 o                         
   7   7   9          0.99        -44.64        68.66 o                         
   9   7   9         42.56        147.51        47.79 o                         
 -18   8   9         91.74        168.04        70.33 o                         
 -16   8   9        127.61        136.69        43.58 o                         
 -14   8   9          0.00        -16.26        43.21 o                         
 -12   8   9        137.54        148.79        43.09 o                         
 -10   8   9          3.64          6.76        40.45 o                         
  -8   8   9         14.39         45.71        47.78 o                         
  -6   8   9        464.71        453.16        40.18 o                         
  -4   8   9       1072.09       1087.24        74.65 o                         
  -2   8   9          4.86         21.68        55.66 o                         
   0   8   9        557.91        595.65        70.97 o                         
   2   8   9          4.37        -49.66        58.35 o                         
   4   8   9         10.99        -60.41        65.61 o                         
   6   8   9        101.11         87.56        70.53 o                         
   8   8   9         23.31         86.94        73.55 o                         
 -17   9   9          3.73         21.92        49.71 o                         
 -15   9   9         32.61        105.32        48.17 o                         
 -13   9   9         82.50         80.43        64.18 o                         
 -11   9   9        324.09        343.72        47.46 o                         
  -9   9   9         54.82         19.45        40.76 o                         
  -7   9   9        643.50        545.72        96.00 o                         
  -5   9   9       1143.88       1234.35        53.03 o                         
  -3   9   9        131.28         93.19        57.20 o                         
  -1   9   9         71.15         -6.09        55.57 o                         
   1   9   9         43.99        -47.21        59.17 o                         
   3   9   9        252.41        296.56        73.78 o                         
   5   9   9         71.99         -8.31        68.97 o                         
   7   9   9         25.17        -54.47        79.70 o                         
 -18  10   9         23.56         -1.53        77.76 o                         
 -16  10   9         43.76         56.38        44.74 o                         
 -14  10   9         25.51        -32.49        48.69 o                         
 -12  10   9        164.36        233.17        47.23 o                         
 -10  10   9         22.59         48.60        56.87 o                         
  -8  10   9        166.27        145.67        56.85 o                         
  -6  10   9        275.25        324.78        59.93 o                         
  -4  10   9        113.83        158.27        63.37 o                         
  -2  10   9        176.58        121.81        61.06 o                         
   0  10   9         19.44        -34.92        65.05 o                         
   2  10   9         21.34        150.03        68.15 o                         
   4  10   9         13.36        -12.19        69.74 o                         
   6  10   9         51.32        -21.18        79.54 o                         
 -15  11   9         16.15        184.10        72.89 o                         
 -13  11   9         26.31         71.70        68.35 o                         
 -11  11   9         22.53         33.06        68.74 o                         
  -7  11   9          0.28        -56.35        56.35 o                         
  -5  11   9          3.92        -40.19        62.11 o                         
  -3  11   9          3.55          2.25        63.56 o                         
  -1  11   9         22.12         21.56        62.76 o                         
   1  11   9          8.89        186.54        71.94 o                         
   3  11   9          7.82        -69.14        73.46 o                         
 -10  12   9         18.81         -0.48        64.21 o                         
  -8  12   9          8.55        -50.60        50.60 o                         
  -6  12   9         70.04         40.98        68.54 o                         
  -4  12   9        220.68        241.73        74.31 o                         
  -2  12   9          8.64          7.11        66.12 o                         
   0  12   9          0.37         11.35        72.30 o                         
 -22   0  10       1550.70       1757.14       106.83 o                         
 -20   0  10        148.99        222.85        73.43 o                         
 -18   0  10        534.48        650.06        69.96 o                         
 -16   0  10       1864.98       1798.68        88.48 o                         
 -14   0  10         72.07        122.82        56.36 o                         
 -12   0  10        452.62        426.33        55.27 o                         
 -10   0  10       1004.76        917.61        61.23 o                         
  -8   0  10      10388.94      10183.23       201.96 o                         
  -6   0  10          6.33        -23.76        28.97 o                         
  -4   0  10        483.61        458.85        23.97 o                         
  -2   0  10       1418.26       1326.07        68.69 o                         
   0   0  10        134.85        122.96        48.67 o                         
   2   0  10       1870.42       1713.12        74.89 o                         
   4   0  10         99.43        213.35        52.13 o                         
   6   0  10       1758.84       1935.27        82.07 o                         
   8   0  10        593.81        654.16        70.79 o                         
  10   0  10        269.08        265.51        73.07 o                         
  12   0  10        732.21        720.86        91.75 o                         
 -23   1  10          0.38        -10.90        47.24 o                         
 -21   1  10        468.84        577.32        76.94 o                         
 -19   1  10        113.77        145.46        47.41 o                         
 -17   1  10        385.46        384.97        48.77 o                         
 -15   1  10         27.88          7.40        39.44 o                         
 -13   1  10        437.86        439.34        42.17 o                         
 -11   1  10        729.88        661.56        42.46 o                         
  -9   1  10        285.04        300.23        26.40 o                         
  -7   1  10        458.73        407.78        27.63 o                         
  -5   1  10        316.99        329.85        19.73 o                         
  -3   1  10        309.68        276.54        25.47 o                         
  -1   1  10          0.03          7.80        24.32 o                         
   1   1  10        569.93        538.16        42.10 o                         
   3   1  10        103.32        107.16        36.08 o                         
   5   1  10       2621.87       2671.84        66.16 o                         
   7   1  10        217.61        235.75        34.68 o                         
   9   1  10        349.53        318.75        49.55 o                         
  11   1  10         35.35         23.97        53.78 o                         
 -22   2  10          0.02         50.66        74.31 o                         
 -20   2  10         46.05         32.56        53.61 o                         
 -18   2  10         33.02          9.37        41.67 o                         
 -16   2  10        336.66        320.73        52.11 o                         
 -14   2  10         94.70         97.35        35.80 o                         
 -12   2  10         58.54         55.46        27.63 o                         
 -10   2  10        104.61        130.62        25.34 o                         
  -8   2  10        135.06        139.04        25.94 o                         
  -6   2  10          0.01          7.28        18.90 o                         
  -4   2  10       1024.74        971.57        29.10 o                         
  -2   2  10         32.08          9.53        23.28 o                         
   0   2  10          0.26         16.08        23.67 o                         
   2   2  10        119.42         82.80        27.66 o                         
   4   2  10        216.18        262.53        43.50 o                         
   6   2  10         82.16         95.52        36.98 o                         
   8   2  10          0.19        -24.98        42.14 o                         
  10   2  10         76.07         85.32        48.60 o                         
  12   2  10         50.60        112.10        52.32 o                         
 -21   3  10        473.13        503.58        88.72 o                         
 -19   3  10        166.64        207.98        72.41 o                         
 -17   3  10       1047.44        946.28        83.53 o                         
 -15   3  10          4.48         17.65        40.00 o                         
 -13   3  10        643.77        505.63        41.04 o                         
 -11   3  10        317.39        330.81        28.07 o                         
  -9   3  10        825.04        804.68        31.80 o                         
  -7   3  10       5006.75       4702.07        46.77 o                         
  -5   3  10        383.91        375.70        26.60 o                         
  -3   3  10        361.96        376.03        32.92 o                         
  -1   3  10         12.44         48.94        25.78 o                         
   1   3  10        197.13        216.38        27.90 o                         
   3   3  10        371.72        338.59        28.13 o                         
   5   3  10       1368.91       1406.43        54.01 o                         
   7   3  10         31.56        -14.66        56.98 o                         
   9   3  10         62.84         82.04        46.09 o                         
  11   3  10         55.09         25.69        45.28 o                         
 -22   4  10        394.06        536.51        94.34 o                         
 -20   4  10        122.72        207.71        78.22 o                         
 -18   4  10        533.50        445.76        75.68 o                         
 -16   4  10        834.49        747.67        80.90 o                         
 -14   4  10        663.82        749.30        76.47 o                         
 -12   4  10          0.32         21.70        56.21 o                         
 -10   4  10        701.77        636.80        35.28 o                         
  -8   4  10        611.55        559.66        28.88 o                         
  -6   4  10        692.38        678.00        31.77 o                         
  -4   4  10       1191.82       1104.50        40.04 o                         
  -2   4  10        947.44        966.69        36.19 o                         
   0   4  10        317.50        334.17        30.38 o                         
   2   4  10        634.69        401.10       131.03 o                         
   4   4  10       1059.98       1105.10        41.24 o                         
   6   4  10          0.41          1.70        40.86 o                         
   8   4  10        524.26        634.91        51.97 o                         
  10   4  10         34.45         57.99        48.16 o                         
 -21   5  10         69.41         99.38        85.58 o                         
 -19   5  10        188.98        175.49        75.62 o                         
 -17   5  10          4.64        -23.26        66.34 o                         
 -15   5  10        136.23        177.79        66.78 o                         
 -13   5  10        107.31        181.84        65.66 o                         
 -11   5  10          6.44        -20.89        30.72 o                         
  -9   5  10         84.95         77.99        24.71 o                         
  -7   5  10        487.75        475.23        30.91 o                         
  -5   5  10        825.67        776.65        46.27 o                         
  -3   5  10        105.30         93.86        27.82 o                         
  -1   5  10         40.46         48.07        27.77 o                         
   1   5  10        440.23        422.31        37.29 o                         
   3   5  10         28.03         23.26        37.37 o                         
   5   5  10        430.37        447.46        47.31 o                         
   7   5  10         59.68         51.96        42.25 o                         
   9   5  10        265.18        227.92        94.68 o                         
  11   5  10         35.83        -50.29        50.29 o                         
 -20   6  10         27.15        -76.47        76.47 o                         
 -18   6  10          5.58         -8.90        74.13 o                         
 -16   6  10          0.07         91.43        68.77 o                         
 -14   6  10          1.06         -9.91        62.12 o                         
 -12   6  10         57.18         34.96        35.66 o                         
 -10   6  10        241.12        199.85        40.85 o                         
  -8   6  10        468.12        431.38        39.16 o                         
  -6   6  10       1517.03       1523.53        66.13 o                         
  -4   6  10        225.86        242.48        30.58 o                         
  -2   6  10          0.20         -5.83        52.13 o                         
   0   6  10        141.63        187.44        37.87 o                         
   2   6  10          1.14          9.68        57.37 o                         
   4   6  10        246.97        346.47        67.87 o                         
   6   6  10         10.61         61.02        67.14 o                         
   8   6  10          4.33        -39.60        39.60 o                         
  10   6  10         36.40         39.26        45.99 o                         
 -19   7  10         67.53        163.25        80.00 o                         
 -17   7  10        152.42        248.73        79.88 o                         
 -15   7  10          4.67        -32.57        67.88 o                         
 -13   7  10          9.23        -40.98        40.98 o                         
 -11   7  10        135.22        128.96        43.65 o                         
  -9   7  10          9.64         -4.32        33.85 o                         
  -7   7  10        897.51        916.42        87.42 o                         
  -5   7  10          1.28         34.80        35.84 o                         
  -3   7  10        690.47        688.14        63.07 o                         
  -1   7  10        141.77         65.48        34.41 o                         
   1   7  10        435.68        421.89        67.45 o                         
   3   7  10         64.34         72.25        59.65 o                         
   5   7  10         42.92        -19.39        60.82 o                         
   9   7  10         98.76         -9.25       157.80 o                         
 -18   8  10        489.70        610.34       102.89 o                         
 -16   8  10         24.98        -63.88        70.07 o                         
 -14   8  10         26.55         91.12        45.97 o                         
 -12   8  10         19.27        -19.60        40.20 o                         
 -10   8  10         31.41         36.59        41.37 o                         
  -8   8  10          7.07         18.11        34.11 o                         
  -6   8  10        290.58        242.24        41.26 o                         
  -4   8  10        156.77        151.88        39.33 o                         
  -2   8  10        398.87        447.48        68.80 o                         
   0   8  10         27.13         -7.79        54.49 o                         
   2   8  10        193.35        251.67        65.56 o                         
   4   8  10        306.07        361.14        75.30 o                         
   6   8  10         23.84         73.52        75.48 o                         
 -17   9  10         53.27         61.13        75.20 o                         
 -15   9  10          0.06          7.20        44.30 o                         
 -13   9  10          6.89         -3.50        73.62 o                         
 -11   9  10         16.37        -42.82        51.17 o                         
  -9   9  10         12.37         36.03        72.06 o                         
  -7   9  10        406.32        389.60        45.63 o                         
  -5   9  10        299.98        281.00        42.39 o                         
  -3   9  10        136.49        173.90        63.33 o                         
  -1   9  10         12.72         75.19        63.91 o                         
   1   9  10          0.32        -66.92        66.92 o                         
   3   9  10         97.35        255.45        74.17 o                         
   5   9  10         31.83        -56.89        73.95 o                         
 -16  10  10          0.02        134.36       227.84 o                         
 -14  10  10         25.85         -3.30        42.70 o                         
 -12  10  10         56.15         95.24        44.13 o                         
 -10  10  10         22.10         -1.38        60.11 o                         
  -8  10  10         24.65        129.10        49.92 o                         
  -6  10  10        153.85        145.08        64.41 o                         
  -4  10  10          7.36         42.12        64.01 o                         
  -2  10  10          0.32          2.82        61.12 o                         
   0  10  10         30.72         45.88        67.11 o                         
   2  10  10         61.40         79.47        74.78 o                         
   4  10  10         36.25        -70.22        70.22 o                         
 -15  11  10         68.17        272.67        82.34 o                         
 -13  11  10         36.22        195.33        69.48 o                         
 -11  11  10        136.64        172.03        66.67 o                         
  -9  11  10          0.77         42.90        49.68 o                         
  -7  11  10          0.30        -40.79        64.58 o                         
  -5  11  10        203.46        135.34        69.33 o                         
  -3  11  10        473.99        458.51        76.32 o                         
  -1  11  10         35.56         83.50        69.99 o                         
   1  11  10         93.61        116.05        80.69 o                         
 -10  12  10         19.63        -61.63        63.97 o                         
  -8  12  10          0.35        -60.75        60.75 o                         
  -6  12  10        159.02        312.87        79.83 o                         
  -4  12  10         12.83         55.65        76.11 o                         
 -23   1  11        249.62        300.73        57.58 o                         
 -21   1  11         75.62         37.42        47.86 o                         
 -19   1  11        462.42        538.11        53.47 o                         
 -17   1  11          0.06        -39.12        42.53 o                         
 -15   1  11         86.76         70.20        39.36 o                         
 -13   1  11        331.73        270.33        40.17 o                         
 -11   1  11        205.77        185.28        29.19 o                         
  -9   1  11       1016.34       1011.72        36.32 o                         
  -7   1  11        419.60        389.25        26.24 o                         
  -5   1  11       1539.33       1552.00        41.58 o                         
  -3   1  11        293.48        304.36        28.08 o                         
  -1   1  11        323.39        299.68        29.47 o                         
   1   1  11        161.01        153.17        36.75 o                         
   3   1  11          8.71         24.16        34.27 o                         
   5   1  11        296.57        383.04        70.06 o                         
   7   1  11          6.48         76.28        32.98 o                         
   9   1  11          2.94        -55.40        56.45 o                         
  11   1  11         48.61        222.26        73.74 o                         
 -22   2  11         53.25        102.32        75.62 o                         
 -20   2  11        598.02        658.97        56.07 o                         
 -18   2  11         25.11         20.81        42.13 o                         
 -16   2  11          5.84          7.51        40.59 o                         
 -14   2  11        508.23        518.99        34.08 o                         
 -12   2  11        772.05        829.54        35.49 o                         
 -10   2  11         73.65         76.05        27.39 o                         
  -8   2  11        834.66        791.53        34.40 o                         
  -6   2  11       1149.77       1095.19        43.34 o                         
  -4   2  11       1132.70       1106.20        31.46 o                         
  -2   2  11       1113.19       1113.23        57.97 o                         
   0   2  11       1330.05       1337.84        41.27 o                         
   2   2  11         64.85         83.82        28.93 o                         
   4   2  11        325.54        414.42        42.76 o                         
   6   2  11        750.42        767.54        50.17 o                         
   8   2  11        176.05        134.48        46.50 o                         
  10   2  11        534.61        592.78        60.02 o                         
 -21   3  11         82.09        107.30        80.91 o                         
 -19   3  11         89.61        100.31        65.72 o                         
 -17   3  11        155.74        123.52        70.04 o                         
 -15   3  11         98.72         31.60        65.61 o                         
 -13   3  11         40.64         45.25        37.45 o                         
 -11   3  11        167.00        138.71        28.16 o                         
  -9   3  11       4652.32       4894.62       101.68 o                         
  -7   3  11       1488.92       1416.94        38.97 o                         
  -5   3  11       1716.76       1600.29        35.40 o                         
  -3   3  11        441.49        508.06        32.16 o                         
  -1   3  11        400.00        391.64        32.19 o                         
   1   3  11        223.10        224.20        30.96 o                         
   3   3  11        253.74        247.19        40.12 o                         
   5   3  11         27.71         29.26        39.42 o                         
   7   3  11        309.81        284.90        64.63 o                         
   9   3  11         46.59        114.84        47.23 o                         
 -20   4  11         32.79         15.77        72.35 o                         
 -18   4  11          1.16          0.65        72.09 o                         
 -16   4  11          6.32        134.01        68.09 o                         
 -14   4  11        173.22        110.40        64.17 o                         
 -12   4  11          0.92          4.68        58.68 o                         
 -10   4  11          7.16        -13.34        34.61 o                         
  -8   4  11         13.82         54.36        34.43 o                         
  -6   4  11          6.59         19.76        25.63 o                         
  -4   4  11        240.86        249.24        25.92 o                         
  -2   4  11         51.24         14.95        27.04 o                         
   0   4  11        181.62        197.86        29.96 o                         
   2   4  11        103.51         66.85        34.85 o                         
   4   4  11        233.24        181.23        42.65 o                         
   6   4  11          1.53        -40.63        61.54 o                         
   8   4  11          1.16         19.82        45.29 o                         
  10   4  11         17.21         98.65        79.14 o                         
 -21   5  11         93.20          6.27        82.47 o                         
 -19   5  11        457.89        444.94        87.91 o                         
 -17   5  11        370.45        470.39        81.46 o                         
 -15   5  11         12.20         10.06        64.96 o                         
 -13   5  11        704.36        799.93        77.01 o                         
 -11   5  11        293.19        317.24        65.55 o                         
  -9   5  11         46.41         58.32        27.57 o                         
  -7   5  11        657.62        691.63        37.68 o                         
  -5   5  11        837.94        766.74        36.92 o                         
  -3   5  11        103.07        156.85        30.08 o                         
  -1   5  11        942.28       1012.15        39.42 o                         
   1   5  11         49.69         30.06        34.69 o                         
   3   5  11        578.37        632.89        59.07 o                         
   5   5  11        433.63        369.57        62.84 o                         
   7   5  11        246.01        447.91        68.35 o                         
   9   5  11         86.55        114.44       100.88 o                         
 -20   6  11        505.21        518.46        88.80 o                         
 -18   6  11        315.49        278.02        80.98 o                         
 -16   6  11        201.06        197.91        72.44 o                         
 -14   6  11          0.03        -18.02        63.28 o                         
 -12   6  11        461.22        450.19        70.80 o                         
 -10   6  11        164.63        158.12        33.87 o                         
  -8   6  11       1365.82       1430.69        45.24 o                         
  -6   6  11       2632.31       2598.44        52.89 o                         
  -4   6  11        342.05        357.39        35.29 o                         
  -2   6  11        155.00        155.49        38.25 o                         
   0   6  11         23.65        -10.75        34.81 o                         
   2   6  11         28.61          3.00        57.40 o                         
   4   6  11        352.20        377.50        69.48 o                         
   6   6  11        417.77        467.57        85.60 o                         
   8   6  11          7.97        -29.83       106.41 o                         
 -19   7  11         23.07        102.49        80.00 o                         
 -17   7  11         36.32        -68.39        72.01 o                         
 -15   7  11         22.61        -20.45        67.29 o                         
 -13   7  11         16.14          7.69        61.04 o                         
 -11   7  11         23.44         -9.76        36.00 o                         
  -9   7  11        509.53        606.26       132.23 o                         
  -7   7  11        147.61        129.97        32.10 o                         
  -5   7  11        341.53        344.06        40.76 o                         
  -3   7  11         57.24         46.05        54.04 o                         
  -1   7  11          2.87         -4.73        34.14 o                         
   1   7  11          0.22        -22.37        59.00 o                         
   3   7  11        293.00        298.17        71.48 o                         
   5   7  11          9.87         -1.85        66.57 o                         
   7   7  11         40.34        176.54        72.70 o                         
   9   7  11          0.04         10.28        66.37 o                         
 -18   8  11         75.50         11.98        77.31 o                         
 -16   8  11        275.69        354.05        85.72 o                         
 -14   8  11         21.15        -37.83        68.01 o                         
 -12   8  11        463.86        464.08        47.82 o                         
 -10   8  11          4.35        144.90       130.31 o                         
  -8   8  11         51.48         46.36        36.52 o                         
  -6   8  11         20.70        -31.17        38.56 o                         
  -4   8  11        214.30        175.70        62.85 o                         
  -2   8  11        118.65         77.38        60.93 o                         
   0   8  11         36.58         52.68        59.32 o                         
   2   8  11        169.66        137.42        68.45 o                         
   4   8  11        195.53        393.20        84.73 o                         
   6   8  11          8.31         -9.79        78.88 o                         
 -17   9  11         27.79         -4.91        76.58 o                         
 -15   9  11         14.14         -9.15        75.48 o                         
 -13   9  11        145.30        203.75        55.58 o                         
 -11   9  11        116.94        149.34        66.18 o                         
  -9   9  11         57.65         72.46        40.64 o                         
  -7   9  11        129.94        152.66        41.08 o                         
  -5   9  11        172.98        237.19        59.58 o                         
  -3   9  11        202.63        243.01        64.91 o                         
  -1   9  11        164.05        200.53        70.40 o                         
   1   9  11         49.24        -13.37        69.23 o                         
   3   9  11        121.43        251.32        77.26 o                         
 -16  10  11          3.13        -63.76        63.76 o                         
 -14  10  11          9.88         66.08        99.10 o                         
 -12  10  11          0.21        -29.91        68.38 o                         
 -10  10  11         35.32         -6.94        55.12 o                         
  -8  10  11         75.49        236.19        69.07 o                         
  -6  10  11         72.45        -15.97        54.04 o                         
  -4  10  11        190.04        217.55        65.29 o                         
  -2  10  11         18.02         20.82        68.89 o                         
   0  10  11         37.84          8.46        72.95 o                         
   2  10  11         92.85        150.94        80.45 o                         
 -13  11  11         37.17        138.31        72.07 o                         
 -11  11  11         72.03        -62.61        62.61 o                         
  -9  11  11          2.59        -59.81        59.81 o                         
  -7  11  11          5.16         58.40        64.72 o                         
  -5  11  11         22.82         25.73        67.84 o                         
  -3  11  11          2.52         80.46        69.35 o                         
  -1  11  11          9.90        -86.60        87.78 o                         
 -22   0  12        459.93        568.56        86.58 o                         
 -20   0  12          8.85         33.27       114.37 o                         
 -18   0  12         58.73         77.13        63.27 o                         
 -16   0  12         10.36         -9.33        59.57 o                         
 -14   0  12       1247.03       1254.28        79.62 o                         
 -12   0  12         94.92         86.89        57.55 o                         
 -10   0  12       3346.32       3524.46       169.78 o                         
  -8   0  12      11246.01      11338.30       228.35 o                         
  -6   0  12       7105.90       6949.01        93.32 o                         
  -4   0  12         27.66         47.25        54.96 o                         
  -2   0  12         66.56         62.23        55.53 o                         
   0   0  12        215.47        278.00        57.42 o                         
   2   0  12        637.55        589.65        70.44 o                         
   4   0  12        907.18       1048.76        77.48 o                         
   6   0  12          9.65         43.27        67.82 o                         
   8   0  12        437.28        421.08        75.26 o                         
 -23   1  12         22.22         48.93        49.80 o                         
 -21   1  12        264.14        434.12       197.78 o                         
 -19   1  12        196.21        282.86        50.80 o                         
 -17   1  12         92.62          1.60        42.93 o                         
 -15   1  12        251.61        307.35        47.47 o                         
 -13   1  12         44.41         63.97        31.31 o                         
 -11   1  12         55.67         23.03        28.26 o                         
  -9   1  12         30.21         -2.40        24.27 o                         
  -7   1  12       2259.11       2311.15        61.66 o                         
  -5   1  12         18.19        -28.80        35.85 o                         
  -3   1  12        196.23        216.81        39.76 o                         
  -1   1  12         47.47         25.96        36.43 o                         
   1   1  12        608.73        611.16        78.79 o                         
   3   1  12         46.93         48.97        39.29 o                         
   5   1  12        128.83        180.05        80.82 o                         
   7   1  12         38.95         68.44        45.40 o                         
   9   1  12        211.75        182.20        85.15 o                         
 -22   2  12         63.99        130.11        82.70 o                         
 -20   2  12          1.29        121.95        67.22 o                         
 -18   2  12         81.26         94.27        50.77 o                         
 -16   2  12         16.70         15.81        41.28 o                         
 -14   2  12        576.03        554.24        36.08 o                         
 -12   2  12          9.04         32.61        40.57 o                         
 -10   2  12        279.06        242.11        31.08 o                         
  -8   2  12        551.96        494.44        38.49 o                         
  -6   2  12        822.98        786.97        51.03 o                         
  -4   2  12          5.28         30.53        37.44 o                         
  -2   2  12         25.34         15.44        27.92 o                         
   0   2  12        381.71        339.64        36.49 o                         
   2   2  12         69.36         58.98        37.32 o                         
   4   2  12        360.71        394.96        42.17 o                         
   6   2  12          8.39         31.58        37.08 o                         
   8   2  12        114.85        -10.60        47.38 o                         
 -21   3  12        155.09        120.93        79.61 o                         
 -19   3  12          1.72         51.29        77.64 o                         
 -17   3  12         75.61         62.97        66.14 o                         
 -15   3  12         91.44         23.36        61.19 o                         
 -13   3  12        234.43        234.39        38.33 o                         
 -11   3  12        479.50        429.70        32.67 o                         
  -9   3  12        680.10        618.89        33.79 o                         
  -7   3  12       4367.70       4447.14        80.64 o                         
  -5   3  12        194.02        120.87        32.20 o                         
  -3   3  12         14.68         51.61        26.91 o                         
  -1   3  12        159.18        149.48        34.24 o                         
   1   3  12        466.59        494.61        49.21 o                         
   3   3  12         42.94         29.08        49.22 o                         
   5   3  12        294.87        353.39        67.82 o                         
   7   3  12        192.11        231.48        70.19 o                         
   9   3  12        117.75        143.33        51.61 o                         
 -20   4  12          5.25         -3.19        70.97 o                         
 -18   4  12         82.84         37.61        71.19 o                         
 -16   4  12        117.96        126.56        63.62 o                         
 -14   4  12        156.37        107.58        65.91 o                         
 -12   4  12        164.65        126.68        61.21 o                         
 -10   4  12        493.30        561.13        42.73 o                         
  -8   4  12       2705.00       2865.43        66.87 o                         
  -6   4  12       1146.27       1172.15       112.24 o                         
  -4   4  12         24.66         48.70        27.85 o                         
  -2   4  12         22.70         -9.44        39.00 o                         
   0   4  12        105.79        127.13        31.41 o                         
   2   4  12         75.38         31.93        38.69 o                         
   4   4  12        109.95        134.80        41.48 o                         
   6   4  12          0.38         -5.49        61.95 o                         
   8   4  12        133.99        443.48        50.83 o                         
 -19   5  12        144.65        142.54        67.63 o                         
 -17   5  12         50.19        114.19        70.93 o                         
 -15   5  12        109.86        202.28        67.70 o                         
 -13   5  12         38.55        -12.36        65.93 o                         
 -11   5  12         93.91         85.12        61.15 o                         
  -9   5  12        559.75        545.01        44.16 o                         
  -7   5  12        509.13        512.15        45.34 o                         
  -5   5  12          0.68        -24.04        30.33 o                         
  -3   5  12        204.24        255.20        31.68 o                         
  -1   5  12          0.04         15.54        30.15 o                         
   1   5  12         20.48         -6.59        36.39 o                         
   3   5  12        186.78         93.77        50.93 o                         
   5   5  12         42.24        -66.53       111.20 o                         
   7   5  12         49.67          1.63        61.04 o                         
   9   5  12         51.08         17.55        65.38 o                         
 -20   6  12          8.45        110.89        83.15 o                         
 -18   6  12        191.35         53.80        75.14 o                         
 -16   6  12         15.02         15.71        66.66 o                         
 -14   6  12        205.89        250.02        70.40 o                         
 -12   6  12          6.07        -34.53        60.21 o                         
 -10   6  12        429.63        407.98        66.89 o                         
  -8   6  12         16.73         11.51        29.21 o                         
  -6   6  12         94.84         82.65        32.70 o                         
  -4   6  12        174.80        148.63        60.70 o                         
  -2   6  12         12.70         11.44        33.09 o                         
   0   6  12        264.78        216.17        40.82 o                         
   2   6  12          9.86         -7.68        60.31 o                         
   4   6  12         43.70        158.28        69.97 o                         
   6   6  12         34.54         47.27        64.27 o                         
 -19   7  12         29.38         86.98        78.81 o                         
 -17   7  12        163.14        124.28        73.69 o                         
 -15   7  12        226.48        124.10        72.94 o                         
 -13   7  12         30.93         52.69        66.22 o                         
 -11   7  12        137.85        149.65        58.48 o                         
  -9   7  12         59.67         57.75        37.72 o                         
  -7   7  12        493.12        533.95        37.04 o                         
  -5   7  12        263.14        231.25        40.51 o                         
  -3   7  12         32.47         45.69        37.29 o                         
  -1   7  12         35.61         62.64        85.79 o                         
   1   7  12         67.84         79.62        55.41 o                         
   3   7  12         20.22        -47.13        70.37 o                         
   5   7  12         96.67        213.68        77.78 o                         
 -18   8  12         17.37        -79.84        79.84 o                         
 -16   8  12         49.87         -1.42        72.57 o                         
 -14   8  12         18.76        -10.70        68.84 o                         
 -12   8  12         50.29        -27.92        60.66 o                         
 -10   8  12         25.41         39.00        38.42 o                         
  -8   8  12          6.88        -18.70        38.43 o                         
  -6   8  12        319.19        355.95        46.46 o                         
  -4   8  12         46.26         49.07        58.91 o                         
  -2   8  12        106.19        152.04        68.29 o                         
   0   8  12        111.49        139.16        71.95 o                         
   2   8  12         90.94         51.75        70.34 o                         
   4   8  12        169.82        235.43        85.27 o                         
 -15   9  12         23.48        -71.13        71.13 o                         
 -13   9  12         32.21        -12.80        65.95 o                         
 -11   9  12        220.09        307.25        46.97 o                         
  -9   9  12          9.51        -26.55        43.37 o                         
  -7   9  12        198.78        152.92        85.50 o                         
  -5   9  12         57.65         19.35        63.82 o                         
  -3   9  12        104.61         63.57        61.74 o                         
  -1   9  12          0.02        -47.67        68.00 o                         
   1   9  12         66.04         77.52        66.35 o                         
   3   9  12         31.26        -33.58        64.73 o                         
 -14  10  12         30.00        -62.35        62.35 o                         
 -12  10  12          3.13        -23.56        41.81 o                         
 -10  10  12          8.67        -24.04        42.79 o                         
  -8  10  12          0.36        111.18        70.55 o                         
  -6  10  12         21.17         34.34        69.90 o                         
  -4  10  12          7.45         74.24        59.12 o                         
  -2  10  12          0.05        -73.23        73.23 o                         
   0  10  12         60.52         80.88        78.67 o                         
 -13  11  12          2.29         77.96        65.64 o                         
 -11  11  12         14.84        -63.75        65.93 o                         
  -9  11  12          1.16         39.81        66.40 o                         
  -7  11  12          9.99        127.20        72.57 o                         
  -5  11  12         20.07        -71.71        71.71 o                         
 -21   1  13         78.04        254.53        54.46 o                         
 -19   1  13          1.25         -3.76        61.69 o                         
 -17   1  13          1.56         17.94        42.44 o                         
 -15   1  13        342.54        313.47        40.71 o                         
 -13   1  13        271.38        290.59        33.63 o                         
 -11   1  13        282.10        264.75        28.18 o                         
  -9   1  13       1965.07       2157.45        42.47 o                         
  -7   1  13         38.90         38.02        26.42 o                         
  -5   1  13         11.65        -58.52        58.52 o                         
  -3   1  13         84.67         74.18        46.17 o                         
  -1   1  13        369.82        390.43        43.85 o                         
   1   1  13         47.32         41.95        51.02 o                         
   3   1  13         11.31         21.37        36.10 o                         
   5   1  13        172.85        226.68        61.54 o                         
   7   1  13        229.95        221.15        52.07 o                         
 -22   2  13         13.33          1.55        86.35 o                         
 -20   2  13        866.15        827.99        92.62 o                         
 -18   2  13        149.40        213.72        68.21 o                         
 -16   2  13        113.26        147.56        44.48 o                         
 -14   2  13        698.92        597.01        37.89 o                         
 -12   2  13        517.79        452.27        35.23 o                         
 -10   2  13         94.43         52.37        29.54 o                         
  -8   2  13       2366.83       2403.07        64.75 o                         
  -6   2  13        310.04        272.52        35.16 o                         
  -4   2  13          1.08        -20.75        37.46 o                         
  -2   2  13        980.75       1019.44        53.88 o                         
   0   2  13        106.29         78.49        38.15 o                         
   2   2  13          3.65        -25.41        58.65 o                         
   4   2  13        131.63        127.94        66.28 o                         
   6   2  13        561.21        711.33        80.46 o                         
   8   2  13         30.19        -71.09        71.09 o                         
 -21   3  13        161.36        163.86        75.40 o                         
 -19   3  13          3.59         70.42        68.28 o                         
 -17   3  13         27.16         47.19        60.20 o                         
 -15   3  13          4.83         31.09        66.80 o                         
 -13   3  13        407.73        404.26        49.29 o                         
 -11   3  13        179.26        153.81        40.37 o                         
  -9   3  13       3551.88       3467.90        78.82 o                         
  -7   3  13          0.11         20.46        31.21 o                         
  -5   3  13        657.17        695.17        72.89 o                         
  -3   3  13        176.34        117.55        41.36 o                         
  -1   3  13         67.30         35.05        31.03 o                         
   1   3  13          0.07        -18.04        33.09 o                         
   3   3  13         65.39        -23.76        52.37 o                         
   5   3  13        521.69        535.91        75.82 o                         
   7   3  13         10.75        -33.86        57.98 o                         
 -20   4  13         82.75         69.65        69.08 o                         
 -18   4  13        320.18        337.77        79.84 o                         
 -16   4  13         72.38         16.64        68.72 o                         
 -14   4  13          0.34        -45.09        65.43 o                         
 -12   4  13        259.78        387.89        68.84 o                         
 -10   4  13        135.40        117.07        37.90 o                         
  -8   4  13          2.46         -9.02        38.41 o                         
  -6   4  13         20.46         26.83        33.17 o                         
  -4   4  13        138.93         99.60        67.69 o                         
  -2   4  13        118.83        146.88        32.62 o                         
   0   4  13         34.68          2.96        34.82 o                         
   2   4  13         55.50         56.00        44.36 o                         
   4   4  13          0.35         29.79        58.08 o                         
   6   4  13         49.36        -61.23        61.23 o                         
 -19   5  13         46.74         54.99        76.73 o                         
 -17   5  13         58.06         78.43        75.22 o                         
 -15   5  13          8.90        -12.54        66.76 o                         
 -13   5  13        622.85        580.39        75.97 o                         
 -11   5  13          0.60         90.01        58.82 o                         
  -9   5  13         32.20        -14.28        35.17 o                         
  -7   5  13         71.21         93.73        40.63 o                         
  -5   5  13        172.67        236.43        33.83 o                         
  -3   5  13        248.60        320.22        43.13 o                         
  -1   5  13        984.72       1012.13        44.99 o                         
   1   5  13         28.09        113.61        48.02 o                         
   3   5  13         33.28        164.30        67.32 o                         
   5   5  13        236.42        108.88        54.86 o                         
   7   5  13        246.83        439.64        64.69 o                         
 -18   6  13         53.90         27.45        74.33 o                         
 -16   6  13          9.30          1.36        71.92 o                         
 -14   6  13        246.15        274.00        70.61 o                         
 -12   6  13        498.40        470.20        73.10 o                         
 -10   6  13       1050.09       1074.51        79.92 o                         
  -8   6  13        338.25        320.23        47.58 o                         
  -6   6  13         99.27        233.86        84.56 o                         
  -4   6  13        154.64        160.99        34.54 o                         
  -2   6  13        109.47         67.36        39.41 o                         
   0   6  13          2.03        -30.82        37.70 o                         
   2   6  13         63.22        101.39        73.99 o                         
   4   6  13         18.85         13.09        72.04 o                         
 -17   7  13         54.73         42.33        76.57 o                         
 -15   7  13         31.11        -10.90        72.74 o                         
 -13   7  13         13.78         93.88        67.05 o                         
 -11   7  13          8.92        -45.06        62.17 o                         
  -9   7  13        359.49        399.64        55.93 o                         
  -7   7  13          0.03        -28.22        31.68 o                         
  -5   7  13        129.85         42.77        52.60 o                         
  -3   7  13         20.06         93.31        48.00 o                         
  -1   7  13         48.33         -7.62        63.99 o                         
   1   7  13         27.76         94.80        69.46 o                         
   3   7  13         36.88         81.57        81.60 o                         
 -16   8  13          0.10        -76.07        76.07 o                         
 -14   8  13         46.67         47.74        66.30 o                         
 -12   8  13         10.48        212.93        69.48 o                         
 -10   8  13         12.64        -44.48        63.37 o                         
  -8   8  13         14.86         -8.16        43.54 o                         
  -6   8  13          4.95        -20.54        63.46 o                         
  -4   8  13          5.85         -9.79        62.66 o                         
  -2   8  13        141.18        210.14        67.53 o                         
   0   8  13        129.71         27.14        69.28 o                         
   2   8  13         77.05        267.82        81.26 o                         
 -13   9  13        214.51        372.89        71.63 o                         
 -11   9  13         71.49         87.35        61.45 o                         
  -9   9  13         54.90         28.93       113.95 o                         
  -7   9  13         19.41         48.06       132.77 o                         
  -5   9  13         33.61         48.71        66.65 o                         
  -3   9  13         16.70        160.31        71.93 o                         
  -1   9  13        122.90        252.57        78.99 o                         
   1   9  13         11.44         85.26        81.05 o                         
 -14  10  13         51.09         99.84        61.05 o                         
 -12  10  13         50.33        139.86        62.64 o                         
 -10  10  13        213.55        228.52       160.96 o                         
  -8  10  13         48.36        102.58        42.19 o                         
  -6  10  13         57.21         20.35        64.91 o                         
  -4  10  13         21.51         64.15        86.75 o                         
  -9  11  13          6.68        -30.71        72.78 o                         
 -22   0  14        322.32        365.64        79.30 o                         
 -18   0  14        126.67        149.35        73.29 o                         
 -16   0  14        746.54        725.16        76.87 o                         
 -14   0  14        761.14        794.92        51.04 o                         
 -12   0  14        121.05        138.60        30.25 o                         
 -10   0  14        509.40        515.01        41.71 o                         
  -8   0  14       2545.70       2423.20       146.03 o                         
  -6   0  14        462.90        453.90        66.05 o                         
  -4   0  14         64.61        131.61        60.44 o                         
  -2   0  14        911.12        770.98        75.66 o                         
   0   0  14         69.89         61.63        58.93 o                         
   2   0  14        170.01        168.49        54.72 o                         
   4   0  14        865.95       1080.28        86.40 o                         
   6   0  14        295.53        249.67        74.74 o                         
 -21   1  14          4.51          2.12        62.56 o                         
 -19   1  14        351.34        382.37        53.85 o                         
 -17   1  14        120.23        138.80        48.47 o                         
 -15   1  14        736.84        708.17        62.53 o                         
 -13   1  14          2.00        -26.70        26.70 o                         
 -11   1  14        134.51        121.36        28.42 o                         
  -9   1  14         58.65         86.06        28.63 o                         
  -7   1  14        620.04        648.98        40.32 o                         
  -5   1  14         12.57          7.02        40.00 o                         
  -3   1  14        128.71        108.78        43.95 o                         
  -1   1  14        268.26        320.75        47.43 o                         
   1   1  14         10.51        -10.13        39.33 o                         
   3   1  14        280.14        277.74       121.17 o                         
   5   1  14         96.91        175.72        47.06 o                         
 -20   2  14          2.24        -25.91        69.20 o                         
 -18   2  14         11.43         29.73        64.05 o                         
 -16   2  14         29.28        -15.10        42.08 o                         
 -14   2  14         36.36         38.35        31.75 o                         
 -12   2  14          0.23          5.01        31.41 o                         
 -10   2  14        354.66        331.78        30.77 o                         
  -8   2  14        240.44        220.81        34.87 o                         
  -6   2  14         41.87          1.90        40.39 o                         
  -4   2  14          0.00        -25.67        43.67 o                         
  -2   2  14          9.36         24.18        87.48 o                         
   0   2  14         54.65         14.43        41.52 o                         
   2   2  14         57.23         36.71        43.72 o                         
   4   2  14          8.70         87.10        60.29 o                         
   6   2  14          3.55        -73.79        73.79 o                         
 -19   3  14        146.66        217.43        81.07 o                         
 -17   3  14         18.86        -33.02        66.74 o                         
 -15   3  14        917.47        908.01        82.85 o                         
 -13   3  14         55.82          8.95        40.30 o                         
 -11   3  14        332.68        383.00        45.15 o                         
  -9   3  14        474.32        453.20        53.03 o                         
  -7   3  14        726.39        750.06        42.79 o                         
  -5   3  14        126.00        139.32        38.59 o                         
  -3   3  14          8.37        -31.12        42.43 o                         
  -1   3  14        207.50        253.37        45.51 o                         
   1   3  14         34.88         33.02        41.13 o                         
   3   3  14        323.09        331.83        67.67 o                         
   5   3  14        131.89        298.17        75.82 o                         
 -20   4  14         91.76         18.13        78.39 o                         
 -18   4  14          7.40        -32.52        70.31 o                         
 -16   4  14        446.08        465.39        81.34 o                         
 -14   4  14        182.92        240.46        66.73 o                         
 -12   4  14         10.64        -10.85        38.54 o                         
 -10   4  14        452.42        434.07        45.29 o                         
  -8   4  14        314.92        393.86        38.00 o                         
  -6   4  14        385.47        342.65        46.68 o                         
  -4   4  14         97.83        169.84        80.63 o                         
  -2   4  14         23.78         19.75        42.30 o                         
   0   4  14        209.78        237.82        39.97 o                         
   2   4  14         13.75         29.91        40.16 o                         
   4   4  14        637.39        684.32        84.56 o                         
   6   4  14          8.80        -64.35        64.35 o                         
 -19   5  14         69.91        121.44        77.67 o                         
 -17   5  14          4.07         37.43        72.70 o                         
 -15   5  14         22.55         20.63        70.24 o                         
 -13   5  14          1.40        -62.56        64.45 o                         
 -11   5  14         64.21         96.01        63.62 o                         
  -9   5  14        257.78        277.21        48.87 o                         
  -7   5  14         95.15        125.67        34.22 o                         
  -5   5  14         14.03        -10.66        40.69 o                         
  -3   5  14          3.32        155.84       147.25 o                         
  -1   5  14         68.31         82.53        46.15 o                         
   1   5  14          0.57        -43.30        43.30 o                         
   3   5  14         71.52        -76.04        76.04 o                         
 -18   6  14         16.95         16.29        77.46 o                         
 -16   6  14          2.16         46.86        74.89 o                         
 -14   6  14        130.48        145.68        70.96 o                         
 -12   6  14          1.94          3.38        62.57 o                         
 -10   6  14        384.64        324.27        71.18 o                         
  -8   6  14        129.12        191.51        44.06 o                         
  -6   6  14         31.67         93.67        41.27 o                         
  -4   6  14          6.80         67.12        45.25 o                         
  -2   6  14        118.24         89.08        42.91 o                         
   0   6  14        103.55        340.99        72.19 o                         
   2   6  14          2.58         67.64        70.80 o                         
 -17   7  14         13.63        -38.21        74.14 o                         
 -15   7  14        257.86        319.60        78.58 o                         
 -13   7  14         54.07        110.02        72.22 o                         
 -11   7  14        537.05        456.83        77.68 o                         
  -9   7  14        120.37        177.75        67.03 o                         
  -7   7  14        407.43        551.20       116.02 o                         
  -5   7  14         16.66        -20.90        55.74 o                         
  -3   7  14          9.88         19.74        40.67 o                         
  -1   7  14         32.42        -33.48        68.94 o                         
   1   7  14         22.83        134.69        81.72 o                         
 -14   8  14         12.43        -56.91        67.01 o                         
 -12   8  14         28.25         75.93        70.98 o                         
 -10   8  14        106.95         53.73        54.85 o                         
  -8   8  14         49.75         95.43        65.84 o                         
  -6   8  14          1.39          5.75        55.92 o                         
  -4   8  14         20.09        -29.43        82.04 o                         
  -2   8  14          0.51         72.78        68.82 o                         
   0   8  14         83.58        -10.10        79.63 o                         
 -13   9  14          1.02        -46.36        67.87 o                         
 -11   9  14        145.14        179.14        72.16 o                         
  -9   9  14         11.19         38.19        66.87 o                         
  -7   9  14          8.79         19.14        46.60 o                         
  -5   9  14          3.12         30.15        48.35 o                         
  -3   9  14         13.19         79.36        74.87 o                         
  -1   9  14         24.26        -80.92        80.92 o                         
 -10  10  14         24.67        222.55        59.14 o                         
  -8  10  14         33.74        -34.34        51.45 o                         
  -6  10  14          4.85        360.48        76.88 o                         
 -21   1  15        290.44        287.27        79.24 o                         
 -19   1  15          0.60        -10.63        50.70 o                         
 -17   1  15        192.87        240.58        60.91 o                         
 -15   1  15         28.01         44.97        28.46 o                         
 -13   1  15        297.04        323.10        32.28 o                         
 -11   1  15         60.46         40.99        28.64 o                         
  -9   1  15        559.04        520.30        34.03 o                         
  -7   1  15        119.43        115.98        41.33 o                         
  -5   1  15         55.79         80.95        44.32 o                         
  -3   1  15        817.61        817.77        54.03 o                         
  -1   1  15        123.79        111.68        47.25 o                         
   1   1  15         23.08         70.51        46.62 o                         
   3   1  15        203.59        768.29       352.17 o                         
   5   1  15        344.13        275.91        78.91 o                         
 -20   2  15        131.79         32.67        79.01 o                         
 -18   2  15        240.24        165.04        73.23 o                         
 -16   2  15          5.47          3.19        68.90 o                         
 -14   2  15        237.27        241.56        36.27 o                         
 -12   2  15         18.24         36.99        28.34 o                         
 -10   2  15        109.23        127.87        28.16 o                         
  -8   2  15        196.41        222.02        35.14 o                         
  -6   2  15          4.69         -7.28        75.61 o                         
  -4   2  15        113.69         51.36        42.80 o                         
  -2   2  15       1070.98       1101.47        61.62 o                         
   0   2  15         10.33         22.09        44.71 o                         
   2   2  15        324.16        283.96        51.11 o                         
   4   2  15         20.08         43.79        46.89 o                         
 -19   3  15          9.88         78.55        77.41 o                         
 -17   3  15        204.92        330.16        77.19 o                         
 -15   3  15         39.27        252.21        70.75 o                         
 -13   3  15         93.94         99.84        39.26 o                         
 -11   3  15          2.95         22.36        35.31 o                         
  -9   3  15        121.97        145.90        35.01 o                         
  -7   3  15          0.10        -19.35        40.48 o                         
  -5   3  15         19.48         -5.30        40.42 o                         
  -3   3  15        371.94        318.02        57.66 o                         
  -1   3  15         44.54          5.11        43.79 o                         
   1   3  15        142.64        188.28        48.27 o                         
   3   3  15          4.38        130.03        82.28 o                         
 -18   4  15         31.06        -74.72        74.72 o                         
 -16   4  15          6.97        -56.37        67.88 o                         
 -14   4  15         10.28          3.45        66.28 o                         
 -12   4  15        357.12        299.01        45.90 o                         
 -10   4  15        387.21        343.55        39.87 o                         
  -8   4  15         80.48         83.57        43.27 o                         
  -6   4  15          0.18        -36.99       105.04 o                         
  -4   4  15         46.48        -40.11        40.11 o                         
  -2   4  15         11.91          8.25        41.58 o                         
   0   4  15         65.65        100.81        44.87 o                         
   2   4  15          0.63         -7.80        59.38 o                         
   4   4  15          0.51        -65.34        65.34 o                         
 -17   5  15        153.41        203.68        75.86 o                         
 -15   5  15        103.26          4.38        69.03 o                         
 -13   5  15         47.64         -0.88        68.00 o                         
 -11   5  15          0.02        -25.24        61.15 o                         
  -9   5  15        442.50        448.99        86.12 o                         
  -7   5  15         57.90        132.13        49.58 o                         
  -5   5  15         13.76         17.03        38.60 o                         
  -3   5  15        241.35        238.33        50.14 o                         
  -1   5  15        126.16        101.23        59.23 o                         
   1   5  15         44.43         42.53        74.93 o                         
 -16   6  15        112.12        138.32        77.58 o                         
 -14   6  15        162.80        277.87        78.26 o                         
 -12   6  15         45.80        151.56        71.42 o                         
 -10   6  15        294.55        250.87        75.53 o                         
  -8   6  15         23.49        -20.87        35.41 o                         
  -6   6  15         57.07        124.42        46.83 o                         
  -4   6  15        195.18        268.72        48.53 o                         
  -2   6  15        128.29        222.60        63.00 o                         
   0   6  15         28.06         87.53        79.97 o                         
   2   6  15        228.64        714.41        94.31 o                         
 -15   7  15         25.38        161.06        67.90 o                         
 -13   7  15         41.41        107.11        74.65 o                         
 -11   7  15         63.41        138.39        68.96 o                         
  -9   7  15          2.84        -66.65        66.65 o                         
  -7   7  15         13.58         21.93       137.83 o                         
  -5   7  15         13.38         35.73        66.77 o                         
  -3   7  15         27.07         82.50        59.48 o                         
  -1   7  15          3.89        -45.74        69.93 o                         
   1   7  15         61.11        127.81        73.25 o                         
 -12   8  15          4.21        155.69        76.89 o                         
 -10   8  15         90.98         21.12        63.68 o                         
  -8   8  15         27.69        -11.54        66.17 o                         
  -6   8  15         44.11        -71.00        71.00 o                         
  -4   8  15          9.51         67.12        61.84 o                         
  -2   8  15         69.32        124.72        81.79 o                         
  -9   9  15         43.66         20.70        71.26 o                         
  -5   9  15          0.20        -72.24        72.24 o                         
 -20   0  16        159.31        131.56        71.69 o                         
 -18   0  16         40.21         41.65        98.25 o                         
 -16   0  16        425.78        475.98        50.18 o                         
 -14   0  16         44.49         31.61        42.45 o                         
 -12   0  16         55.10         71.20        43.46 o                         
 -10   0  16         82.43        138.55        58.17 o                         
  -8   0  16         26.11         63.65        61.87 o                         
  -6   0  16         30.61         -6.12        57.76 o                         
  -4   0  16        342.16        370.92        74.42 o                         
  -2   0  16        115.90         18.53        71.06 o                         
   0   0  16        258.93        280.24        74.59 o                         
   2   0  16         65.63        -10.72        67.22 o                         
 -19   1  16        145.54        153.66        97.38 o                         
 -17   1  16         77.27        103.18        46.95 o                         
 -15   1  16         42.86         53.00        32.36 o                         
 -13   1  16         21.49         -9.09        29.06 o                         
 -11   1  16          5.32        -18.73        26.84 o                         
  -9   1  16        148.03        221.22        35.47 o                         
  -7   1  16          0.70        -41.76        67.14 o                         
  -5   1  16        142.12        305.03       128.39 o                         
  -3   1  16        124.03        124.71        46.97 o                         
  -1   1  16        166.08        228.00       107.85 o                         
   1   1  16         25.36         16.20        48.01 o                         
   3   1  16         94.48        240.27        75.46 o                         
 -18   2  16         28.78         73.93        71.30 o                         
 -16   2  16          3.23         40.24        65.53 o                         
 -14   2  16         17.77         59.86        34.53 o                         
 -12   2  16         88.46        106.69        30.50 o                         
 -10   2  16         20.30         -2.10        43.04 o                         
  -8   2  16          7.77          8.42        43.32 o                         
  -6   2  16          0.68        -30.98        43.30 o                         
  -4   2  16          0.36         29.63        43.42 o                         
  -2   2  16          9.24         79.45        46.14 o                         
   0   2  16          3.41        -20.81        51.08 o                         
   2   2  16          2.67        112.42        67.15 o                         
 -17   3  16          1.06        168.29        67.78 o                         
 -15   3  16        313.83        290.58        74.95 o                         
 -13   3  16          9.53         -7.61        36.51 o                         
 -11   3  16         28.17         60.43        36.31 o                         
  -9   3  16        108.65        102.94        37.33 o                         
  -7   3  16         63.78         92.58        42.97 o                         
  -5   3  16        293.10        265.60        48.86 o                         
  -3   3  16          2.73          4.70        55.82 o                         
  -1   3  16         86.37        141.14        84.10 o                         
   1   3  16         17.11         24.82        67.63 o                         
 -16   4  16        453.65        444.72        77.91 o                         
 -14   4  16          7.08         73.34        64.54 o                         
 -12   4  16         43.82         38.42        37.15 o                         
 -10   4  16         44.57         56.72        36.10 o                         
  -8   4  16        251.51        293.99        47.52 o                         
  -6   4  16         44.43         77.39        47.95 o                         
  -4   4  16        522.63        616.64        64.34 o                         
  -2   4  16         63.26        142.36        52.13 o                         
   0   4  16        102.26        155.79        50.76 o                         
 -15   5  16          0.13        181.49        68.88 o                         
 -13   5  16         46.79         95.40        67.67 o                         
 -11   5  16         20.66         44.41        43.72 o                         
  -9   5  16          4.88         -9.95        35.27 o                         
  -7   5  16         63.55         51.74        48.36 o                         
  -5   5  16         32.85         33.54        45.67 o                         
  -3   5  16         26.58         79.56        85.24 o                         
  -1   5  16         95.71         54.32        62.68 o                         
 -14   6  16         61.39        117.55        77.56 o                         
 -12   6  16         56.50         11.58        69.56 o                         
 -10   6  16          8.45        -70.39        70.39 o                         
  -8   6  16         65.99         82.60        49.41 o                         
  -6   6  16          2.42         36.44        45.06 o                         
  -4   6  16          4.19        -62.83        86.51 o                         
  -2   6  16         23.34        -10.94        65.57 o                         
 -11   7  16        147.79        164.44        77.04 o                         
  -9   7  16          1.32         24.77        70.07 o                         
  -7   7  16         35.31        145.10        57.91 o                         
  -5   7  16        118.22        119.83        67.28 o                         
  -3   7  16         24.83        158.79        77.93 o                         
  -6   8  16         28.31         70.00        66.57 o                         
 -19   1  17          2.53         61.75        60.10 o                         
 -17   1  17        140.42        228.72        39.18 o                         
 -15   1  17         98.11        189.14        46.02 o                         
 -13   1  17        214.05        257.84        53.56 o                         
 -11   1  17         57.24        102.90        31.48 o                         
  -9   1  17        106.95        119.49        45.35 o                         
  -7   1  17        267.39        316.28        58.95 o                         
  -5   1  17          0.56         -3.50        64.55 o                         
  -3   1  17        210.68        357.99        55.80 o                         
  -1   1  17          2.07        -47.65        47.65 o                         
 -18   2  17        213.81        253.75        69.33 o                         
 -16   2  17         29.89         16.51        48.03 o                         
 -14   2  17        227.63        310.82        39.36 o                         
 -12   2  17          1.12        -31.36        34.69 o                         
 -10   2  17        314.23        340.64        42.97 o                         
  -8   2  17        148.26        184.97        49.36 o                         
  -6   2  17        210.55        303.98        61.96 o                         
  -4   2  17         60.64        123.14        48.75 o                         
  -2   2  17        191.65        227.21        92.81 o                         
 -15   3  17         70.40        -21.77        82.52 o                         
 -13   3  17          0.17        -23.34        39.69 o                         
 -11   3  17         31.19         28.09        37.47 o                         
  -9   3  17          5.12        -47.42        47.42 o                         
  -7   3  17         46.28        -20.92        47.93 o                         
  -5   3  17         14.65         16.96        52.23 o                         
  -3   3  17        105.53         61.48        57.13 o                         
  -1   3  17         25.95         50.07        68.02 o                         
 -14   4  17         71.56         22.79        80.60 o                         
 -12   4  17         13.38        -25.41        57.17 o                         
 -10   4  17          0.06         -7.53        39.28 o                         
  -8   4  17         70.28         31.63        44.45 o                         
  -6   4  17         16.36         61.70        52.81 o                         
  -4   4  17         14.63         -0.41        85.80 o                         
  -2   4  17          4.47        -65.87        65.87 o                         
 -13   5  17         17.08         -7.79        70.37 o                         
 -11   5  17          5.91        -22.74        36.87 o                         
  -9   5  17         34.57         74.00        53.57 o                         
  -7   5  17         52.49        122.53        48.64 o                         
  -5   5  17         54.73        175.87        50.13 o                         
  -3   5  17        122.55        -19.58        75.13 o                         
  -8   6  17          7.20        -74.33        74.33 o                         
  -6   6  17        102.50         78.90        70.08 o                         
 -18   0  18         93.00         38.03        67.25 o                         
 -16   0  18        469.05        489.76        55.84 o                         
 -14   0  18         14.16        -23.68        42.35 o                         
 -12   0  18         58.28         85.88        48.74 o                         
 -10   0  18          8.85        -26.61        58.62 o                         
  -8   0  18        215.32        285.34        74.70 o                         
  -6   0  18         78.04        205.22        79.20 o                         
 -17   1  18        131.27        -24.44        63.80 o                         
 -15   1  18          2.66        -18.45        43.79 o                         
 -13   1  18          7.70          3.26        36.50 o                         
 -11   1  18         54.60         63.69        46.07 o                         
  -9   1  18        253.81        362.81        74.08 o                         
  -7   1  18          1.90        101.20        53.90 o                         
 -14   2  18          7.97        -53.01        53.01 o                         
 -12   2  18          1.25        -64.40        64.40 o                         
 -10   2  18          0.32        -43.86        45.54 o                         
  -8   2  18          2.39        -41.37        45.38 o                         
  -6   2  18         12.31         40.48       100.28 o                         
 -13   3  18         30.19         81.44        59.25 o                         
 -11   3  18          0.52        -43.63        48.14 o                         
  -9   3  18         40.21         59.37        65.21 o                         
  -7   3  18          1.52         39.70        68.88 o                         
 -12   4  18         43.28        -35.53        66.47 o                         
 -10   4  18         12.21         -2.91        66.77 o                         
  -8   4  18        114.10        225.75        76.95 o                         
 -11   5  18         58.43         89.84        63.30 o                         
  -9   5  18        127.90         15.79        64.15 o                         
                                                                                
